# Supplementary material for: Whole-genome microsynteny-based phylogeny of angiosperms
Source: Nat Commun. 2021 Jun 9;12:3498. doi: 10.1038/s41467-021-23665-0 (PMC8190143; doi:10.1038/s41467-021-23665-0)
Supplement: Supplementary file 4 — Supplementary Data 1 [file 41467_2021_23665_MOESM4_ESM.xlsx]

## Sheet: YGOB_19genomes
No.	YGOB_List	Species Name	Abbreviation	Resource	Version	Link	Notes
1	Eremothecium cymbalariae	Eremothecium cymbalariae	Ecymba	NCBI	ASM23536v1	ftp://ftp.ncbi.nlm.nih.gov/genomes/all/GCF/000/235/365/GCF_000235365.1_ASM23536v1/GCF_000235365.1_ASM23536v1_protein.faa.gz ftp://ftp.ncbi.nlm.nih.gov/genomes/all/GCF/000/235/365/GCF_000235365.1_ASM23536v1/GCF_000235365.1_ASM23536v1_rna.fna.gz ftp://ftp.ncbi.nlm.nih.gov/genomes/all/GCF/000/235/365/GCF_000235365.1_ASM23536v1/GCF_000235365.1_ASM23536v1_genomic.gff.gz
2	Eremothecium gossypii	Eremothecium gossypii	Egossy	NCBI	ASM9102v4	ftp://ftp.ncbi.nlm.nih.gov/genomes/all/GCF/000/091/025/GCF_000091025.4_ASM9102v4/GCF_000091025.4_ASM9102v4_protein.faa.gz ftp://ftp.ncbi.nlm.nih.gov/genomes/all/GCF/000/091/025/GCF_000091025.4_ASM9102v4/GCF_000091025.4_ASM9102v4_rna.fna.gz ftp://ftp.ncbi.nlm.nih.gov/genomes/all/GCF/000/091/025/GCF_000091025.4_ASM9102v4/GCF_000091025.4_ASM9102v4_genomic.gff.gz
3	Kazachstania africana	Kazachstania africana	Kafric	NCBI	Ka_CBS2517	ftp://ftp.ncbi.nlm.nih.gov/genomes/all/GCF/000/304/475/GCF_000304475.1_Ka_CBS2517/GCF_000304475.1_Ka_CBS2517_protein.faa.gz ftp://ftp.ncbi.nlm.nih.gov/genomes/all/GCF/000/304/475/GCF_000304475.1_Ka_CBS2517/GCF_000304475.1_Ka_CBS2517_rna.fna.gz ftp://ftp.ncbi.nlm.nih.gov/genomes/all/GCF/000/304/475/GCF_000304475.1_Ka_CBS2517/GCF_000304475.1_Ka_CBS2517_genomic.gff.gz
4	Kazachstania naganishii	Kazachstania naganishii	Knagan	NCBI	ASM34898v1	ftp://ftp.ncbi.nlm.nih.gov/genomes/all/GCF/000/348/985/GCF_000348985.1_ASM34898v1/GCF_000348985.1_ASM34898v1_protein.faa.gz ftp://ftp.ncbi.nlm.nih.gov/genomes/all/GCF/000/348/985/GCF_000348985.1_ASM34898v1/GCF_000348985.1_ASM34898v1_rna.fna.gz ftp://ftp.ncbi.nlm.nih.gov/genomes/all/GCF/000/348/985/GCF_000348985.1_ASM34898v1/GCF_000348985.1_ASM34898v1_genomic.gff.gz
5	Kluyveromyces lactis	Kluyveromyces lactis	Klacti	NCBI	ASM251v1	ftp://ftp.ncbi.nlm.nih.gov/genomes/all/GCF/000/002/515/GCF_000002515.2_ASM251v1/GCF_000002515.2_ASM251v1_protein.faa.gz ftp://ftp.ncbi.nlm.nih.gov/genomes/all/GCF/000/002/515/GCF_000002515.2_ASM251v1/GCF_000002515.2_ASM251v1_rna.fna.gz ftp://ftp.ncbi.nlm.nih.gov/genomes/all/GCF/000/002/515/GCF_000002515.2_ASM251v1/GCF_000002515.2_ASM251v1_genomic.gff.gz
6	Lachancea thermotolerans	Lachancea thermotolerans	Ltherm	NCBI	ASM14280v1	ftp://ftp.ncbi.nlm.nih.gov/genomes/all/GCF/000/142/805/GCF_000142805.1_ASM14280v1/GCF_000142805.1_ASM14280v1_protein.faa.gz ftp://ftp.ncbi.nlm.nih.gov/genomes/all/GCF/000/142/805/GCF_000142805.1_ASM14280v1/GCF_000142805.1_ASM14280v1_rna.fna.gz ftp://ftp.ncbi.nlm.nih.gov/genomes/all/GCF/000/142/805/GCF_000142805.1_ASM14280v1/GCF_000142805.1_ASM14280v1_genomic.gff.gz
7	Naumovozyma castellii	Naumovozyma castellii	Ncaste	NCBI	ASM23734v1	ftp://ftp.ncbi.nlm.nih.gov/genomes/all/GCF/000/237/345/GCF_000237345.1_ASM23734v1/GCF_000237345.1_ASM23734v1_protein.faa.gz ftp://ftp.ncbi.nlm.nih.gov/genomes/all/GCF/000/237/345/GCF_000237345.1_ASM23734v1/GCF_000237345.1_ASM23734v1_rna.fna.gz ftp://ftp.ncbi.nlm.nih.gov/genomes/all/GCF/000/237/345/GCF_000237345.1_ASM23734v1/GCF_000237345.1_ASM23734v1_genomic.gff.gz
8	Naumovozyma dairenensis	Naumovozyma dairenensis	Ndaire	NCBI	ASM22711v2	ftp://ftp.ncbi.nlm.nih.gov/genomes/all/GCF/000/227/115/GCF_000227115.2_ASM22711v2/GCF_000227115.2_ASM22711v2_protein.faa.gz ftp://ftp.ncbi.nlm.nih.gov/genomes/all/GCF/000/227/115/GCF_000227115.2_ASM22711v2/GCF_000227115.2_ASM22711v2_rna.fna.gz ftp://ftp.ncbi.nlm.nih.gov/genomes/all/GCF/000/227/115/GCF_000227115.2_ASM22711v2/GCF_000227115.2_ASM22711v2_genomic.gff.gz
9	Saccharomyces cerevisiae	Saccharomyces cerevisiae	Scerev	NCBI	R64	ftp://ftp.ncbi.nlm.nih.gov/genomes/all/GCF/000/146/045/GCF_000146045.2_R64/GCF_000146045.2_R64_protein.faa.gz ftp://ftp.ncbi.nlm.nih.gov/genomes/all/GCF/000/146/045/GCF_000146045.2_R64/GCF_000146045.2_R64_rna.fna.gz ftp://ftp.ncbi.nlm.nih.gov/genomes/all/GCF/000/146/045/GCF_000146045.2_R64/GCF_000146045.2_R64_genomic.gff.gz
10	Tetrapisispora blattae	Tetrapisispora blattae	Tblatt	NCBI	ASM31591v1	ftp://ftp.ncbi.nlm.nih.gov/genomes/all/GCF/000/315/915/GCF_000315915.1_ASM31591v1/GCF_000315915.1_ASM31591v1_protein.faa.gz ftp://ftp.ncbi.nlm.nih.gov/genomes/all/GCF/000/315/915/GCF_000315915.1_ASM31591v1/GCF_000315915.1_ASM31591v1_rna.fna.gz ftp://ftp.ncbi.nlm.nih.gov/genomes/all/GCF/000/315/915/GCF_000315915.1_ASM31591v1/GCF_000315915.1_ASM31591v1_genomic.gff.gz
11	Tetrapisispora phaffii	Tetrapisispora phaffii	Tphaff	NCBI	ASM23690v1	ftp://ftp.ncbi.nlm.nih.gov/genomes/all/GCF/000/236/905/GCF_000236905.1_ASM23690v1/GCF_000236905.1_ASM23690v1_protein.faa.gz ftp://ftp.ncbi.nlm.nih.gov/genomes/all/GCF/000/236/905/GCF_000236905.1_ASM23690v1/GCF_000236905.1_ASM23690v1_rna.fna.gz ftp://ftp.ncbi.nlm.nih.gov/genomes/all/GCF/000/236/905/GCF_000236905.1_ASM23690v1/GCF_000236905.1_ASM23690v1_genomic.gff.gz
12	Torulaspora delbrueckii	Torulaspora delbrueckii	Tdelbr	NCBI	ASM24337v1	ftp://ftp.ncbi.nlm.nih.gov/genomes/all/GCF/000/243/375/GCF_000243375.1_ASM24337v1/GCF_000243375.1_ASM24337v1_protein.faa.gz ftp://ftp.ncbi.nlm.nih.gov/genomes/all/GCF/000/243/375/GCF_000243375.1_ASM24337v1/GCF_000243375.1_ASM24337v1_rna.fna.gz ftp://ftp.ncbi.nlm.nih.gov/genomes/all/GCF/000/243/375/GCF_000243375.1_ASM24337v1/GCF_000243375.1_ASM24337v1_genomic.gff.gz
13	Vanderwaltozyma polyspora	Vanderwaltozyma polyspora	Vpolys	NCBI	ASM15003v1	ftp://ftp.ncbi.nlm.nih.gov/genomes/all/GCF/000/150/035/GCF_000150035.1_ASM15003v1/GCF_000150035.1_ASM15003v1_protein.faa.gz ftp://ftp.ncbi.nlm.nih.gov/genomes/all/GCF/000/150/035/GCF_000150035.1_ASM15003v1/GCF_000150035.1_ASM15003v1_rna.fna.gz ftp://ftp.ncbi.nlm.nih.gov/genomes/all/GCF/000/150/035/GCF_000150035.1_ASM15003v1/GCF_000150035.1_ASM15003v1_genomic.gff.gz
14	Zygosaccharomyces rouxii	Zygosaccharomyces rouxii	Zrouxi	NCBI	ASM2636v1	ftp://ftp.ncbi.nlm.nih.gov/genomes/all/GCF/000/026/365/GCF_000026365.1_ASM2636v1/GCF_000026365.1_ASM2636v1_protein.faa.gz ftp://ftp.ncbi.nlm.nih.gov/genomes/all/GCF/000/026/365/GCF_000026365.1_ASM2636v1/GCF_000026365.1_ASM2636v1_rna.fna.gz ftp://ftp.ncbi.nlm.nih.gov/genomes/all/GCF/000/026/365/GCF_000026365.1_ASM2636v1/GCF_000026365.1_ASM2636v1_genomic.gff.gz
15	Candida glabrata	Candida glabrata	Cglabr	NCBI	ASM254v2	ftp://ftp.ncbi.nlm.nih.gov/genomes/all/GCF/000/002/545/GCF_000002545.3_ASM254v2/GCF_000002545.3_ASM254v2_protein.faa.gz ftp://ftp.ncbi.nlm.nih.gov/genomes/all/GCF/000/002/545/GCF_000002545.3_ASM254v2/GCF_000002545.3_ASM254v2_rna.fna.gz ftp://ftp.ncbi.nlm.nih.gov/genomes/all/GCF/000/002/545/GCF_000002545.3_ASM254v2/GCF_000002545.3_ASM254v2_genomic.gff.gz
16	Saccharomyces kudriavzevii	Saccharomyces kudriavzevii	Skudri	EnsemblFungi	GCA000167075	https://fungi.ensembl.org/Saccharomyces_kudriavzevii_ifo_1802_gca_000167075/Info/Index
17	Lachancea kluyveri	Lachancea fermentati	Lferme	EnsemblFungi	LAFE0	https://fungi.ensembl.org/Lachancea_fermentati_gca_900074765/Info/Index	substitute
18	Lachancea waltii	Lachancea meyersii	Lmeyer	EnsemblFungi	LAME0	https://fungi.ensembl.org/Lachancea_meyersii_cbs_8951_gca_900074715/Info/Index	substitute
19	Saccharomyces bayanus	Saccharomyces arboricola	Sarbor	EnsemblFungi	SacArb1.0	https://fungi.ensembl.org/Saccharomyces_arboricola_h_6_gca_000292725/Info/Index	substitute
20	Saccharomyces mikatae						missing

## Sheet: Drosophila_12genomes
No.	Species Name	Abbreviation	Resource	Version	Link	Notes
1	Drosophila ananassae	Dana	NCBI	DanaRS2.1	ftp://ftp.ncbi.nlm.nih.gov/genomes/all/GCF/003/285/975/GCF_003285975.2_DanaRS2.1/GCF_003285975.2_DanaRS2.1_protein.faa.gz ftp://ftp.ncbi.nlm.nih.gov/genomes/all/GCF/003/285/975/GCF_003285975.2_DanaRS2.1/GCF_003285975.2_DanaRS2.1_rna.fna.gz ftp://ftp.ncbi.nlm.nih.gov/genomes/all/GCF/003/285/975/GCF_003285975.2_DanaRS2.1/GCF_003285975.2_DanaRS2.1_genomic.gff.gz
2	Drosophila erecta	Dere	EnsemblMetazoa	dere_caf1	http://metazoa.ensembl.org/Drosophila_erecta/Info/Index/
3	Drosophila grimshawi	Dgri	EnsemblMetazoa	dgri_caf1	http://metazoa.ensembl.org/Drosophila_grimshawi/Info/Index/
4	Drosophila melanogaster	Dmel	NCBI	Release_6_plus_ISO1_MT	ftp://ftp.ncbi.nlm.nih.gov/genomes/all/GCF/000/001/215/GCF_000001215.4_Release_6_plus_ISO1_MT/GCF_000001215.4_Release_6_plus_ISO1_MT_protein.faa.gz ftp://ftp.ncbi.nlm.nih.gov/genomes/all/GCF/000/001/215/GCF_000001215.4_Release_6_plus_ISO1_MT/GCF_000001215.4_Release_6_plus_ISO1_MT_rna.fna.gz ftp://ftp.ncbi.nlm.nih.gov/genomes/all/GCF/000/001/215/GCF_000001215.4_Release_6_plus_ISO1_MT/GCF_000001215…
5	Drosophila mojavensis	Domj	NCBI	dmoj_caf1	ftp://ftp.ncbi.nlm.nih.gov/genomes/all/GCF/000/005/175/GCF_000005175.2_dmoj_caf1/GCF_000005175.2_dmoj_caf1_protein.faa.gz ftp://ftp.ncbi.nlm.nih.gov/genomes/all/GCF/000/005/175/GCF_000005175.2_dmoj_caf1/GCF_000005175.2_dmoj_caf1_rna.fna.gz ftp://ftp.ncbi.nlm.nih.gov/genomes/all/GCF/000/005/175/GCF_000005175.2_dmoj_caf1/GCF_000005175.2_dmoj_caf1_genomic.gff.gz
6	Drosophila persimilis	Drpe	NCBI	DperRS2	ftp://ftp.ncbi.nlm.nih.gov/genomes/all/GCF/003/286/085/GCF_003286085.1_DperRS2/GCF_003286085.1_DperRS2_protein.faa.gz ftp://ftp.ncbi.nlm.nih.gov/genomes/all/GCF/003/286/085/GCF_003286085.1_DperRS2/GCF_003286085.1_DperRS2_rna.fna.gz ftp://ftp.ncbi.nlm.nih.gov/genomes/all/GCF/003/286/085/GCF_003286085.1_DperRS2/GCF_003286085.1_DperRS2_genomic.gff.gz
7	Drosophila pseudoobscura	Dpse	NCBI	UCI_Dpse_MV25	ftp://ftp.ncbi.nlm.nih.gov/genomes/all/GCF/009/870/125/GCF_009870125.1_UCI_Dpse_MV25/GCF_009870125.1_UCI_Dpse_MV25_protein.faa.gz ftp://ftp.ncbi.nlm.nih.gov/genomes/all/GCF/009/870/125/GCF_009870125.1_UCI_Dpse_MV25/GCF_009870125.1_UCI_Dpse_MV25_rna.fna.gz ftp://ftp.ncbi.nlm.nih.gov/genomes/all/GCF/009/870/125/GCF_009870125.1_UCI_Dpse_MV25/GCF_009870125.1_UCI_Dpse_MV25_genomic.gff.gz
8	Drosophila sechellia	Dsec	NCBI	ASM438219v1	ftp://ftp.ncbi.nlm.nih.gov/genomes/all/GCF/004/382/195/GCF_004382195.1_ASM438219v1/GCF_004382195.1_ASM438219v1_protein.faa.gz ftp://ftp.ncbi.nlm.nih.gov/genomes/all/GCF/004/382/195/GCF_004382195.1_ASM438219v1/GCF_004382195.1_ASM438219v1_rna.fna.gz ftp://ftp.ncbi.nlm.nih.gov/genomes/all/GCF/004/382/195/GCF_004382195.1_ASM438219v1/GCF_004382195.1_ASM438219v1_genomic.gff.gz
9	Drosophila simulans	Dism	NCBI	ASM75419v2	ftp://ftp.ncbi.nlm.nih.gov/genomes/all/GCF/000/754/195/GCF_000754195.2_ASM75419v2/GCF_000754195.2_ASM75419v2_protein.faa.gz ftp://ftp.ncbi.nlm.nih.gov/genomes/all/GCF/000/754/195/GCF_000754195.2_ASM75419v2/GCF_000754195.2_ASM75419v2_rna.fna.gz ftp://ftp.ncbi.nlm.nih.gov/genomes/all/GCF/000/754/195/GCF_000754195.2_ASM75419v2/GCF_000754195.2_ASM75419v2_genomic.gff.gz
10	Drosophila virilis	Dvir	NCBI	DvirRS2	ftp://ftp.ncbi.nlm.nih.gov/genomes/all/GCF/003/285/735/GCF_003285735.1_DvirRS2/GCF_003285735.1_DvirRS2_protein.faa.gz ftp://ftp.ncbi.nlm.nih.gov/genomes/all/GCF/003/285/735/GCF_003285735.1_DvirRS2/GCF_003285735.1_DvirRS2_rna.fna.gz ftp://ftp.ncbi.nlm.nih.gov/genomes/all/GCF/003/285/735/GCF_003285735.1_DvirRS2/GCF_003285735.1_DvirRS2_genomic.gff.gz
11	Drosophila willistoni	Dwil	NCBI	dwil_caf1	ftp://ftp.ncbi.nlm.nih.gov/genomes/all/GCF/000/005/925/GCF_000005925.1_dwil_caf1/GCF_000005925.1_dwil_caf1_protein.faa.gz ftp://ftp.ncbi.nlm.nih.gov/genomes/all/GCF/000/005/925/GCF_000005925.1_dwil_caf1/GCF_000005925.1_dwil_caf1_rna.fna.gz ftp://ftp.ncbi.nlm.nih.gov/genomes/all/GCF/000/005/925/GCF_000005925.1_dwil_caf1/GCF_000005925.1_dwil_caf1_genomic.gff.gz
12	Drosophila yakuba	Dyak	NCBI	dyak_caf1	ftp://ftp.ncbi.nlm.nih.gov/genomes/all/GCF/000/005/975/GCF_000005975.2_dyak_caf1/GCF_000005975.2_dyak_caf1_protein.faa.gz ftp://ftp.ncbi.nlm.nih.gov/genomes/all/GCF/000/005/975/GCF_000005975.2_dyak_caf1/GCF_000005975.2_dyak_caf1_rna.fna.gz ftp://ftp.ncbi.nlm.nih.gov/genomes/all/GCF/000/005/975/GCF_000005975.2_dyak_caf1/GCF_000005975.2_dyak_caf1_genomic.gff.gz

## Sheet: Vertebrates_13genomes
No.	Species Name	Abbreviation	Resource	Version	Link	Notes
1	Danio rerio	Danrer	NCBI	GRCz11	ftp://ftp.ncbi.nlm.nih.gov/genomes/all/GCF/000/002/035/GCF_000002035.6_GRCz11/GCF_000002035.6_GRCz11_protein.faa.gz ftp://ftp.ncbi.nlm.nih.gov/genomes/all/GCF/000/002/035/GCF_000002035.6_GRCz11/GCF_000002035.6_GRCz11_rna.fna.gz ftp://ftp.ncbi.nlm.nih.gov/genomes/all/GCF/000/002/035/GCF_000002035.6_GRCz11/GCF_000002035.6_GRCz11_genomic.gff.gz
2	Gallus gallus	Galgal	NCBI	GRCg6a	ftp://ftp.ncbi.nlm.nih.gov/genomes/all/GCF/000/002/315/GCF_000002315.6_GRCg6a/GCF_000002315.6_GRCg6a_protein.faa.gz ftp://ftp.ncbi.nlm.nih.gov/genomes/all/GCF/000/002/315/GCF_000002315.6_GRCg6a/GCF_000002315.6_GRCg6a_rna.fna.gz ftp://ftp.ncbi.nlm.nih.gov/genomes/all/GCF/000/002/315/GCF_000002315.6_GRCg6a/GCF_000002315.6_GRCg6a_genomic.gff.gz
3	Homo sapiens	Homsap	NCBI	GRCh38.p13	ftp://ftp.ncbi.nlm.nih.gov/genomes/all/GCF/000/001/405/GCF_000001405.39_GRCh38.p13/GCF_000001405.39_GRCh38.p13_protein.faa.gz ftp://ftp.ncbi.nlm.nih.gov/genomes/all/GCF/000/001/405/GCF_000001405.39_GRCh38.p13/GCF_000001405.39_GRCh38.p13_rna.fna.gz ftp://ftp.ncbi.nlm.nih.gov/genomes/all/GCF/000/001/405/GCF_000001405.39_GRCh38.p13/GCF_000001405.39_GRCh38.p13_genomic.gff.gz
4	Mus musculus	Musmus	NCBI	GRCm39	ftp://ftp.ncbi.nlm.nih.gov/genomes/all/GCF/000/001/635/GCF_000001635.27_GRCm39/GCF_000001635.27_GRCm39_protein.faa.gz ftp://ftp.ncbi.nlm.nih.gov/genomes/all/GCF/000/001/635/GCF_000001635.27_GRCm39/GCF_000001635.27_GRCm39_rna.fna.gz ftp://ftp.ncbi.nlm.nih.gov/genomes/all/GCF/000/001/635/GCF_000001635.27_GRCm39/GCF_000001635.27_GRCm39_genomic.gff.gz
5	Oryzias latipes	Orylat	NCBI	ASM223467v1	ftp://ftp.ncbi.nlm.nih.gov/genomes/all/GCF/002/234/675/GCF_002234675.1_ASM223467v1/GCF_002234675.1_ASM223467v1_protein.faa.gz ftp://ftp.ncbi.nlm.nih.gov/genomes/all/GCF/002/234/675/GCF_002234675.1_ASM223467v1/GCF_002234675.1_ASM223467v1_rna.fna.gz ftp://ftp.ncbi.nlm.nih.gov/genomes/all/GCF/002/234/675/GCF_002234675.1_ASM223467v1/GCF_002234675.1_ASM223467v1_genomic.gff.gz
6	Pan troglodytes	Pantro	NCBI	Clint_PTRv2	ftp://ftp.ncbi.nlm.nih.gov/genomes/all/GCF/002/880/755/GCF_002880755.1_Clint_PTRv2/GCF_002880755.1_Clint_PTRv2_protein.faa.gz ftp://ftp.ncbi.nlm.nih.gov/genomes/all/GCF/002/880/755/GCF_002880755.1_Clint_PTRv2/GCF_002880755.1_Clint_PTRv2_rna.fna.gz ftp://ftp.ncbi.nlm.nih.gov/genomes/all/GCF/002/880/755/GCF_002880755.1_Clint_PTRv2/GCF_002880755.1_Clint_PTRv2_genomic.gff.gz
7	Rattus norvegicus	Ratnor	NCBI	Rnor_6.0	ftp://ftp.ncbi.nlm.nih.gov/genomes/all/GCF/000/001/895/GCF_000001895.5_Rnor_6.0/GCF_000001895.5_Rnor_6.0_protein.faa.gz ftp://ftp.ncbi.nlm.nih.gov/genomes/all/GCF/000/001/895/GCF_000001895.5_Rnor_6.0/GCF_000001895.5_Rnor_6.0_rna.fna.gz ftp://ftp.ncbi.nlm.nih.gov/genomes/all/GCF/000/001/895/GCF_000001895.5_Rnor_6.0/GCF_000001895.5_Rnor_6.0_genomic.gff.gz
8	Tetraodon nigroviridis	Tetnig	NCBI	ASM18073v1	ftp://ftp.ncbi.nlm.nih.gov/genomes/all/GCA/000/180/735/GCA_000180735.1_ASM18073v1/GCA_000180735.1_ASM18073v1_protein.faa.gz ftp://ftp.ncbi.nlm.nih.gov/genomes/all/GCA/000/180/735/GCA_000180735.1_ASM18073v1/GCA_000180735.1_ASM18073v1_genomic.gff.gz
9	Macaca mulatta	Mmula	NCBI	Mmul_10	ftp://ftp.ncbi.nlm.nih.gov/genomes/all/GCF/003/339/765/GCF_003339765.1_Mmul_10/GCF_003339765.1_Mmul_10_protein.faa.gz ftp://ftp.ncbi.nlm.nih.gov/genomes/all/GCF/003/339/765/GCF_003339765.1_Mmul_10/GCF_003339765.1_Mmul_10_rna.fna.gz ftp://ftp.ncbi.nlm.nih.gov/genomes/all/GCF/003/339/765/GCF_003339765.1_Mmul_10/GCF_003339765.1_Mmul_10_genomic.gff.gz
10	Equus caballus	Ecaba	NCBI	EquCab3.0	ftp://ftp.ncbi.nlm.nih.gov/genomes/all/GCF/002/863/925/GCF_002863925.1_EquCab3.0/GCF_002863925.1_EquCab3.0_protein.faa.gz ftp://ftp.ncbi.nlm.nih.gov/genomes/all/GCF/002/863/925/GCF_002863925.1_EquCab3.0/GCF_002863925.1_EquCab3.0_rna.fna.gz ftp://ftp.ncbi.nlm.nih.gov/genomes/all/GCF/002/863/925/GCF_002863925.1_EquCab3.0/GCF_002863925.1_EquCab3.0_genomic.gff.gz
11	Canis familiaris	Cfami	NCBI	CanFam3.1	ftp://ftp.ncbi.nlm.nih.gov/genomes/all/GCF/000/002/285/GCF_000002285.3_CanFam3.1/GCF_000002285.3_CanFam3.1_protein.faa.gz ftp://ftp.ncbi.nlm.nih.gov/genomes/all/GCF/000/002/285/GCF_000002285.3_CanFam3.1/GCF_000002285.3_CanFam3.1_rna.fna.gz ftp://ftp.ncbi.nlm.nih.gov/genomes/all/GCF/000/002/285/GCF_000002285.3_CanFam3.1/GCF_000002285.3_CanFam3.1_genomic.gff.gz
12	Monodelphis domestica	Mdome	NCBI	MonDom5	ftp://ftp.ncbi.nlm.nih.gov/genomes/all/GCF/000/002/295/GCF_000002295.2_MonDom5/GCF_000002295.2_MonDom5_protein.faa.gz ftp://ftp.ncbi.nlm.nih.gov/genomes/all/GCF/000/002/295/GCF_000002295.2_MonDom5/GCF_000002295.2_MonDom5_rna.fna.gz ftp://ftp.ncbi.nlm.nih.gov/genomes/all/GCF/000/002/295/GCF_000002295.2_MonDom5/GCF_000002295.2_MonDom5_genomic.gff.gz
13	Taeniopygia guttata	Tgutt	NCBI	bTaeGut2.pat.W.v2	ftp://ftp.ncbi.nlm.nih.gov/genomes/all/GCF/008/822/105/GCF_008822105.2_bTaeGut2.pat.W.v2/GCF_008822105.2_bTaeGut2.pat.W.v2_protein.faa.gz ftp://ftp.ncbi.nlm.nih.gov/genomes/all/GCF/008/822/105/GCF_008822105.2_bTaeGut2.pat.W.v2/GCF_008822105.2_bTaeGut2.pat.W.v2_rna.fna.gz ftp://ftp.ncbi.nlm.nih.gov/genomes/all/GCF/008/822/105/GCF_008822105.2_bTaeGut2.pat.W.v2/GCF_008822105.2_bTaeGut2.pat.W.v2_geno…

## Sheet: Yeast_21genomes
No.	List from Drillon et al	Species Name	Abbreviation	Resource	Version	Link	Notes
1	Eremothecium gossypii	Eremothecium gossypii	Egossy	NCBI	ASM9102v4	ftp://ftp.ncbi.nlm.nih.gov/genomes/all/GCF/000/091/025/GCF_000091025.4_ASM9102v4/GCF_000091025.4_ASM9102v4_protein.faa.gz ftp://ftp.ncbi.nlm.nih.gov/genomes/all/GCF/000/091/025/GCF_000091025.4_ASM9102v4/GCF_000091025.4_ASM9102v4_rna.fna.gz ftp://ftp.ncbi.nlm.nih.gov/genomes/all/GCF/000/091/025/GCF_000091025.4_ASM9102v4/GCF_000091025.4_ASM9102v4_genomic.gff.gz
2	Lachancea kluyveri	Lachancea fermentati	Lferme	EnsemblFungi	LAFE0	https://fungi.ensembl.org/Lachancea_fermentati_gca_900074765/Info/Index	substitute
3	Lachancea thermotolerans	Lachancea thermotolerans	Ltherm	NCBI	ASM14280v1	ftp://ftp.ncbi.nlm.nih.gov/genomes/all/GCF/000/142/805/GCF_000142805.1_ASM14280v1/GCF_000142805.1_ASM14280v1_protein.faa.gz ftp://ftp.ncbi.nlm.nih.gov/genomes/all/GCF/000/142/805/GCF_000142805.1_ASM14280v1/GCF_000142805.1_ASM14280v1_rna.fna.gz ftp://ftp.ncbi.nlm.nih.gov/genomes/all/GCF/000/142/805/GCF_000142805.1_ASM14280v1/GCF_000142805.1_ASM14280v1_genomic.gff.gz
4	Lachancea waltii	Lachancea meyersii	Lmeyer	EnsemblFungi	LAME0	https://fungi.ensembl.org/Lachancea_meyersii_cbs_8951_gca_900074715/Info/Index	substitute
5	Naumovozyma castellii	Naumovozyma castellii	Ncaste	NCBI	ASM23734v1	ftp://ftp.ncbi.nlm.nih.gov/genomes/all/GCF/000/237/345/GCF_000237345.1_ASM23734v1/GCF_000237345.1_ASM23734v1_protein.faa.gz ftp://ftp.ncbi.nlm.nih.gov/genomes/all/GCF/000/237/345/GCF_000237345.1_ASM23734v1/GCF_000237345.1_ASM23734v1_rna.fna.gz ftp://ftp.ncbi.nlm.nih.gov/genomes/all/GCF/000/237/345/GCF_000237345.1_ASM23734v1/GCF_000237345.1_ASM23734v1_genomic.gff.gz
6	Saccharomyces cerevisiae	Saccharomyces cerevisiae	Scerev	NCBI	R64	ftp://ftp.ncbi.nlm.nih.gov/genomes/all/GCF/000/146/045/GCF_000146045.2_R64/GCF_000146045.2_R64_protein.faa.gz ftp://ftp.ncbi.nlm.nih.gov/genomes/all/GCF/000/146/045/GCF_000146045.2_R64/GCF_000146045.2_R64_rna.fna.gz ftp://ftp.ncbi.nlm.nih.gov/genomes/all/GCF/000/146/045/GCF_000146045.2_R64/GCF_000146045.2_R64_genomic.gff.gz
7	Torulaspora delbrueckii	Torulaspora delbrueckii	Tdelbr	NCBI	ASM24337v1	ftp://ftp.ncbi.nlm.nih.gov/genomes/all/GCF/000/243/375/GCF_000243375.1_ASM24337v1/GCF_000243375.1_ASM24337v1_protein.faa.gz ftp://ftp.ncbi.nlm.nih.gov/genomes/all/GCF/000/243/375/GCF_000243375.1_ASM24337v1/GCF_000243375.1_ASM24337v1_rna.fna.gz ftp://ftp.ncbi.nlm.nih.gov/genomes/all/GCF/000/243/375/GCF_000243375.1_ASM24337v1/GCF_000243375.1_ASM24337v1_genomic.gff.gz
8	Zygosaccharomyces rouxii	Zygosaccharomyces rouxii	Zrouxi	NCBI	ASM2636v1	ftp://ftp.ncbi.nlm.nih.gov/genomes/all/GCF/000/026/365/GCF_000026365.1_ASM2636v1/GCF_000026365.1_ASM2636v1_protein.faa.gz ftp://ftp.ncbi.nlm.nih.gov/genomes/all/GCF/000/026/365/GCF_000026365.1_ASM2636v1/GCF_000026365.1_ASM2636v1_rna.fna.gz ftp://ftp.ncbi.nlm.nih.gov/genomes/all/GCF/000/026/365/GCF_000026365.1_ASM2636v1/GCF_000026365.1_ASM2636v1_genomic.gff.gz
9	Candida glabrata	Candida glabrata	Cglab	NCBI	ASM254v2	https://ftp.ncbi.nlm.nih.gov/genomes/all/GCF/000/002/545/GCF_000002545.3_ASM254v2/GCF_000002545.3_ASM254v2_protein.faa.gz https://ftp.ncbi.nlm.nih.gov/genomes/all/GCF/000/002/545/GCF_000002545.3_ASM254v2/GCF_000002545.3_ASM254v2_rna.fna.gz https://ftp.ncbi.nlm.nih.gov/genomes/all/GCF/000/002/545/GCF_000002545.3_ASM254v2/GCF_000002545.3_ASM254v2_genomic.gff.gz
10	Kluyveromyces lactis	Kluyveromyces lactis	Klact	NCBI	ASM251v1	https://ftp.ncbi.nlm.nih.gov/genomes/all/GCF/000/002/515/GCF_000002515.2_ASM251v1/GCF_000002515.2_ASM251v1_protein.faa.gz https://ftp.ncbi.nlm.nih.gov/genomes/all/GCF/000/002/515/GCF_000002515.2_ASM251v1/GCF_000002515.2_ASM251v1_rna.fna.gz https://ftp.ncbi.nlm.nih.gov/genomes/all/GCF/000/002/515/GCF_000002515.2_ASM251v1/GCF_000002515.2_ASM251v1_genomic.gff.gz
11	Candida albicans	Candida albicans	Calbi	NCBI	ASM18296v3	https://ftp.ncbi.nlm.nih.gov/genomes/all/GCF/000/182/965/GCF_000182965.3_ASM18296v3/GCF_000182965.3_ASM18296v3_protein.faa.gz https://ftp.ncbi.nlm.nih.gov/genomes/all/GCF/000/182/965/GCF_000182965.3_ASM18296v3/GCF_000182965.3_ASM18296v3_rna.fna.gz https://ftp.ncbi.nlm.nih.gov/genomes/all/GCF/000/182/965/GCF_000182965.3_ASM18296v3/GCF_000182965.3_ASM18296v3_genomic.gff.gz
12	Candida dubliniensis	Candida dubliniensis	Cdubl	NCBI	ASM2694v1	https://ftp.ncbi.nlm.nih.gov/genomes/all/GCF/000/026/945/GCF_000026945.1_ASM2694v1/GCF_000026945.1_ASM2694v1_protein.faa.gz https://ftp.ncbi.nlm.nih.gov/genomes/all/GCF/000/026/945/GCF_000026945.1_ASM2694v1/GCF_000026945.1_ASM2694v1_rna.fna.gz https://ftp.ncbi.nlm.nih.gov/genomes/all/GCF/000/026/945/GCF_000026945.1_ASM2694v1/GCF_000026945.1_ASM2694v1_genomic.gff.gz
13	Candida tropicalis	Candida tropicalis	Ctrop	NCBI	ASM633v3	https://ftp.ncbi.nlm.nih.gov/genomes/all/GCF/000/006/335/GCF_000006335.3_ASM633v3/GCF_000006335.3_ASM633v3_protein.faa.gz https://ftp.ncbi.nlm.nih.gov/genomes/all/GCF/000/006/335/GCF_000006335.3_ASM633v3/GCF_000006335.3_ASM633v3_rna.fna.gz https://ftp.ncbi.nlm.nih.gov/genomes/all/GCF/000/006/335/GCF_000006335.3_ASM633v3/GCF_000006335.3_ASM633v3_genomic.gff.gz
14	Candida parapsilosis	Candida parapsilosis	Cpara	NCBI	ASM1404949v1	https://ftp.ncbi.nlm.nih.gov/genomes/all/GCA/014/049/495/GCA_014049495.1_ASM1404949v1/GCA_014049495.1_ASM1404949v1_protein.faa.gz https://ftp.ncbi.nlm.nih.gov/genomes/all/GCA/014/049/495/GCA_014049495.1_ASM1404949v1/GCA_014049495.1_ASM1404949v1_genomic.gff.gz
15	Lodderomyces elongisporus	Lodderomyces elongisporus	Lelon	NCBI	ASM14968v1	https://ftp.ncbi.nlm.nih.gov/genomes/all/GCF/000/149/685/GCF_000149685.1_ASM14968v1/GCF_000149685.1_ASM14968v1_protein.faa.gz https://ftp.ncbi.nlm.nih.gov/genomes/all/GCF/000/149/685/GCF_000149685.1_ASM14968v1/GCF_000149685.1_ASM14968v1_rna.fna.gz https://ftp.ncbi.nlm.nih.gov/genomes/all/GCF/000/149/685/GCF_000149685.1_ASM14968v1/GCF_000149685.1_ASM14968v1_genomic.gff.gz
16	Pichia stipitis	Pichia stipitis	Pstip	NCBI	ASM20916v1	https://ftp.ncbi.nlm.nih.gov/genomes/all/GCF/000/209/165/GCF_000209165.1_ASM20916v1/GCF_000209165.1_ASM20916v1_protein.faa.gz https://ftp.ncbi.nlm.nih.gov/genomes/all/GCF/000/209/165/GCF_000209165.1_ASM20916v1/GCF_000209165.1_ASM20916v1_rna.fna.gz https://ftp.ncbi.nlm.nih.gov/genomes/all/GCF/000/209/165/GCF_000209165.1_ASM20916v1/GCF_000209165.1_ASM20916v1_genomic.gff.gz
17	Debaryomyces hansenii	Debaryomyces hansenii	Dhans	NCBI	ASM644v2	https://ftp.ncbi.nlm.nih.gov/genomes/all/GCF/000/006/445/GCF_000006445.2_ASM644v2/GCF_000006445.2_ASM644v2_protein.faa.gz https://ftp.ncbi.nlm.nih.gov/genomes/all/GCF/000/006/445/GCF_000006445.2_ASM644v2/GCF_000006445.2_ASM644v2_rna.fna.gz https://ftp.ncbi.nlm.nih.gov/genomes/all/GCF/000/006/445/GCF_000006445.2_ASM644v2/GCF_000006445.2_ASM644v2_genomic.gff.gz
18	Pichia guilliermondii	Pichia guilliermondii	Pguil	NCBI	ASM14942v1	https://ftp.ncbi.nlm.nih.gov/genomes/all/GCF/000/149/425/GCF_000149425.1_ASM14942v1/GCF_000149425.1_ASM14942v1_protein.faa.gz https://ftp.ncbi.nlm.nih.gov/genomes/all/GCF/000/149/425/GCF_000149425.1_ASM14942v1/GCF_000149425.1_ASM14942v1_rna.fna.gz https://ftp.ncbi.nlm.nih.gov/genomes/all/GCF/000/149/425/GCF_000149425.1_ASM14942v1/GCF_000149425.1_ASM14942v1_genomic.gff.gz
19	Clavispora lusitaniae	Clavispora lusitaniae	Clusi	NCBI	ASM383v1	https://ftp.ncbi.nlm.nih.gov/genomes/all/GCF/000/003/835/GCF_000003835.1_ASM383v1/GCF_000003835.1_ASM383v1_protein.faa.gz https://ftp.ncbi.nlm.nih.gov/genomes/all/GCF/000/003/835/GCF_000003835.1_ASM383v1/GCF_000003835.1_ASM383v1_rna.fna.gz https://ftp.ncbi.nlm.nih.gov/genomes/all/GCF/000/003/835/GCF_000003835.1_ASM383v1/GCF_000003835.1_ASM383v1_genomic.gff.gz
20	Pichia pastoris	Pichia pastoris	Ppast	NCBI	ASM20916v1	https://ftp.ncbi.nlm.nih.gov/genomes/all/GCF/000/209/165/GCF_000209165.1_ASM20916v1/GCF_000209165.1_ASM20916v1_protein.faa.gz https://ftp.ncbi.nlm.nih.gov/genomes/all/GCF/000/209/165/GCF_000209165.1_ASM20916v1/GCF_000209165.1_ASM20916v1_rna.fna.gz https://ftp.ncbi.nlm.nih.gov/genomes/all/GCF/000/209/165/GCF_000209165.1_ASM20916v1/GCF_000209165.1_ASM20916v1_genomic.gff.gz
21	Yarrowia lipolytica	Yarrowia lipolytica	Ylipo	NCBI	ASM252v1	https://ftp.ncbi.nlm.nih.gov/genomes/all/GCF/000/002/525/GCF_000002525.2_ASM252v1/GCF_000002525.2_ASM252v1_protein.faa.gz https://ftp.ncbi.nlm.nih.gov/genomes/all/GCF/000/002/525/GCF_000002525.2_ASM252v1/GCF_000002525.2_ASM252v1_rna.fna.gz https://ftp.ncbi.nlm.nih.gov/genomes/all/GCF/000/002/525/GCF_000002525.2_ASM252v1/GCF_000002525.2_ASM252v1_genomic.gff.gz
