# Supplementary material for: Whole-genome microsynteny-based phylogeny of angiosperms
Source: Nat Commun. 2021 Jun 9;12:3498. doi: 10.1038/s41467-021-23665-0 (PMC8190143; doi:10.1038/s41467-021-23665-0)
Supplement: Supplementary file 5 — Supplementary Data 2 [file 41467_2021_23665_MOESM5_ESM.xlsx]

## Sheet: Sheet1_123_genomes_used
		Clade	Order	Family	Species Name	Common_Name	Abbreviation	Version	Resource	BUSCO
1	Angiosperms	Super-Rosids	Rosales	Rosaceae	Prunus persica	Peach	ppe	v2.1	Phytozome	C:98.8%[S:97.5%,D:1.3%],F:0.8%,M:0.4%,n:1440
2	Angiosperms	Super-Rosids	Rosales	Rosaceae	Prunus mume	Japanese apricot	pmu	#N/A	GigaDB	C:94.6%[S:91.9%,D:2.7%],F:3.3%,M:2.1%,n:1440
3	Angiosperms	Super-Rosids	Rosales	Rosaceae	Pyrus x bretschneideri	Chinese white pear	pbr	v121010	GigaDB	C:84.8%[S:51.2%,D:33.6%],F:2.7%,M:12.5%,n:1440
4	Angiosperms	Super-Rosids	Rosales	Rosaceae	Malus domestica	Apple	Mald	v3.0.a1	GDR	C:96.8%[S:60.5%,D:36.3%],F:1.3%,M:1.9%,n:1440
5	Angiosperms	Super-Rosids	Rosales	Rosaceae	Fragaria vesca	Wild strawberry	fve	v1.1	Phytozome	C:88.0%[S:85.8%,D:2.2%],F:5.2%,M:6.8%,n:1440
6	Angiosperms	Super-Rosids	Rosales	Rosaceae	Rosa chinensis	China rose	Rchi	RchiOBHm-V2	NCBI	C:98.3%[S:93.3%,D:5.0%],F:0.6%,M:1.1%,n:1440
7	Angiosperms	Super-Rosids	Rosales	Rosaceae	Rubus occidentalis	Black raspberry	roc	v1.0	GDR	C:88.6%[S:86.2%,D:2.4%],F:2.7%,M:8.7%,n:1440
8	Angiosperms	Super-Rosids	Rosales	Rosaceae	Dryas drummondii	Dryas	Dryd	v1_b2	GigaDB	C:90.3%[S:87.9%,D:2.4%],F:1.9%,M:7.8%,n:1440
9	Angiosperms	Super-Rosids	Rosales	Cannabaceae	Trema orientale	Charcoal-tree	Tori	TorRG33x02_asm01	NCBI	C:93.0%[S:90.8%,D:2.2%],F:4.0%,M:3.0%,n:1440
10	Angiosperms	Super-Rosids	Rosales		Parasponia andersonii	nitrogen fixer	Pand	0	NCBI	C:93.3%[S:91.9%,D:1.4%],F:3.8%,M:2.9%,n:1440
11	Angiosperms	Super-Rosids	Rosales	Moraceae	Morus notabilis	Mulberry	Mnot	ASM41409v2	NCBI	C:87.7%[S:84.1%,D:3.6%],F:6.4%,M:5.9%,n:1440
12	Angiosperms	Super-Rosids	Rosales	Rhamnaceae	Ziziphus jujuba	Common jujube	Zjuj	ZizJuj_1.1	NCBI	C:92.7%[S:78.0%,D:14.7%],F:3.0%,M:4.3%,n:1440
13	Angiosperms	Super-Rosids	Cucurbitales	Cucurbitaceae	Cucumis sativus	Cucumber	csa	v1.0	Phytozome	C:89.0%[S:87.2%,D:1.8%],F:4.0%,M:7.0%,n:1440
14	Angiosperms	Super-Rosids	Cucurbitales	Cucurbitaceae	Cucumis melo	Muskmelon	cme	CoGe_ID:28219	CoGe	C:82.3%[S:80.3%,D:2.0%],F:5.3%,M:12.4%,n:1440
15	Angiosperms	Super-Rosids	Cucurbitales	Cucurbitaceae	Citrullus lanatus	Watermelon	cla	v1	icugi.org	C:83.4%[S:81.4%,D:2.0%],F:7.6%,M:9.0%,n:1440
16	Angiosperms	Super-Rosids	Cucurbitales	Cucurbitaceae	Cucurbita maxima	Pumpkin	Cuma	v1.1	CuGenDB	C:93.0%[S:74.0%,D:19.0%],F:2.2%,M:4.8%,n:1440
17	Angiosperms	Super-Rosids	Cucurbitales	Datiscaceae	Datisca glomerata	Durango root	Datg	v1_b2	GigaDB	C:88.3%[S:86.4%,D:1.9%],F:3.1%,M:8.6%,n:1440
18	Angiosperms	Super-Rosids	Cucurbitales	Begoniaceae	Begonia fuchsioides	Fuchsia Begonia	Begf	v1	GigaDB	C:91.1%[S:65.8%,D:25.3%],F:2.4%,M:6.5%,n:1440
19	Angiosperms	Super-Rosids	Fabales	Fabaceae	Vigna radiata	Mung bean	vra	ver6	Legume Information System	C:80.7%[S:76.0%,D:4.7%],F:8.3%,M:11.0%,n:1440
20	Angiosperms	Super-Rosids	Fabales	Fabaceae	Vigna angularis	Adzuki bean	van	v3.0	Legume Information System	C:84.9%[S:61.1%,D:23.8%],F:7.6%,M:7.5%,n:1440
21	Angiosperms	Super-Rosids	Fabales	Fabaceae	Phaseolus vulgaris	Common bean	pvu	v1.0	Phytozome	C:95.9%[S:88.5%,D:7.4%],F:1.1%,M:3.0%,n:1440
22	Angiosperms	Super-Rosids	Fabales	Fabaceae	Glycine max	Soybean	gma	Wm82.a2.v1	Phytozome	C:97.4%[S:38.4%,D:59.0%],F:0.5%,M:2.1%,n:1440
23	Angiosperms	Super-Rosids	Fabales	Fabaceae	Cajanus cajan	Pigeon pea	cca	v5.0	GigaDB	C:87.9%[S:80.9%,D:7.0%],F:5.0%,M:7.1%,n:1440
24	Angiosperms	Super-Rosids	Fabales	Fabaceae	Trifolium pratense	Red clover	tpr	v2	Phytozome	C:87.6%[S:80.8%,D:6.8%],F:5.3%,M:7.1%,n:1440
25	Angiosperms	Super-Rosids	Fabales	Fabaceae	Medicago truncatula	Barrel medic	mtr	Mt4.0v1	Phytozome	C:93.6%[S:84.8%,D:8.8%],F:1.9%,M:4.5%,n:1440
26	Angiosperms	Super-Rosids	Fabales	Fabaceae	Cicer arietinum	Chickpea	car	v2.0	Legume Information System	C:89.2%[S:77.6%,D:11.6%],F:4.0%,M:6.8%,n:1440
27	Angiosperms	Super-Rosids	Fabales	Fabaceae	Lotus japonicus		lja	v3.0	PLAZA	C:79.5%[S:57.1%,D:22.4%],F:9.2%,M:11.3%,n:1440
28	Angiosperms	Super-Rosids	Fabales	Fabaceae	Lupinus angustifolius	Narrow-leaved blue lupine	Lang	LupAngTanjil_v1.0	NCBI	C:97.1%[S:77.6%,D:19.5%],F:0.7%,M:2.2%,n:1440
29	Angiosperms	Super-Rosids	Fabales	Fabaceae	Ammopiptanthus nanus		Anan	#N/A	GigaDB	C:95.6%[S:88.5%,D:7.1%],F:2.4%,M:2.0%,n:1440
30	Angiosperms	Super-Rosids	Fabales	Fabaceae	Arachis duranensis	Peanut	adu	v14167	PeanutBase	C:86.9%[S:78.0%,D:8.9%],F:4.0%,M:9.1%,n:1440
31	Angiosperms	Super-Rosids	Fagales	Casuarinaceae	Casuarina glauca	swamp she-oak	Cgla	v1_b2	GigaDB	C:94.1%[S:91.3%,D:2.8%],F:2.2%,M:3.7%,n:1440
32	Angiosperms	Super-Rosids	Fagales	Betulaceae	Betula pendula	Silver birch	Bpen	Bpev01	CoGe ID:35079	C:94.1%[S:87.6%,D:6.5%],F:3.0%,M:2.9%,n:1440
33	Angiosperms	Super-Rosids	Fagales	Juglandaceae	Carya illinoinensis	Pecan	Cill	#N/A	GigaDB	C:93.1%[S:83.2%,D:9.9%],F:4.0%,M:2.9%,n:1440
34	Angiosperms	Super-Rosids	Fagales	Fagaceae	Quercus robur	English oak	Qrob	PM1N	oakgenome.fr	C:57.8%[S:52.6%,D:5.2%],F:8.3%,M:33.9%,n:1440
35	Angiosperms	Super-Rosids	Brassicales	Brassicaceae	Brassica oleracea	Wild cabbage	bol	v2.1	Ensembl	C:95.1%[S:82.2%,D:12.9%],F:1.3%,M:3.6%,n:1440
36	Angiosperms	Super-Rosids	Brassicales	Brassicaceae	Brassica napus	Rape	bnp	v5	Genoscope	C:97.3%[S:8.0%,D:89.3%],F:0.6%,M:2.1%,n:1440
37	Angiosperms	Super-Rosids	Brassicales	Brassicaceae	Brassica rapa	Field mustard	bra	v1.3	Phytozome	C:96.9%[S:84.0%,D:12.9%],F:1.4%,M:1.7%,n:1440
38	Angiosperms	Super-Rosids	Brassicales	Brassicaceae	Schrenkiella parvula	formerly Thellungiella parvula	spa	v7.0	Brassica Database	C:94.2%[S:77.5%,D:16.7%],F:2.4%,M:3.4%,n:1440
39	Angiosperms	Super-Rosids	Brassicales	Brassicaceae	Thellungiella salsuginea	Salt cress	tsa	v1.0	Brassica Database	C:95.9%[S:92.1%,D:3.8%],F:1.0%,M:3.1%,n:1440
40	Angiosperms	Super-Rosids	Brassicales	Brassicaceae	Thellungiella halophila	Salt cress	thh	#N/A	Brassica Database	C:98.5%[S:86.3%,D:12.2%],F:0.7%,M:0.8%,n:1440
41	Angiosperms	Super-Rosids	Brassicales	Brassicaceae	Capsella rubella	Pink shepherd's-purse	cru	v1.0	Phytozome	C:96.6%[S:94.4%,D:2.2%],F:1.6%,M:1.8%,n:1440
42	Angiosperms	Super-Rosids	Brassicales	Brassicaceae	Camelina sativa	False flax	Csat	Cs	NCBI	C:99.2%[S:3.1%,D:96.1%],F:0.4%,M:0.4%,n:1440
43	Angiosperms	Super-Rosids	Brassicales	Brassicaceae	Arabidopsis thaliana	Thale cress	ath	TAIR10	Phytozome	C:99.3%[S:98.3%,D:1.0%],F:0.3%,M:0.4%,n:1440
44	Angiosperms	Super-Rosids	Brassicales	Brassicaceae	Arabidopsis lyrata		Alyr	v2.1	Phytozome	C:98.2%[S:95.8%,D:2.4%],F:0.8%,M:1.0%,n:1440
45	Angiosperms	Super-Rosids	Brassicales	Brassicaceae	Boechera stricta	Canada rockcress	Bost	v1.2	Phytozome	C:97.4%[S:95.6%,D:1.8%],F:1.3%,M:1.3%,n:1440
46	Angiosperms	Super-Rosids	Brassicales	Brassicaceae	Lepidium meyenii	maca	Lmey	#N/A	herbal-genome.cn	C:95.5%[S:9.0%,D:86.5%],F:0.6%,M:3.9%,n:1440
47	Angiosperms	Super-Rosids	Brassicales	Brassicaceae	Arabis alpina	Gray rockcress	Alp	CoGe_ID:34640	CoGe	C:94.3%[S:91.9%,D:2.4%],F:1.9%,M:3.8%,n:1440
48	Angiosperms	Super-Rosids	Brassicales	Brassicaceae	Aethionema arabicum	Dick	aar	CoGe_ID:23428	CoGe	C:90.1%[S:87.6%,D:2.5%],F:2.4%,M:7.5%,n:1440
49	Angiosperms	Super-Rosids	Brassicales	Cleomaceae	Tarenaya hassleriana	Spiny spiderflower	tha	CoGe_ID:23455	CoGe	C:93.9%[S:74.9%,D:19.0%],F:1.9%,M:4.2%,n:1440
50	Angiosperms	Super-Rosids	Brassicales	Cleomaceae	Cleome gynandra	Spider plant	cgy	CoGe_ID:23319	CoGe	C:94.6%[S:87.2%,D:7.4%],F:2.1%,M:3.3%,n:1440
51	Angiosperms	Super-Rosids	Brassicales	Caricaceae	Carica papaya	Papaya	cpa	ASGPBv0.4	Phytozome	C:72.0%[S:70.3%,D:1.7%],F:13.8%,M:14.2%,n:1440
52	Angiosperms	Super-Rosids	Malvales	Malvaceae	Gossypium barbadense	Extra-long staple cotton	Goba	Hai7124_V1.1	http://www.cottongen.org/	C:96.8%[S:7.9%,D:88.9%],F:0.6%,M:2.6%,n:1440
53	Angiosperms	Super-Rosids	Malvales	Malvaceae	Gossypium hirsutum	Upland cotton	Ghir	TM-1 (v2.1)	http://ibi.zju.edu.cn/cotton	C:96.9%[S:7.9%,D:89.0%],F:0.6%,M:2.5%,n:1440
54	Angiosperms	Super-Rosids	Malvales	Malvaceae	Gossypium raimondii	Cotton	gra	v2.1	Phytozome	C:97.4%[S:83.9%,D:13.5%],F:1.0%,M:1.6%,n:1440
55	Angiosperms	Super-Rosids	Malvales	Malvaceae	Durio zibethinus	Durian	Dzib	1	NCBI https://www.ncbi.nlm.nih.gov/genome/57226	C:97.8%[S:71.1%,D:26.7%],F:0.9%,M:1.3%,n:1440
56	Angiosperms	Super-Rosids	Malvales	Malvaceae	Theobroma cacao	Cacao	tca	v1.1	Phytozome	C:97.7%[S:96.2%,D:1.5%],F:1.1%,M:1.2%,n:1440
57	Angiosperms	Super-Rosids	Sapindales	Rutaceae	Citrus sinensis	Sweet orange	csi	v1.1	Phytozome	C:87.2%[S:84.8%,D:2.4%],F:6.5%,M:6.3%,n:1440
58	Angiosperms	Super-Rosids	Sapindales	Rutaceae	Citrus maxima	Pomelo	Cmax	HWB	citrusgenomedb	C:94.4%[S:91.3%,D:3.1%],F:2.6%,M:3.0%,n:1440
59	Angiosperms	Super-Rosids	Sapindales	Sapindaceae	Xanthoceras sorbifolium	Yellowhorn	Xsor	#N/A	GigaDB	C:58.0%[S:54.0%,D:4.0%],F:9.8%,M:32.2%,n:1440
60	Angiosperms	Super-Rosids	Malpighiales	Euphorbiaceae	Ricinus communis	Castor Bean	rco	v0.1	Phytozome	C:90.0%[S:87.8%,D:2.2%],F:5.1%,M:4.9%,n:1440
61	Angiosperms	Super-Rosids	Malpighiales	Euphorbiaceae	Manihot esculenta	Cassava	mes	v6.1	Phytozome	C:95.3%[S:83.6%,D:11.7%],F:2.6%,M:2.1%,n:1440
62	Angiosperms	Super-Rosids	Malpighiales	Salicaceae	Populus trichocarpa	Black cottonwood	ptr	v3.0	Phytozome	C:97.6%[S:80.4%,D:17.2%],F:1.3%,M:1.1%,n:1440
63	Angiosperms	Super-Rosids	Malpighiales	Linaceae	Linum usitatissimum	Flax	lus	v1.0	Phytozome	C:92.1%[S:37.4%,D:54.7%],F:2.6%,M:5.3%,n:1440
64	Angiosperms	Super-Rosids	Myrtales	Myrtaceae	Eucalyptus grandis	Flooded gum	egr	v2.0	Phytozome	C:92.3%[S:85.1%,D:7.2%],F:2.8%,M:4.9%,n:1440
65	Angiosperms	Super-Rosids	Myrtales	Lythraceae	Punica granatum	Pomegranate	Pgra	#N/A	#N/A	C:82.9%[S:79.8%,D:3.1%],F:3.3%,M:13.8%,n:1440
66	Angiosperms	Super-Asterids	Solanales	Solanaceae	Solanum pennellii	Wild tomato	spe	v2.0	Sol Genomics	C:97.0%[S:86.7%,D:10.3%],F:1.7%,M:1.3%,n:1440
67	Angiosperms	Super-Asterids	Solanales	Solanaceae	Solanum lycopersicum	Tomato	sly	iTAGv2.3	Phytozome	C:95.5%[S:94.0%,D:1.5%],F:2.8%,M:1.7%,n:1440
68	Angiosperms	Super-Asterids	Solanales	Solanaceae	Solanum tuberosum	Potato	stu	v3.4	Phytozome	C:84.1%[S:82.2%,D:1.9%],F:6.0%,M:9.9%,n:1440
69	Angiosperms	Super-Asterids	Solanales	Solanaceae	Capsicum chinense	Habanero type pepper	Cach	ASM227189v2	NCBI	C:84.7%[S:81.9%,D:2.8%],F:5.3%,M:10.0%,n:1440
70	Angiosperms	Super-Asterids	Solanales	Solanaceae	Capsicum baccatum	Peruvian hot pepper	Caba	ASM227188v2	NCBI	C:84.4%[S:81.6%,D:2.8%],F:4.1%,M:11.5%,n:1440
71	Angiosperms	Super-Asterids	Solanales	Solanaceae	Capsicum annuum	Chili pepper	can	Zunla-1_v2.0	NCBI	C:86.0%[S:83.5%,D:2.5%],F:7.4%,M:6.6%,n:1440
72	Angiosperms	Super-Asterids	Solanales	Solanaceae	Petunia axillaris	Petunia	pax	v1.62	Sol Genomics	C:89.6%[S:84.7%,D:4.9%],F:5.6%,M:4.8%,n:1440
73	Angiosperms	Super-Asterids	Solanales	Convolvulaceae	Ipomoea nil	Japanese morning glory	Inil	Asagao_1.1	NCBI	C:97.1%[S:88.3%,D:8.8%],F:0.7%,M:2.2%,n:1440
74	Angiosperms	Super-Asterids	Solanales	Convolvulaceae	Cuscuta campestris	Field dodder	Cuca	v0.32	https://www.plabipd.de/project_cuscuta2/start.ep	C:81.7%[S:21.3%,D:60.4%],F:4.2%,M:14.1%,n:1440
75	Angiosperms	Super-Asterids	Gentianales	Rubiaceae	Coffea canephora	Robusta coffee	coc	v1.0	Coffee-genome.org	C:93.4%[S:91.2%,D:2.2%],F:2.7%,M:3.9%,n:1440
76	Angiosperms	Super-Asterids	Lamiales	Pedaliaceae	Sesamum indicum	Sesame	sin	v1.0	Sinbase	C:85.2%[S:78.8%,D:6.4%],F:5.2%,M:9.6%,n:1440
77	Angiosperms	Super-Asterids	Lamiales	Phrymaceae	Mimulus guttatus	Spotted monkey flower	mgu	v2.0	Phytozome	C:94.5%[S:88.2%,D:6.3%],F:1.7%,M:3.8%,n:1440
78	Angiosperms	Super-Asterids	Lamiales	Oleaceae	Olea europaea	Olive	Oeur	v1.0	Phytozome	C:79.9%[S:67.3%,D:12.6%],F:5.7%,M:14.4%,n:1440
79	Angiosperms	Super-Asterids	Asterales	Asteraceae	Lactuca sativa	Lettuce	Lsat	CoGe_ID:28333	CoGe	C:92.5%[S:85.6%,D:6.9%],F:2.6%,M:4.9%,n:1440
80	Angiosperms	Super-Asterids	Asterales	Asteraceae	Helianthus annuus	Common sunflower	HanX	v1.0	Sunflowergenome.org [bronze-pseudomolecules]	C:93.6%[S:79.8%,D:13.8%],F:1.8%,M:4.6%,n:1440
81	Angiosperms	Super-Asterids	Apiales	Apiaceae	Daucus carota	Carrot	dca	v2.0	Phytozome	C:83.2%[S:75.3%,D:7.9%],F:5.8%,M:11.0%,n:1440
82	Angiosperms	Super-Asterids	Ericales	Actinidiaceae	Actinidia chinensis	Kiwifruit	ach	Red5_PS1_1.69.0	Ensembl	C:66.0%[S:53.2%,D:12.8%],F:13.8%,M:20.2%,n:1440
83	Angiosperms	Super-Asterids	Ericales	Actinidiaceae	Actinidia eriantha	Kiwifruit	Aeri	QOVS01000000	GigaDB	C:92.8%[S:80.4%,D:12.4%],F:2.3%,M:4.9%,n:1440
84	Angiosperms	Super-Asterids	Caryophyllales	Amaranthaceae	Beta vulgaris	Common beet	bvu	RefBeet-1.2	bvseq.molgen.mpg.de	C:93.2%[S:90.9%,D:2.3%],F:2.4%,M:4.4%,n:1440
85	Angiosperms	Super-Asterids	Caryophyllales	Amaranthaceae	Chenopodium quinoa	Quinoa	Cqui	v1.0	Phytozome	C:90.6%[S:25.4%,D:65.2%],F:3.9%,M:5.5%,n:1440
86	Angiosperms	Super-Asterids	Caryophyllales	Amaranthaceae	Amaranthus hypochondriacus	Grain Amaranth	Ahyp	v2.1	Phytozome	C:77.6%[S:74.2%,D:3.4%],F:8.4%,M:14.0%,n:1440
87	Angiosperms	Super-Asterids	Saxifragales	Crassulaceae	Kalanchoe fedtschenkoi	Lavender Scallops	Kalf	v1.1	Phytozome	C:89.5%[S:79.4%,D:10.1%],F:3.8%,M:6.7%,n:1440
88	Angiosperms	Super-Asterids	Santalales	Olacaceae	Malania oleifera	Garlic-fruit tree	Mole	SAMN09235853	GigaDB	C:87.3%[S:84.5%,D:2.8%],F:4.9%,M:7.8%,n:1440
89	Angiosperms	Basal-Eudicots	Vitales	Vitaceae	Vitis vinifera	Wine grape	vvi	Genoscope.12X	Phytozome	C:90.0%[S:87.4%,D:2.6%],F:4.1%,M:5.9%,n:1440
90	Angiosperms	Basal-Eudicots	Proteales	Nelumbonaceae	Nelumbo nucifera	Sacred Lotus	nnu	LOTUS-DB v1.1	PLAZA	C:75.2%[S:65.8%,D:9.4%],F:10.3%,M:14.5%,n:1440
91	Angiosperms	Basal-Eudicots	Ranunculales	Papaveraceae	Papaver somniferum	Opium poppy	Psom	ASM357369v1	NCBI	C:95.3%[S:17.4%,D:77.9%],F:0.9%,M:3.8%,n:1440
92	Angiosperms	Basal-Eudicots	Ranunculales	Papaveraceae	Macleaya cordata	Plume poppy	Mcor	MC_HNAU_1.0	NCBI	C:92.4%[S:87.6%,D:4.8%],F:2.9%,M:4.7%,n:1440
93	Angiosperms	Basal-Eudicots	Ranunculales	Ranunculaceae	Aquilegia coerulea	Rocky Mountain columbine	Aqco	v3.1	Phytozome	C:95.8%[S:89.4%,D:6.4%],F:2.0%,M:2.2%,n:1440
94	Angiosperms	Monocots	Poales	Poaceae	Oryza sativa	Rice	osa	v7.0	Phytozome	C:95.6%[S:95.1%,D:0.5%],F:2.5%,M:1.9%,n:1440
95	Angiosperms	Monocots	Poales	Poaceae	Oryza glaberrima	African rice	ogl	AGI1.1	Ensembl	C:92.7%[S:90.2%,D:2.5%],F:2.2%,M:5.1%,n:1440
96	Angiosperms	Monocots	Poales	Poaceae	Oryza rufipogon	Wild rice	oru	OR_W1943	Ensembl	C:95.7%[S:71.9%,D:23.8%],F:2.9%,M:1.4%,n:1440
97	Angiosperms	Monocots	Poales	Poaceae	Oryza punctata	Red rice	Opun	v1.2	Ensembl	C:96.5%[S:94.7%,D:1.8%],F:2.3%,M:1.2%,n:1440
98	Angiosperms	Monocots	Poales	Poaceae	leersia perrieri	Cutgrasses	lpe	Lperr_V1.4	Ensembl	C:93.8%[S:68.0%,D:25.8%],F:3.0%,M:3.2%,n:1440
99	Angiosperms	Monocots	Poales	Poaceae	Setaria italica	Foxtail millet	sit	v2.2	Phytozome	C:98.4%[S:96.5%,D:1.9%],F:0.9%,M:0.7%,n:1440
100	Angiosperms	Monocots	Poales	Poaceae	Setaria viridis	Green foxtail	Sevi	v2.1	Phytozome	C:99.0%[S:97.4%,D:1.6%],F:0.6%,M:0.4%,n:1440
101	Angiosperms	Monocots	Poales	Poaceae	Echinochloa crus-galli	Cockspur	Ecru	v6.0	http://ibi.zju.edu.cn/RiceWeedomes/Echinochloa/	C:90.9%[S:29.8%,D:61.1%],F:4.7%,M:4.4%,n:1440
102	Angiosperms	Monocots	Poales	Poaceae	Saccharum officinarum	Sugarcane	Sacc	#N/A	https://sugarcane-genome.cirad.fr/content/download	C:51.5%[S:47.3%,D:4.2%],F:8.9%,M:39.6%,n:1440
103	Angiosperms	Monocots	Poales	Poaceae	Sorghum bicolor	Sorghum	sbi	v3.1	Phytozome	C:98.3%[S:96.9%,D:1.4%],F:1.0%,M:0.7%,n:1440
104	Angiosperms	Monocots	Poales	Poaceae	Zea mays	Maize	Zmay	B73 RefGen_v4	NCBI	C:96.6%[S:90.6%,D:6.0%],F:1.1%,M:2.3%,n:1440
105	Angiosperms	Monocots	Poales	Poaceae	Oropetium thomaeum		oth	v1.0	Phytozome	C:70.2%[S:67.8%,D:2.4%],F:11.9%,M:17.9%,n:1440
106	Angiosperms	Monocots	Poales	Poaceae	Triticum turgidum	Miracle wheat	Trdc	v1.0	Ensembl	C:97.2%[S:16.0%,D:81.2%],F:1.6%,M:1.2%,n:1440
107	Angiosperms	Monocots	Poales	Poaceae	Hordeum vulgare	Barley	HORV	IBSC_PGSB_r1	Phytozome	C:84.7%[S:80.7%,D:4.0%],F:5.8%,M:9.5%,n:1440
108	Angiosperms	Monocots	Poales	Poaceae	Brachypodium distachyon	Stiff Brome	bdi	v3.1	Phytozome	C:98.6%[S:97.4%,D:1.2%],F:0.8%,M:0.6%,n:1440
109	Angiosperms	Monocots	Poales	Bromeliaceae	Ananas comosus	Pineapple	aco	v3	Phytozome	C:89.3%[S:82.7%,D:6.6%],F:4.2%,M:6.5%,n:1440
110	Angiosperms	Monocots	Zingiberales	Musaceae	Musa acuminata	Dwarf banana	mac	v2.0	Banana Genome Hub	C:96.5%[S:63.3%,D:33.2%],F:1.2%,M:2.3%,n:1440
111	Angiosperms	Monocots	Arecales	Arecaceae	Elaeis guineensis	African oil palm	egu	v2.0	0	C:42.3%[S:38.6%,D:3.7%],F:18.9%,M:38.8%,n:1440
112	Angiosperms	Monocots	Arecales	Arecaceae	Phoenix dactylifera	Date palm	Pdac	CoGe_ID:26252	CoGe	C:93.3%[S:82.3%,D:11.0%],F:3.2%,M:3.5%,n:1440
113	Angiosperms	Monocots	Asparagales	Orchidaceae	Phalaenopsis equestris	The Horse Phalaenopsis	peq	v5.0	0	C:74.2%[S:70.4%,D:3.8%],F:11.3%,M:14.5%,n:1440
114	Angiosperms	Monocots	Asparagales	Orchidaceae	Apostasia shenzhenica		Ashe	PRJNA310678	NCBI	C:83.3%[S:81.0%,D:2.3%],F:5.3%,M:11.4%,n:1440
115	Angiosperms	Monocots	Asparagales	Asparagaceae	Asparagus officinalis	Garden asparagus	Aoff	Aspof.v1	NCBI	C:90.4%[S:84.1%,D:6.3%],F:4.1%,M:5.5%,n:1440
116	Angiosperms	Monocots	Pandanales	Velloziaceae	Xerophyta viscosa		Xvis	ASM207613v1	NCBI	C:82.0%[S:73.2%,D:8.8%],F:6.0%,M:12.0%,n:1440
117	Angiosperms	Monocots	Alismatales	Zosteraceae	Zostera marina	Common eelgrass	zom	v2.2	Phytozome	C:85.0%[S:80.9%,D:4.1%],F:2.8%,M:12.2%,n:1440
118	Angiosperms	Monocots	Alismatales	Araceae	Spirodela polyrhiza	Great duckweed	spo	v2	Phytozome	C:79.6%[S:77.2%,D:2.4%],F:10.7%,M:9.7%,n:1440
119	Angiosperms	Magnoliids	Laurales	Lauraceae	Persea americana	Avocado	Peam	v3.0, CoGeID=29305	CoGe	C:74.2%[S:70.3%,D:3.9%],F:11.9%,M:13.9%,n:1440
120	Angiosperms	Magnoliids	Laurales	Lauraceae	Cinnamomum kanehirae	Camphor tree	CKAN	ASBRC_Ckan_1.0	NCBI	C:87.7%[S:79.2%,D:8.5%],F:3.2%,M:9.1%,n:1440
121	Angiosperms	Magnoliids	Magnoliales	Magnoliaceae	Liriodendron chinense	Chinese tulip tree	Lchi	#N/A	https://www.hardwoodgenomics.org/Genome-assembly/2630420	C:77.4%[S:68.3%,D:9.1%],F:11.9%,M:10.7%,n:1440
122	Angiosperms	Basal-Angiosperm	Nymphaeales	Nymphaceae	Nymphaea colorata	Blue pigmy	Nymp	#N/A	BIG Data Center	C:78.0%[S:73.5%,D:4.5%],F:8.6%,M:13.4%,n:1440
123	Angiosperms	Basal-Angiosperm	Amborellales	Amborellaceae	Amborella trichopoda		atr	v1.0	Phytozome	C:84.5%[S:81.2%,D:3.3%],F:6.0%,M:9.5%,n:1440

## Sheet: Sheet2_20_genomes_filtered_out
		Clade	Order	Family	Species Name	Common_Name	Abbreviation	Version	Resource	BUSCO
Low Contiguity	Angiosperms	Rosids	Rosales	Cannabaceae	Humulus lupulus	European hop	hlu	v1.1	HopBase	C:42.4%[S:36.9%,D:5.5%],F:9.1%,M:48.5%,n:1440
Low Contiguity	Angiosperms	Rosids	Malpighiales	Euphorbiaceae	Jatropha curcas	Physic nut	jcu	v4.5	kazusa.or.jp	C:81.8%[S:77.1%,D:4.7%],F:10.1%,M:8.1%,n:1440
Low Contiguity	Angiosperms	Rosids	Fagales	Fagaceae	Castanea mollissima	Chinese chestnut	cmo	v1.1	Hardwood Genomics Project	C:84.7%[S:74.1%,D:10.6%],F:9.0%,M:6.3%,n:1440
Low Contiguity	Angiosperms	Rosids	Brassicales	Brassicaceae	Raphanus raphanistrum	Wild radish	rra	CoGe_ID:25862	CoGe	C:85.7%[S:77.2%,D:8.5%],F:5.3%,M:9.0%,n:1440
Low Contiguity	Angiosperms	Rosids	Brassicales	Brassicaceae	Leavenworthia alabamica	Leavenworthia	lal	#N/A	Brassica Database	C:93.2%[S:80.3%,D:12.9%],F:2.8%,M:4.0%,n:1440
Low Contiguity	Angiosperms	Rosids	Brassicales	Brassicaceae	Sisymbrium irio	London rocket	sir	#N/A	Brassica Database	C:94.1%[S:90.9%,D:3.2%],F:2.7%,M:3.2%,n:1440
Low Contiguity	Angiosperms	Super-Asterids	Solanales	Solanaceae	Nicotiana benthamiana	Benth	nbe	v0.4.4	Sol Genomics	C:91%[S:50.3%,D:40.7%],F:5.4%,M:3.6%,n:1440
Low Contiguity	Angiosperms	Super-Asterids	Solanales	Solanaceae	Nicotiana tomentosiformis	Tobacco	Ntom	Ntom_v01	NCBI	C:96.9%[S:93.3%,D:3.6%],F:1.7%,M:1.4%,n:1440
Low Contiguity	Angiosperms	Super-Asterids	Solanales	Solanaceae	Nicotiana attenuata	Coyote tobacco	Natt	NIATTr2	NCBI	C:92.8%[S:88.1%,D:4.7%],F:2.5%,M:4.7%,n:1440
Low Contiguity	Angiosperms	Super-Asterids	Solanales	Solanaceae	Nicotiana sylvestris	Wood tobacco	Nsyl	Nsyl	NCBI	C:96.7%[S:92.4%,D:4.3%],F:1.7%,M:1.6%,n:1440
Low Contiguity	Angiosperms	Super-Asterids	Caryophyllales	Amaranthaceae	Spinacia oleracea	Spinach	sol	v1.0	bvseq.molgen.mpg.de	C:90.5%[S:79.5%,D:11.0%],F:4.2%,M:5.3%,n:1440
Low Contiguity	Angiosperms	Super-Asterids	Asterales	Asteraceae	Artemisia annua	Sweet wormwood	Aran	ASM311234v1	NCBI	C:89.5%[S:54.4%,D:35.1%],F:2.9%,M:7.6%,n:1440
Low Contiguity	Angiosperms	Super-Asterids	Asterales	Asteraceae	Taraxacum kok-saghyz	Kazakh dandelion	Tksa	GWHAAAA00000000	GWH; http://bigd.big.ac.cn/gwh/	C:86.5%[S:68.7%,D:17.8%],F:3.5%,M:10.0%,n:1440
Low Contiguity	Angiosperms	Super-Asterids	Asterales	Asteraceae	Erigeron breviscapus		Ebre	2017-03-07	Gigascience	C:64.8%[S:37.9%,D:26.9%],F:7.9%,M:27.3%,n:1440
Low Contiguity	Angiosperms	Super-Asterids	Ericales	Theaceae	Camellia sinensis	Tea tree	Csin	#N/A	http://tpia.teaplant.org/	C:69.7%[S:63.0%,D:6.7%],F:12.3%,M:18.0%,n:1440
Low Contiguity	Angiosperms	Monocots	Poales	Poaceae	Triticum urartu	Red wild einkorn	tur	ASM34745v1	Ensembl	C:76.4%[S:74.4%,D:2.0%],F:15.3%,M:8.3%,n:1440
Low Contiguity	Angiosperms	Monocots	Poales	Poaceae	Phyllostachys heterocycla	Mao Zhu	phe	v1.0	BambooGDB	C:75%[S:61.4%,D:13.6%],F:10.3%,M:14.7%,n:1440
Low Contiguity	Angiosperms	Monocots	Alismatales	Lemnaceae	Lemna minor	Common duckweed	lmi	CoGe_ID:27408	CoGe	C:72.6%[S:66.8%,D:5.8%],F:9.2%,M:18.2%,n:1440
Low Contiguity	Angiosperms	Monocots	Poales	Poaceae	Triticum aestivum	Bread wheat	tae	TGACv1	Ensembl	C:90.7%[S:32.4%,D:58.3%],F:6.6%,M:2.7%,n:1440
Low Contiguity	Angiosperms	Monocots	Poales	Poaceae	Aegilops tauschii	Tausch's goatgrass	ata	ASM34733v1	Ensembl	C:82%[S:79.5%,D:2.5%],F:10.8%,M:7.2%,n:1440
