# Supplementary material for: Whole-genome microsynteny-based phylogeny of angiosperms
Source: Nat Commun. 2021 Jun 9;12:3498. doi: 10.1038/s41467-021-23665-0 (PMC8190143; doi:10.1038/s41467-021-23665-0)
Supplement: Supplementary file 6 — Supplementary Data 3 [file 41467_2021_23665_MOESM6_ESM.xlsx]

## Sheet: LowcopyOG_all_trees_11611
	A.thaliana_geneID	C.rubella_geneID	B.stricta_geneID	In_group_mono	A_group_monophyly	C.sativa_monophyly	C_group_monophyly	Topology	Topology_loose	Bootstrap_Support
1	ath_AT3G27340	cru_10018206	Bostr.0556s0415	TRUE	FALSE	TRUE	TRUE	Other_topology	BC_topology	62
2	ath_AT3G27000	cru_10017430	Bostr.0556s0371	TRUE	TRUE	TRUE	FALSE	Other_topology	Other_topology	BS_scoreNA
3	ath_AT3G56040	cru_10018646	Bostr.20505s0150	TRUE	TRUE	TRUE	TRUE	BC_topology	BC_topology	99
4	ath_AT3G54030	cru_10017094	Bostr.0697s0014	TRUE	TRUE	TRUE	TRUE	BC_topology	BC_topology	51
5	ath_AT3G28180	cru_10016783	Bostr.0556s0482	TRUE	TRUE	TRUE	FALSE	Other_topology	BC_topology	40
6	ath_AT3G62550	cru_10018416	Bostr.13158s0255	TRUE	TRUE	TRUE	TRUE	AB_topology	AB_topology	56
7	ath_AT3G51550	cru_10016673	Bostr.6864s0089	TRUE	TRUE	TRUE	TRUE	BC_topology	BC_topology	57
8	ath_AT3G61320	cru_10017348	Bostr.13158s0124	TRUE	FALSE	TRUE	TRUE	Other_topology	AC_topology	67
9	ath_AT3G55160	cru_10016558	Bostr.0697s0133	TRUE	TRUE	TRUE	TRUE	BC_topology	BC_topology	100
10	ath_AT3G57790	cru_10019007	Bostr.20903s0034	TRUE	FALSE	TRUE	FALSE	Other_topology	Other_topology	BS_scoreNA
11	ath_AT3G42950	cru_10017105	Bostr.0556s0660	TRUE	TRUE	TRUE	TRUE	BC_topology	BC_topology	91
12	ath_AT3G56180	cru_10018864	Bostr.20505s0134	TRUE	TRUE	TRUE	FALSE	Other_topology	BC_topology	40
13	ath_AT2G02400	cru_10017659	Bostr.0556s0066	TRUE	FALSE	TRUE	TRUE	Other_topology	BC_topology	59
14	ath_AT3G55190	cru_10018616	Bostr.0697s0136	TRUE	TRUE	TRUE	FALSE	Other_topology	Other_topology	BS_scoreNA
15	ath_AT3G57140	cru_10018450	Bostr.20505s0031	TRUE	TRUE	TRUE	TRUE	AC_topology	AC_topology	43
16	ath_AT2G01170	cru_10017000	Bostr.7903s0053	TRUE	TRUE	TRUE	FALSE	Other_topology	BC_topology	66
17	ath_AT3G25620	cru_10016784	Bostr.0556s0232	TRUE	TRUE	TRUE	TRUE	BC_topology	BC_topology	55
18	ath_AT3G61130	cru_10016785	Bostr.13158s0103	TRUE	TRUE	TRUE	FALSE	Other_topology	Other_topology	BS_scoreNA
19	ath_AT3G55530	cru_10017826	Bostr.26613s0008	TRUE	TRUE	TRUE	TRUE	AB_topology	AB_topology	60
20	ath_AT3G54300	cru_10017948	Bostr.0697s0042	TRUE	TRUE	TRUE	TRUE	BC_topology	BC_topology	69
21	ath_AT3G57610	cru_10017040	Bostr.20903s0013	TRUE	FALSE	TRUE	TRUE	Other_topology	BC_topology	96
22	ath_AT3G52080	cru_10019484	Bostr.6864s0039	TRUE	TRUE	TRUE	FALSE	Other_topology	Other_topology	BS_scoreNA
23	ath_AT3G62710	cru_10018993	Bostr.13158s0272	TRUE	TRUE	TRUE	TRUE	AB_topology	AB_topology	80
24	ath_AT3G28007	cru_10017899	Bostr.0556s0474	TRUE	TRUE	TRUE	TRUE	AB_topology	AB_topology	63
25	ath_AT3G27220	cru_10019352	Bostr.0556s0398	TRUE	TRUE	TRUE	FALSE	Other_topology	Other_topology	BS_scoreNA
26	ath_AT3G59020	cru_10016654	Bostr.20903s0134	TRUE	TRUE	TRUE	TRUE	BC_topology	BC_topology	95
27	ath_AT3G43240	cru_10016730	Bostr.0556s0671	TRUE	TRUE	TRUE	TRUE	AB_topology	AB_topology	48
28	ath_AT3G53140	cru_10017511	Bostr.11793s0076	TRUE	TRUE	TRUE	TRUE	AB_topology	AB_topology	77
29	ath_AT3G58520	cru_10019134	Bostr.20903s0094	TRUE	TRUE	TRUE	TRUE	BC_topology	BC_topology	70
30	ath_AT3G58140	cru_10017303	Bostr.20903s0065	TRUE	TRUE	TRUE	FALSE	Other_topology	Other_topology	BS_scoreNA
31	ath_AT3G60830	cru_10017498	Bostr.13158s0082	TRUE	TRUE	TRUE	TRUE	BC_topology	BC_topology	99
32	ath_AT3G45190	cru_10016707	Bostr.21132s0009	TRUE	TRUE	TRUE	TRUE	BC_topology	BC_topology	78
33	ath_AT3G47530	cru_10019129	Bostr.18473s0218	TRUE	TRUE	TRUE	TRUE	BC_topology	BC_topology	54
34	ath_AT3G27110	cru_10017568	Bostr.0556s0389	TRUE	TRUE	TRUE	FALSE	AB_topology	AB_topology	76
35	ath_AT3G47700	cru_10016705	Bostr.18473s0187	TRUE	TRUE	TRUE	TRUE	BC_topology	BC_topology	94
36	ath_AT3G62910	cru_10017325	Bostr.13158s0293	TRUE	TRUE	TRUE	FALSE	Other_topology	AC_topology	31
37	ath_AT3G49320	cru_10017452	Bostr.18473s0016	TRUE	TRUE	TRUE	FALSE	AB_topology	AB_topology	49
38	ath_AT3G54800	cru_10018468	Bostr.0697s0094	TRUE	TRUE	TRUE	FALSE	Other_topology	BC_topology	88
39	ath_AT3G57650	cru_10017420	Bostr.20903s0017	TRUE	TRUE	TRUE	FALSE	AB_topology	AB_topology	79
40	ath_AT2G01140	cru_10017417	Bostr.7903s0055	TRUE	TRUE	TRUE	TRUE	AB_topology	AB_topology	48
41	ath_AT3G53760	cru_10016729	Bostr.11793s0016	TRUE	TRUE	TRUE	FALSE	Other_topology	Other_topology	BS_scoreNA
42	ath_AT3G63200	cru_10017442	Bostr.13158s0324	TRUE	TRUE	TRUE	TRUE	BC_topology	BC_topology	65
43	ath_AT3G56370	cru_10016642	Bostr.20505s0115	TRUE	FALSE	TRUE	TRUE	Other_topology	BC_topology	67
44	ath_AT3G58690	cru_10018863	Bostr.20903s0109	TRUE	TRUE	TRUE	FALSE	Other_topology	Other_topology	BS_scoreNA
45	ath_AT2G01730	cru_10016952	Bostr.7903s0005	TRUE	FALSE	TRUE	TRUE	Other_topology	Other_topology	BS_scoreNA
46	ath_AT3G51240	cru_10018698	Bostr.6864s0123	TRUE	TRUE	TRUE	TRUE	BC_topology	BC_topology	86
47	ath_AT3G53090	cru_10016604	Bostr.11793s0081	TRUE	TRUE	TRUE	TRUE	BC_topology	BC_topology	56
48	ath_AT3G25780	cru_10019017	Bostr.0556s0248	TRUE	TRUE	TRUE	FALSE	Other_topology	Other_topology	BS_scoreNA
49	ath_AT3G63300	cru_10018424	Bostr.13158s0334	TRUE	TRUE	TRUE	TRUE	AC_topology	AC_topology	63
50	ath_AT2G02560	cru_10016592	Bostr.0556s0078	TRUE	TRUE	TRUE	TRUE	BC_topology	BC_topology	49
51	ath_AT2G01630	cru_10019481	Bostr.7903s0014	TRUE	TRUE	TRUE	TRUE	AC_topology	AC_topology	28
52	ath_AT3G44290	cru_10019187	Bostr.0556s0726	TRUE	FALSE	TRUE	TRUE	Other_topology	BC_topology	73
53	ath_AT3G48100	cru_10018078	Bostr.18473s0144	TRUE	TRUE	TRUE	FALSE	AB_topology	AB_topology	59
54	ath_AT3G59300	cru_10017210	Bostr.20903s0158	TRUE	TRUE	TRUE	TRUE	BC_topology	BC_topology	96
55	ath_AT3G27640	cru_10016984	Bostr.0556s0444	TRUE	TRUE	TRUE	TRUE	BC_topology	BC_topology	99
56	ath_AT3G58970	cru_10017277	Bostr.20903s0129	TRUE	TRUE	TRUE	FALSE	Other_topology	Other_topology	BS_scoreNA
57	ath_AT3G55920	cru_10017974	Bostr.3734s0001	TRUE	TRUE	TRUE	TRUE	BC_topology	BC_topology	48
58	ath_AT3G58180	cru_10018899	Bostr.20903s0069	TRUE	FALSE	TRUE	TRUE	Other_topology	BC_topology	78
59	ath_AT3G58670	cru_10017939	Bostr.20903s0107	TRUE	TRUE	TRUE	FALSE	Other_topology	Other_topology	BS_scoreNA
60	ath_AT3G49050	cru_10017144	Bostr.18473s0052	TRUE	TRUE	TRUE	TRUE	BC_topology	BC_topology	67
61	ath_AT3G55400	cru_10016854	Bostr.0697s0152	TRUE	TRUE	TRUE	TRUE	BC_topology	BC_topology	90
62	ath_AT3G54360	cru_10017338	Bostr.0697s0048	TRUE	TRUE	TRUE	FALSE	Other_topology	AC_topology	42
63	ath_AT3G55800	cru_10017407	Bostr.20505s0170	TRUE	FALSE	TRUE	TRUE	Other_topology	AB_topology	57
64	ath_AT3G46890	cru_10018034	Bostr.18473s0271	TRUE	TRUE	TRUE	FALSE	Other_topology	AC_topology	47
65	ath_AT3G44330	cru_10018921	Bostr.0556s0730	TRUE	TRUE	TRUE	TRUE	BC_topology	BC_topology	73
66	ath_AT3G54130	cru_10018965	Bostr.0697s0024	TRUE	TRUE	TRUE	FALSE	AB_topology	AB_topology	30
67	ath_AT3G54960	cru_10016932	Bostr.0697s0112	TRUE	TRUE	TRUE	TRUE	AC_topology	AC_topology	35
68	ath_AT3G29320	cru_10016634	Bostr.0556s0586	TRUE	TRUE	TRUE	TRUE	BC_topology	BC_topology	80
69	ath_AT3G26700	cru_10017433	Bostr.0556s0339	TRUE	TRUE	TRUE	FALSE	Other_topology	Other_topology	BS_scoreNA
70	ath_AT3G47630	cru_10019459	Bostr.18473s0194	TRUE	TRUE	TRUE	TRUE	AC_topology	AC_topology	62
71	ath_AT3G59140	cru_10016572	Bostr.20903s0145	TRUE	TRUE	TRUE	TRUE	BC_topology	BC_topology	66
72	ath_AT3G26680	cru_10018420	Bostr.0556s0337	TRUE	FALSE	TRUE	TRUE	Other_topology	BC_topology	81
73	ath_AT3G60810	cru_10018163	Bostr.13158s0080	TRUE	TRUE	TRUE	TRUE	BC_topology	BC_topology	61
74	ath_AT2G03520	cru_10019411	Bostr.0556s0175	TRUE	TRUE	TRUE	FALSE	Other_topology	AC_topology	42
75	ath_AT3G48990	cru_10017034	Bostr.18473s0056	TRUE	TRUE	TRUE	TRUE	BC_topology	BC_topology	54
76	ath_AT3G26370	cru_10016949	Bostr.0556s0309	TRUE	TRUE	TRUE	FALSE	Other_topology	BC_topology	67
77	ath_AT3G55010	cru_10019201	Bostr.0697s0118	TRUE	FALSE	TRUE	FALSE	Other_topology	Other_topology	BS_scoreNA
78	ath_AT3G43230	cru_10017136	Bostr.0556s0670	TRUE	TRUE	TRUE	TRUE	BC_topology	BC_topology	70
79	ath_AT2G03270	cru_10016823	Bostr.0556s0143	TRUE	TRUE	TRUE	FALSE	Other_topology	BC_topology	51
80	ath_AT3G56330	cru_10017279	Bostr.20505s0119	TRUE	TRUE	TRUE	TRUE	AB_topology	AB_topology	54
81	ath_AT3G46790	cru_10016805	Bostr.18473s0280	TRUE	TRUE	TRUE	FALSE	Other_topology	BC_topology	52
82	ath_AT2G02370	cru_10017649	Bostr.0556s0064	TRUE	TRUE	TRUE	FALSE	Other_topology	BC_topology	37
83	ath_AT3G43300	cru_10019080	Bostr.0556s0673	TRUE	TRUE	TRUE	FALSE	Other_topology	BC_topology	48
84	ath_AT3G42725	cru_10019515	Bostr.0556s0651	TRUE	TRUE	TRUE	TRUE	BC_topology	BC_topology	50
85	ath_AT3G61060	cru_10017758	Bostr.13158s0094	TRUE	TRUE	TRUE	FALSE	AB_topology	AB_topology	61
86	ath_AT3G57300	cru_10010849	Bostr.20505s0015	TRUE	TRUE	TRUE	TRUE	BC_topology	BC_topology	99
87	ath_AT3G56690	cru_10019382	Bostr.20505s0086	TRUE	TRUE	TRUE	FALSE	Other_topology	BC_topology	92
88	ath_AT2G03350	cru_10018103	Bostr.0556s0161	TRUE	TRUE	TRUE	TRUE	BC_topology	BC_topology	36
89	ath_AT2G01130	cru_10016608	Bostr.7903s0056	TRUE	TRUE	TRUE	TRUE	AB_topology	AB_topology	80
90	ath_AT2G01950	cru_10016602	Bostr.0556s0023	TRUE	TRUE	TRUE	TRUE	BC_topology	BC_topology	80
91	ath_AT3G59680	cru_10018060	Bostr.20903s0189	TRUE	TRUE	TRUE	TRUE	BC_topology	BC_topology	45
92	ath_AT3G60510	cru_10017386	Bostr.13158s0052	TRUE	TRUE	TRUE	FALSE	Other_topology	Other_topology	BS_scoreNA
93	ath_AT3G54920	cru_10017065	Bostr.0697s0108	TRUE	TRUE	TRUE	FALSE	AB_topology	AB_topology	44
94	ath_AT3G57830	cru_10016797	Bostr.20903s0037	TRUE	TRUE	TRUE	TRUE	AB_topology	AB_topology	65
95	ath_AT3G48610	cru_10017011	Bostr.18473s0088	TRUE	TRUE	TRUE	TRUE	AC_topology	AC_topology	56
96	ath_AT2G03620	cru_10019294	Bostr.0556s0179	TRUE	TRUE	TRUE	FALSE	Other_topology	AC_topology	36
97	ath_AT2G01060	cru_10017769	Bostr.7903s0063	TRUE	TRUE	TRUE	FALSE	Other_topology	AC_topology	67
98	ath_AT2G31740	cru_10022681	Bostr.24513s0054	TRUE	TRUE	TRUE	TRUE	BC_topology	BC_topology	93
99	ath_AT2G26830	cru_10025223	Bostr.29505s0013	TRUE	TRUE	TRUE	FALSE	Other_topology	Other_topology	BS_scoreNA
100	ath_AT2G36650	cru_10023363	Bostr.23794s0428	TRUE	TRUE	TRUE	FALSE	Other_topology	BC_topology	98
101	ath_AT2G26780	cru_10025629	Bostr.29505s0004	TRUE	TRUE	TRUE	TRUE	BC_topology	BC_topology	57
102	ath_AT2G39710	cru_10023236	Bostr.23794s0097	TRUE	FALSE	TRUE	FALSE	Other_topology	BC_topology	70
103	ath_AT2G41680	cru_10022987	Bostr.11568s0012	TRUE	TRUE	TRUE	FALSE	Other_topology	Other_topology	BS_scoreNA
104	ath_AT2G36640	cru_10023207	Bostr.23794s0429	TRUE	TRUE	TRUE	TRUE	BC_topology	BC_topology	58
105	ath_AT2G38710	cru_10024049	Bostr.23794s0200	TRUE	TRUE	TRUE	FALSE	Other_topology	Other_topology	BS_scoreNA
106	ath_AT2G45270	cru_10023059	Bostr.25993s0249	TRUE	TRUE	TRUE	TRUE	BC_topology	BC_topology	78
107	ath_AT2G30070	cru_10022742	Bostr.29246s0014	TRUE	TRUE	TRUE	TRUE	BC_topology	BC_topology	67
108	ath_AT2G32415	cru_10025189	Bostr.23794s0871	TRUE	TRUE	TRUE	FALSE	Other_topology	BC_topology	47
109	ath_AT2G40860	cru_10022759	Bostr.9345s0045	TRUE	TRUE	TRUE	FALSE	Other_topology	BC_topology	73
110	ath_AT2G36330	cru_10023779	Bostr.23794s0460	TRUE	TRUE	TRUE	TRUE	BC_topology	BC_topology	53
111	ath_AT2G29940	cru_10022508	Bostr.29246s0025	TRUE	TRUE	TRUE	TRUE	BC_topology	BC_topology	96
112	ath_AT2G39630	cru_10023563	Bostr.23794s0112	TRUE	TRUE	TRUE	TRUE	AC_topology	AC_topology	47
113	ath_AT2G39930	cru_10024947	Bostr.23794s0073	TRUE	TRUE	TRUE	TRUE	AC_topology	AC_topology	69
114	ath_AT2G34960	cru_10024707	Bostr.23794s0608	TRUE	TRUE	TRUE	FALSE	Other_topology	Other_topology	BS_scoreNA
115	ath_AT2G38823	cru_10025027	Bostr.23794s0188	TRUE	TRUE	TRUE	FALSE	Other_topology	Other_topology	BS_scoreNA
116	ath_AT2G32720	cru_10024300	Bostr.23794s0837	TRUE	FALSE	TRUE	TRUE	Other_topology	Other_topology	BS_scoreNA
117	ath_AT2G42670	cru_10023949	Bostr.25993s0514	TRUE	FALSE	TRUE	FALSE	Other_topology	AB_topology	41
118	ath_AT2G45240	cru_10025503	Bostr.25993s0251	TRUE	TRUE	TRUE	TRUE	AB_topology	AB_topology	61
119	ath_AT2G31010	cru_10022675	Bostr.24513s0129	TRUE	TRUE	TRUE	FALSE	Other_topology	Other_topology	BS_scoreNA
120	ath_AT2G47770	cru_10024104	Bostr.13208s0041	TRUE	FALSE	TRUE	FALSE	Other_topology	Other_topology	BS_scoreNA
121	ath_AT2G21160	cru_10023890	Bostr.5022s0124	TRUE	TRUE	TRUE	TRUE	AC_topology	AC_topology	50
122	ath_AT2G41350	cru_10025670	Bostr.11568s0046	TRUE	TRUE	TRUE	TRUE	BC_topology	BC_topology	95
123	ath_AT2G37680	cru_10024042	Bostr.23794s0307	TRUE	TRUE	TRUE	TRUE	AC_topology	AC_topology	72
124	ath_AT2G33740	cru_10024149	Bostr.23794s0725	TRUE	TRUE	TRUE	FALSE	AB_topology	AB_topology	36
125	ath_AT2G38770	cru_10022505	Bostr.23794s0194	TRUE	TRUE	TRUE	TRUE	BC_topology	BC_topology	82
126	ath_AT2G46500	cru_10022902	Bostr.25993s0117	TRUE	TRUE	TRUE	TRUE	AC_topology	AC_topology	53
127	ath_AT2G30080	cru_10023566	Bostr.29246s0015	TRUE	TRUE	TRUE	TRUE	BC_topology	BC_topology	91
128	ath_AT2G44500	cru_10022909	Bostr.25993s0321	TRUE	TRUE	TRUE	FALSE	AB_topology	AB_topology	55
129	ath_AT2G42120	cru_10023232	Bostr.25993s0566	TRUE	TRUE	TRUE	TRUE	AC_topology	AC_topology	29
130	ath_AT2G41530	cru_10023793	Bostr.11568s0023	TRUE	FALSE	TRUE	TRUE	Other_topology	BC_topology	99
131	ath_AT2G36295	cru_10024924	Bostr.23794s0467	TRUE	TRUE	TRUE	FALSE	Other_topology	BC_topology	65
132	ath_AT2G42700	cru_10022636	Bostr.25993s0511	TRUE	TRUE	TRUE	TRUE	BC_topology	BC_topology	71
133	ath_AT2G41820	cru_10022610	Bostr.25993s0600	TRUE	TRUE	TRUE	TRUE	BC_topology	BC_topology	97
134	ath_AT2G34355	cru_10022999	Bostr.23794s0674	TRUE	TRUE	TRUE	FALSE	Other_topology	BC_topology	59
135	ath_AT2G24230	cru_10024985	Bostr.27895s0058	TRUE	TRUE	TRUE	TRUE	BC_topology	BC_topology	73
136	ath_AT2G48100	cru_10023554	Bostr.13208s0007	TRUE	TRUE	TRUE	TRUE	BC_topology	BC_topology	73
137	ath_AT2G26260	cru_10022913	Bostr.26326s0026	TRUE	TRUE	TRUE	TRUE	AB_topology	AB_topology	51
138	ath_AT2G42250	cru_10025687	Bostr.25993s0554	TRUE	TRUE	TRUE	FALSE	Other_topology	BC_topology	97
139	ath_AT2G42750	cru_10023558	Bostr.25993s0508	TRUE	TRUE	TRUE	TRUE	AB_topology	AB_topology	45
140	ath_AT2G40980	cru_10022762	Bostr.9345s0034	TRUE	TRUE	TRUE	TRUE	BC_topology	BC_topology	72
141	ath_AT2G35155	cru_10022896	Bostr.23794s0587	TRUE	TRUE	TRUE	TRUE	BC_topology	BC_topology	82
142	ath_AT2G36850	cru_10022498	Bostr.23794s0409	TRUE	TRUE	TRUE	TRUE	BC_topology	BC_topology	78
143	ath_AT2G36570	cru_10022779	Bostr.23794s0436	TRUE	TRUE	TRUE	TRUE	BC_topology	BC_topology	57
144	ath_AT2G40840	cru_10022587	Bostr.9345s0047	TRUE	TRUE	TRUE	TRUE	BC_topology	BC_topology	55
145	ath_AT2G38490	cru_10023265	Bostr.23794s0219	TRUE	TRUE	TRUE	FALSE	Other_topology	AC_topology	86
146	ath_AT2G44660	cru_10023047	Bostr.25993s0306	TRUE	TRUE	TRUE	FALSE	Other_topology	BC_topology	87
147	ath_AT2G35910	cru_10024015	Bostr.23794s0504	TRUE	TRUE	TRUE	FALSE	Other_topology	BC_topology	39
148	ath_AT2G41250	cru_10023710	Bostr.9345s0005	TRUE	FALSE	TRUE	FALSE	Other_topology	Other_topology	BS_scoreNA
149	ath_AT2G38400	cru_10023117	Bostr.23794s0230	TRUE	TRUE	TRUE	TRUE	AC_topology	AC_topology	55
150	ath_AT2G37110	cru_10023937	Bostr.23794s0378	TRUE	FALSE	TRUE	FALSE	Other_topology	Other_topology	BS_scoreNA
151	ath_AT2G45010	cru_10023936	Bostr.25993s0271	TRUE	FALSE	TRUE	FALSE	Other_topology	Other_topology	BS_scoreNA
152	ath_AT2G34810	cru_10022944	Bostr.23794s0623	TRUE	FALSE	TRUE	TRUE	Other_topology	AB_topology	63
153	ath_AT2G34380	cru_10023153	Bostr.23794s0671	TRUE	TRUE	TRUE	TRUE	BC_topology	BC_topology	90
154	ath_AT2G26510	cru_10022938	Bostr.8111s0001	TRUE	TRUE	TRUE	TRUE	BC_topology	BC_topology	91
155	ath_AT2G48110	cru_10022515	Bostr.13208s0006	TRUE	TRUE	TRUE	TRUE	BC_topology	BC_topology	76
156	ath_AT2G25950	cru_10024077	Bostr.26326s0054	TRUE	FALSE	TRUE	TRUE	Other_topology	Other_topology	BS_scoreNA
157	ath_AT2G35550	cru_10023994	Bostr.23794s0547	TRUE	TRUE	TRUE	FALSE	AB_topology	AB_topology	58
158	ath_AT2G26870	cru_10022952	Bostr.29505s0017	TRUE	TRUE	TRUE	TRUE	BC_topology	BC_topology	63
159	ath_AT2G43400	cru_10025025	Bostr.25993s0439	TRUE	TRUE	TRUE	TRUE	AC_topology	AC_topology	87
160	ath_AT2G21090	cru_10025289	Bostr.5022s0153	TRUE	TRUE	TRUE	TRUE	BC_topology	BC_topology	63
161	ath_AT2G48080	cru_10025161	Bostr.13208s0009	TRUE	TRUE	TRUE	FALSE	Other_topology	Other_topology	BS_scoreNA
162	ath_AT2G45450	cru_10024410	Bostr.25993s0230	TRUE	TRUE	TRUE	FALSE	AB_topology	AB_topology	67
163	ath_AT2G24220	cru_10023435	Bostr.27895s0059	TRUE	TRUE	TRUE	TRUE	AC_topology	AC_topology	52
164	ath_AT2G46020	cru_10022501	Bostr.25993s0168	TRUE	TRUE	TRUE	TRUE	BC_topology	BC_topology	95
165	ath_AT2G45500	cru_10023098	Bostr.25993s0225	TRUE	TRUE	TRUE	TRUE	BC_topology	BC_topology	68
166	ath_AT2G27460	cru_10022704	Bostr.27991s0021	TRUE	TRUE	TRUE	FALSE	Other_topology	Other_topology	BS_scoreNA
167	ath_AT2G22010	cru_10022522	Bostr.5022s0034	TRUE	TRUE	TRUE	TRUE	BC_topology	BC_topology	85
168	ath_AT2G41830	cru_10022560	Bostr.25993s0599	TRUE	TRUE	TRUE	FALSE	AB_topology	AB_topology	39
169	ath_AT2G32040	cru_10022920	Bostr.24513s0014	TRUE	TRUE	TRUE	FALSE	Other_topology	Other_topology	BS_scoreNA
170	ath_AT2G28305	cru_10024052	Bostr.27991s0097	TRUE	TRUE	TRUE	FALSE	Other_topology	Other_topology	BS_scoreNA
171	ath_AT2G44020	cru_10023033	Bostr.25993s0368	TRUE	TRUE	TRUE	TRUE	BC_topology	BC_topology	56
172	ath_AT2G28070	cru_10022719	Bostr.27991s0125	TRUE	FALSE	TRUE	TRUE	Other_topology	BC_topology	70
173	ath_AT2G41370	cru_10023088	Bostr.11568s0042	TRUE	TRUE	TRUE	TRUE	BC_topology	BC_topology	38
174	ath_AT2G36740	cru_10023494	Bostr.23794s0419	TRUE	TRUE	TRUE	TRUE	BC_topology	BC_topology	55
175	ath_AT2G24120	cru_10025273	Bostr.27895s0074	TRUE	TRUE	TRUE	FALSE	AB_topology	AB_topology	52
176	ath_AT2G27020	cru_10023709	Bostr.29505s0032	TRUE	FALSE	TRUE	FALSE	Other_topology	AC_topology	68
177	ath_AT2G41550	cru_10023186	Bostr.11568s0021	TRUE	TRUE	TRUE	TRUE	BC_topology	BC_topology	61
178	ath_AT2G33480	cru_10023833	Bostr.23794s0753	TRUE	TRUE	TRUE	TRUE	BC_topology	BC_topology	55
179	ath_AT2G36840	cru_10023321	Bostr.23794s0411	TRUE	TRUE	TRUE	TRUE	AB_topology	AB_topology	55
180	ath_AT2G25420	cru_10022700	Bostr.26326s0120	TRUE	TRUE	TRUE	TRUE	BC_topology	BC_topology	78
181	ath_AT2G36810	cru_10025495	Bostr.23794s0414	TRUE	TRUE	TRUE	TRUE	BC_topology	BC_topology	61
182	ath_AT2G28370	cru_10024158	Bostr.27991s0087	TRUE	FALSE	TRUE	FALSE	Other_topology	Other_topology	BS_scoreNA
183	ath_AT2G45490	cru_10023787	Bostr.25993s0226	TRUE	TRUE	TRUE	TRUE	BC_topology	BC_topology	74
184	ath_AT2G33570	cru_10023079	Bostr.23794s0743	TRUE	TRUE	TRUE	FALSE	Other_topology	BC_topology	49
185	ath_AT2G30600	cru_10022653	Bostr.24513s0174	TRUE	TRUE	TRUE	TRUE	AC_topology	AC_topology	44
186	ath_AT2G45790	cru_10023927	Bostr.25993s0191	TRUE	TRUE	TRUE	FALSE	Other_topology	BC_topology	84
187	ath_AT2G27370	cru_10024835	Bostr.28794s0036	TRUE	FALSE	TRUE	FALSE	Other_topology	BC_topology	90
188	ath_AT2G26280	cru_10022901	Bostr.26326s0024	TRUE	TRUE	TRUE	TRUE	AC_topology	AC_topology	65
189	ath_AT2G30490	cru_10023044	Bostr.24513s0188	TRUE	TRUE	TRUE	TRUE	BC_topology	BC_topology	39
190	ath_AT4G12640	cru_10006705	Bostr.2021s0001	TRUE	TRUE	TRUE	TRUE	AC_topology	AC_topology	37
191	ath_AT4G12970	cru_10005936	Bostr.2021s0034	TRUE	FALSE	TRUE	TRUE	Other_topology	BC_topology	34
192	ath_AT4G12680	cru_10007728	Bostr.5835s0001	TRUE	FALSE	TRUE	TRUE	Other_topology	BC_topology	69
193	ath_AT5G15440	cru_10001578	Bostr.2902s0279	TRUE	FALSE	TRUE	TRUE	Other_topology	BC_topology	51
194	ath_AT4G02060	cru_10000331	Bostr.16335s0050	TRUE	FALSE	TRUE	FALSE	Other_topology	BC_topology	81
195	ath_AT5G06750	cru_10001132	Bostr.13129s0297	TRUE	TRUE	TRUE	TRUE	AC_topology	AC_topology	93
196	ath_AT5G25430	cru_10003060	Bostr.29827s0266	TRUE	TRUE	TRUE	FALSE	Other_topology	AC_topology	29
197	ath_AT5G14130	cru_10001386	Bostr.2902s0150	TRUE	TRUE	TRUE	FALSE	AB_topology	AB_topology	88
198	ath_AT5G26600	cru_10000875	Bostr.29827s0149	TRUE	TRUE	TRUE	TRUE	BC_topology	BC_topology	59
199	ath_AT4G09550	cru_10002390	Bostr.25463s0369	TRUE	TRUE	TRUE	FALSE	Other_topology	Other_topology	BS_scoreNA
200	ath_AT4G02630	cru_10000789	Bostr.2983s0198	TRUE	TRUE	TRUE	TRUE	BC_topology	BC_topology	60
201	ath_AT5G18525	cru_10002715	Bostr.26527s0358	TRUE	TRUE	TRUE	TRUE	BC_topology	BC_topology	100
202	ath_AT5G18940	cru_10001329	Bostr.26527s0317	TRUE	TRUE	TRUE	FALSE	Other_topology	BC_topology	84
203	ath_AT4G11330	cru_10001195	Bostr.25463s0190	TRUE	TRUE	TRUE	TRUE	AC_topology	AC_topology	73
204	ath_AT4G00750	cru_10000453	Bostr.10064s0034	TRUE	FALSE	TRUE	TRUE	Other_topology	BC_topology	46
205	ath_AT5G07400	cru_10000067	Bostr.13129s0225	TRUE	TRUE	TRUE	TRUE	BC_topology	BC_topology	100
206	ath_AT5G08780	cru_10000937	Bostr.13129s0074	TRUE	TRUE	TRUE	TRUE	BC_topology	BC_topology	96
207	ath_AT5G18540	cru_10002132	Bostr.26527s0357	TRUE	TRUE	TRUE	FALSE	Other_topology	AC_topology	48
208	ath_AT5G17400	cru_10001543	Bostr.26527s0474	TRUE	FALSE	TRUE	TRUE	Other_topology	BC_topology	37
209	ath_AT5G01930	cru_10012718	Bostr.6251s0163	TRUE	FALSE	TRUE	TRUE	Other_topology	BC_topology	77
210	ath_AT5G13580	cru_10000296	Bostr.2902s0092	TRUE	FALSE	TRUE	FALSE	Other_topology	BC_topology	91
211	ath_AT5G20250	cru_10000299	Bostr.26527s0174	TRUE	TRUE	TRUE	TRUE	BC_topology	BC_topology	95
212	ath_AT5G19600	cru_10000408	Bostr.26527s0240	TRUE	TRUE	TRUE	FALSE	Other_topology	AC_topology	47
213	ath_AT4G04955	cru_10003686	Bostr.2983s0036	TRUE	TRUE	TRUE	TRUE	BC_topology	BC_topology	40
214	ath_AT5G19840	cru_10000670	Bostr.26527s0218	TRUE	TRUE	TRUE	TRUE	BC_topology	BC_topology	98
215	ath_AT5G23030	cru_10002878	Bostr.10199s0142	TRUE	TRUE	TRUE	FALSE	Other_topology	Other_topology	BS_scoreNA
216	ath_AT4G08980	cru_10001489	Bostr.25463s0416	TRUE	TRUE	TRUE	FALSE	AB_topology	AB_topology	85
217	ath_AT5G22010	cru_10000156	Bostr.26527s0075	TRUE	TRUE	TRUE	TRUE	AB_topology	AB_topology	48
218	ath_AT5G12380	cru_10002628	Bostr.2902s0008	TRUE	TRUE	TRUE	FALSE	Other_topology	Other_topology	BS_scoreNA
219	ath_AT5G04440	cru_10001769	Bostr.2128s0004	TRUE	FALSE	TRUE	FALSE	Other_topology	BC_topology	69
220	ath_AT4G00720	cru_10002475	Bostr.10064s0037	TRUE	TRUE	TRUE	TRUE	BC_topology	BC_topology	92
221	ath_AT5G24840	cru_10001795	Bostr.5763s0035	TRUE	FALSE	TRUE	TRUE	Other_topology	Other_topology	BS_scoreNA
222	ath_AT4G11280	cru_10000800	Bostr.25463s0195	TRUE	FALSE	TRUE	TRUE	Other_topology	BC_topology	84
223	ath_AT5G30510	cru_10012686	Bostr.25219s0573	TRUE	TRUE	TRUE	FALSE	Other_topology	Other_topology	BS_scoreNA
224	ath_AT5G23450	cru_10000283	Bostr.10199s0086	TRUE	TRUE	TRUE	TRUE	BC_topology	BC_topology	85
225	ath_AT5G02720	cru_10003262	Bostr.2128s0153	TRUE	TRUE	TRUE	FALSE	AB_topology	AB_topology	64
226	ath_AT4G02260	cru_10000182	Bostr.16335s0028	TRUE	TRUE	TRUE	TRUE	BC_topology	BC_topology	79
227	ath_AT4G10020	cru_10003016	Bostr.25463s0321	TRUE	TRUE	TRUE	TRUE	AC_topology	AC_topology	64
228	ath_AT5G13760	cru_10000570	Bostr.2902s0110	TRUE	TRUE	TRUE	FALSE	Other_topology	BC_topology	98
229	ath_AT5G01270	cru_10000279	Bostr.6251s0098	TRUE	TRUE	TRUE	TRUE	BC_topology	BC_topology	54
230	ath_AT5G19010	cru_10003167	Bostr.26527s0310	TRUE	FALSE	TRUE	TRUE	Other_topology	BC_topology	88
231	ath_AT4G08040	cru_10000914	Bostr.3877s0048	TRUE	TRUE	TRUE	FALSE	Other_topology	BC_topology	69
232	ath_AT5G01510	cru_10000748	Bostr.6251s0118	TRUE	TRUE	TRUE	TRUE	BC_topology	BC_topology	99
233	ath_AT5G10180	cru_10000384	Bostr.13175s0083	TRUE	TRUE	TRUE	TRUE	BC_topology	BC_topology	72
234	ath_AT5G13050	cru_10002688	Bostr.2902s0039	TRUE	TRUE	TRUE	FALSE	Other_topology	AC_topology	56
235	ath_AT5G13500	cru_10001266	Bostr.2902s0085	TRUE	TRUE	TRUE	TRUE	BC_topology	BC_topology	66
236	ath_AT5G17410	cru_10003349	Bostr.26527s0473	TRUE	TRUE	TRUE	FALSE	Other_topology	BC_topology	77
237	ath_AT5G11860	cru_10001555	Bostr.20055s0042	TRUE	TRUE	TRUE	FALSE	Other_topology	Other_topology	BS_scoreNA
238	ath_AT5G17710	cru_10001443	Bostr.26527s0437	TRUE	TRUE	TRUE	TRUE	AC_topology	AC_topology	63
239	ath_AT5G13070	cru_10002064	Bostr.2902s0041	TRUE	FALSE	TRUE	FALSE	Other_topology	AC_topology	41
240	ath_AT5G18580	cru_10000854	Bostr.26527s0353	TRUE	FALSE	TRUE	TRUE	Other_topology	Other_topology	BS_scoreNA
241	ath_AT4G02700	cru_10000428	Bostr.2983s0188	TRUE	TRUE	TRUE	TRUE	BC_topology	BC_topology	89
242	ath_AT5G03280	cru_10003909	Bostr.2128s0125	TRUE	TRUE	TRUE	TRUE	BC_topology	BC_topology	98
243	ath_AT5G02540	cru_10001402	Bostr.6251s0016	TRUE	TRUE	TRUE	TRUE	BC_topology	BC_topology	60
244	ath_AT5G08510	cru_10003220	Bostr.13129s0104	TRUE	FALSE	TRUE	FALSE	Other_topology	Other_topology	BS_scoreNA
245	ath_AT4G02340	cru_10001452	Bostr.16335s0017	TRUE	TRUE	TRUE	TRUE	BC_topology	BC_topology	43
246	ath_AT5G17250	cru_10003466	Bostr.2618s0060	TRUE	TRUE	TRUE	TRUE	BC_topology	BC_topology	95
247	ath_AT5G13680	cru_10000050	Bostr.2902s0102	TRUE	TRUE	TRUE	FALSE	Other_topology	BC_topology	99
248	ath_AT5G18570	cru_10000381	Bostr.26527s0354	TRUE	TRUE	TRUE	TRUE	AC_topology	AC_topology	43
249	ath_AT5G19620	cru_10000309	Bostr.26527s0238	TRUE	TRUE	TRUE	FALSE	AB_topology	AB_topology	52
250	ath_AT5G09400	cru_10000201	Bostr.13129s0056	TRUE	TRUE	TRUE	TRUE	BC_topology	BC_topology	41
251	ath_AT4G06599	cru_10001346	Bostr.3877s0063	TRUE	FALSE	TRUE	FALSE	Other_topology	Other_topology	BS_scoreNA
252	ath_AT5G26570	cru_10000070	Bostr.29827s0179	TRUE	TRUE	TRUE	FALSE	Other_topology	Other_topology	BS_scoreNA
253	ath_AT5G14700	cru_10001213	Bostr.2902s0206	TRUE	TRUE	TRUE	TRUE	BC_topology	BC_topology	64
254	ath_AT5G14530	cru_10002807	Bostr.2902s0191	TRUE	TRUE	TRUE	TRUE	BC_topology	BC_topology	56
255	ath_AT5G22850	cru_10000813	Bostr.10199s0161	TRUE	TRUE	TRUE	TRUE	BC_topology	BC_topology	84
256	ath_AT5G21080	cru_10000121	Bostr.26527s0105	TRUE	TRUE	TRUE	TRUE	BC_topology	BC_topology	44
257	ath_AT4G01050	cru_10002584	Bostr.7365s0056	TRUE	TRUE	TRUE	FALSE	Other_topology	BC_topology	59
258	ath_AT5G04040	cru_10000230	Bostr.2128s0044	TRUE	TRUE	TRUE	FALSE	AB_topology	AB_topology	55
259	ath_AT5G09850	cru_10001280	Bostr.13129s0007	TRUE	TRUE	TRUE	FALSE	Other_topology	BC_topology	73
260	ath_AT5G11960	cru_10001232	Bostr.20055s0030	TRUE	FALSE	TRUE	TRUE	Other_topology	BC_topology	87
261	ath_AT5G23580	cru_10000821	Bostr.10199s0072	TRUE	TRUE	TRUE	TRUE	AC_topology	AC_topology	35
262	ath_AT5G08415	cru_10003725	Bostr.13129s0116	TRUE	TRUE	TRUE	TRUE	BC_topology	BC_topology	51
263	ath_AT5G20360	cru_10000326	Bostr.26527s0164	TRUE	TRUE	TRUE	TRUE	BC_topology	BC_topology	100
264	ath_AT5G11850	cru_10000185	Bostr.20055s0043	TRUE	TRUE	TRUE	FALSE	Other_topology	BC_topology	87
265	ath_AT5G11590	cru_10003136	Bostr.20055s0079	TRUE	FALSE	TRUE	FALSE	Other_topology	Other_topology	BS_scoreNA
266	ath_AT5G06990	cru_10003275	Bostr.13129s0269	TRUE	TRUE	TRUE	FALSE	Other_topology	Other_topology	BS_scoreNA
267	ath_AT4G11130	cru_10000076	Bostr.25463s0213	TRUE	TRUE	TRUE	TRUE	AC_topology	AC_topology	61
268	ath_AT5G15170	cru_10003786	Bostr.2902s0251	TRUE	TRUE	TRUE	TRUE	BC_topology	BC_topology	70
269	ath_AT5G15920	cru_10002997	Bostr.2902s0329	TRUE	TRUE	TRUE	TRUE	BC_topology	BC_topology	87
270	ath_AT5G05600	cru_10001196	Bostr.13129s0410	TRUE	FALSE	TRUE	TRUE	Other_topology	AB_topology	67
271	ath_AT5G16715	cru_10000149	Bostr.2618s0011	TRUE	TRUE	TRUE	TRUE	AC_topology	AC_topology	70
272	ath_AT5G10820	cru_10002493	Bostr.13175s0021	TRUE	TRUE	TRUE	FALSE	Other_topology	BC_topology	86
273	ath_AT4G03560	cru_10000313	Bostr.2983s0086	TRUE	FALSE	TRUE	FALSE	Other_topology	Other_topology	BS_scoreNA
274	ath_AT4G00490	cru_10000631	Bostr.10064s0057	TRUE	TRUE	TRUE	TRUE	AC_topology	AC_topology	54
275	ath_AT5G04930	cru_10003062	Bostr.13129s0468	TRUE	TRUE	TRUE	TRUE	AC_topology	AC_topology	44
276	ath_AT5G10460	cru_10003552	Bostr.13175s0053	TRUE	FALSE	TRUE	TRUE	Other_topology	BC_topology	92
277	ath_AT5G24240	cru_10002692	Bostr.10199s0009	TRUE	TRUE	TRUE	FALSE	Other_topology	BC_topology	83
278	ath_AT4G04920	cru_10000059	Bostr.2983s0032	TRUE	TRUE	TRUE	TRUE	BC_topology	BC_topology	48
279	ath_AT5G22450	cru_10002763	Bostr.26527s0033	TRUE	TRUE	TRUE	FALSE	Other_topology	BC_topology	71
280	ath_AT5G20090	cru_10002298	Bostr.26527s0190	TRUE	FALSE	TRUE	FALSE	Other_topology	Other_topology	BS_scoreNA
281	ath_AT5G25500	cru_10003184	Bostr.29827s0258	TRUE	TRUE	TRUE	FALSE	Other_topology	AC_topology	65
282	ath_AT5G16860	cru_10000209	Bostr.2618s0027	TRUE	TRUE	TRUE	TRUE	BC_topology	BC_topology	97
283	ath_AT5G14310	cru_10000956	Bostr.2902s0167	TRUE	FALSE	TRUE	TRUE	Other_topology	Other_topology	BS_scoreNA
284	ath_AT5G13030	cru_10000455	Bostr.2902s0038	TRUE	TRUE	TRUE	TRUE	AC_topology	AC_topology	37
285	ath_AT4G10250	cru_10002455	Bostr.25463s0294	TRUE	TRUE	TRUE	TRUE	AC_topology	AC_topology	31
286	ath_AT4G00890	cru_10000206	Bostr.7365s0030	TRUE	TRUE	TRUE	TRUE	BC_topology	BC_topology	72
287	ath_AT5G22790	cru_10000989	Bostr.19766s0001	TRUE	FALSE	TRUE	TRUE	Other_topology	AC_topology	32
288	ath_AT4G02990	cru_10003638	Bostr.2983s0143	TRUE	FALSE	TRUE	TRUE	Other_topology	BC_topology	50
289	ath_AT5G23050	cru_10003474	Bostr.10199s0139	TRUE	TRUE	TRUE	TRUE	BC_topology	BC_topology	98
290	ath_AT5G13640	cru_10002446	Bostr.2902s0098	TRUE	TRUE	TRUE	FALSE	Other_topology	BC_topology	78
291	ath_AT5G14890	cru_10003175	Bostr.2902s0222	TRUE	TRUE	TRUE	TRUE	BC_topology	BC_topology	91
292	ath_AT5G16840	cru_10001749	Bostr.2618s0025	TRUE	TRUE	TRUE	TRUE	BC_topology	BC_topology	71
293	ath_AT5G02800	cru_10001173	Bostr.2128s0164	TRUE	TRUE	TRUE	TRUE	BC_topology	BC_topology	53
294	ath_AT5G11570	cru_10003056	Bostr.20055s0081	TRUE	TRUE	TRUE	TRUE	BC_topology	BC_topology	95
295	ath_AT5G05000	cru_10001510	Bostr.13129s0461	TRUE	TRUE	TRUE	TRUE	BC_topology	BC_topology	60
296	ath_AT5G16940	cru_10003368	Bostr.2618s0034	TRUE	TRUE	TRUE	TRUE	AC_topology	AC_topology	68
297	ath_AT4G02100	cru_10000583	Bostr.16335s0045	TRUE	FALSE	TRUE	TRUE	Other_topology	BC_topology	50
298	ath_AT5G14170	cru_10000669	Bostr.2902s0154	TRUE	TRUE	TRUE	TRUE	BC_topology	BC_topology	47
299	ath_AT5G17640	cru_10003124	Bostr.26527s0444	TRUE	TRUE	TRUE	FALSE	Other_topology	BC_topology	75
300	ath_AT4G01730	cru_10000764	Bostr.4825s0003	TRUE	TRUE	TRUE	FALSE	Other_topology	Other_topology	BS_scoreNA
301	ath_AT5G09860	cru_10000519	Bostr.13129s0006	TRUE	TRUE	TRUE	TRUE	BC_topology	BC_topology	47
302	ath_AT5G24460	cru_10002643	Bostr.5763s0068	TRUE	TRUE	TRUE	TRUE	BC_topology	BC_topology	88
303	ath_AT5G27950	cru_10003325	Bostr.29827s0022	TRUE	TRUE	TRUE	TRUE	BC_topology	BC_topology	57
304	ath_AT5G15410	cru_10000276	Bostr.2902s0277	TRUE	TRUE	TRUE	TRUE	AB_topology	AB_topology	44
305	ath_AT4G10120	cru_10000112	Bostr.25463s0304	TRUE	TRUE	TRUE	TRUE	BC_topology	BC_topology	70
306	ath_AT4G08570	cru_10002466	Bostr.3877s0006	TRUE	FALSE	TRUE	TRUE	Other_topology	BC_topology	65
307	ath_AT5G23110	cru_10000018	Bostr.10199s0133	TRUE	TRUE	TRUE	TRUE	BC_topology	BC_topology	99
308	ath_AT5G27680	cru_10000204	Bostr.29827s0088	TRUE	TRUE	TRUE	TRUE	AC_topology	AC_topology	68
309	ath_AT5G10090	cru_10002528	Bostr.13175s0092	TRUE	TRUE	TRUE	FALSE	Other_topology	BC_topology	98
310	ath_AT4G05170	cru_10003683	Bostr.2983s0058	TRUE	TRUE	TRUE	FALSE	Other_topology	Other_topology	BS_scoreNA
311	ath_AT5G10320	cru_10001418	Bostr.13175s0066	TRUE	TRUE	TRUE	FALSE	Other_topology	Other_topology	BS_scoreNA
312	ath_AT5G22830	cru_10000936	Bostr.10199s0163	TRUE	FALSE	TRUE	TRUE	Other_topology	AC_topology	65
313	ath_AT5G23080	cru_10000157	Bostr.10199s0136	TRUE	TRUE	TRUE	TRUE	BC_topology	BC_topology	73
314	ath_AT4G01130	cru_10001068	Bostr.7365s0065	TRUE	FALSE	TRUE	TRUE	Other_topology	BC_topology	94
315	ath_AT5G06530	cru_10000295	Bostr.13129s0319	TRUE	TRUE	TRUE	TRUE	AC_topology	AC_topology	66
316	ath_AT5G06120	cru_10000101	Bostr.13129s0362	TRUE	TRUE	TRUE	TRUE	BC_topology	BC_topology	71
317	ath_AT4G00165	cru_10002104	Bostr.14547s0024	TRUE	TRUE	TRUE	FALSE	Other_topology	BC_topology	44
318	ath_AT5G19050	cru_10003912	Bostr.26527s0305	TRUE	TRUE	TRUE	TRUE	AB_topology	AB_topology	63
319	ath_AT4G00910	cru_10003790	Bostr.7365s0034	TRUE	TRUE	TRUE	FALSE	Other_topology	BC_topology	69
320	ath_AT5G13190	cru_10002238	Bostr.2902s0054	TRUE	FALSE	TRUE	FALSE	Other_topology	AC_topology	61
321	ath_AT5G16150	cru_10003857	Bostr.2902s0351	TRUE	TRUE	TRUE	FALSE	Other_topology	BC_topology	88
322	ath_AT5G24740	cru_10000020	Bostr.5763s0045	TRUE	TRUE	TRUE	TRUE	BC_topology	BC_topology	100
323	ath_AT5G10070	cru_10001716	Bostr.13175s0094	TRUE	TRUE	TRUE	FALSE	Other_topology	BC_topology	73
324	ath_AT5G09420	cru_10000509	Bostr.13129s0054	TRUE	TRUE	TRUE	TRUE	BC_topology	BC_topology	68
325	ath_AT4G03190	cru_10000550	Bostr.2983s0123	TRUE	TRUE	TRUE	TRUE	BC_topology	BC_topology	91
326	ath_AT5G05340	cru_10001455	Bostr.13129s0430	TRUE	TRUE	TRUE	TRUE	BC_topology	BC_topology	45
327	ath_AT4G05530	cru_10001785	Bostr.25463s0034	TRUE	TRUE	TRUE	FALSE	Other_topology	BC_topology	71
328	ath_AT5G08280	cru_10001168	Bostr.13129s0136	TRUE	TRUE	TRUE	FALSE	Other_topology	Other_topology	BS_scoreNA
329	ath_AT5G11100	cru_10000601	Bostr.23997s0003	TRUE	TRUE	TRUE	FALSE	Other_topology	BC_topology	95
330	ath_AT5G19660	cru_10000118	Bostr.24513s0192	TRUE	TRUE	TRUE	TRUE	BC_topology	BC_topology	87
331	ath_AT5G24710	cru_10003471	Bostr.5763s0050	TRUE	TRUE	TRUE	TRUE	BC_topology	BC_topology	44
332	ath_AT5G10920	cru_10000724	Bostr.13175s0013	TRUE	TRUE	TRUE	TRUE	BC_topology	BC_topology	49
333	ath_AT5G16030	cru_10001411	Bostr.2902s0339	TRUE	TRUE	TRUE	FALSE	Other_topology	BC_topology	72
334	ath_AT5G13410	cru_10001775	Bostr.2902s0075	TRUE	TRUE	TRUE	FALSE	Other_topology	Other_topology	BS_scoreNA
335	ath_AT4G11050	cru_10003874	Bostr.25463s0223	TRUE	TRUE	TRUE	TRUE	BC_topology	BC_topology	47
336	ath_AT5G12840	cru_10001701	Bostr.2902s0020	TRUE	TRUE	TRUE	FALSE	Other_topology	BC_topology	61
337	ath_AT5G14460	cru_10003297	Bostr.2902s0183	TRUE	TRUE	TRUE	FALSE	Other_topology	AC_topology	56
338	ath_AT5G13980	cru_10002909	Bostr.2902s0134	TRUE	TRUE	TRUE	FALSE	Other_topology	Other_topology	BS_scoreNA
339	ath_AT5G11790	cru_10002652	Bostr.20055s0051	TRUE	FALSE	TRUE	FALSE	Other_topology	BC_topology	87
340	ath_AT5G03260	cru_10000520	Bostr.2128s0128	TRUE	TRUE	TRUE	TRUE	AC_topology	AC_topology	58
341	ath_AT5G20710	cru_10003630	Bostr.26527s0134	TRUE	TRUE	TRUE	TRUE	BC_topology	BC_topology	86
342	ath_AT5G17530	cru_10000496	Bostr.26527s0458	TRUE	TRUE	TRUE	TRUE	BC_topology	BC_topology	86
343	ath_AT5G12290	cru_10000512	Bostr.20055s0001	TRUE	TRUE	TRUE	TRUE	AC_topology	AC_topology	41
344	ath_AT4G10770	cru_10003431	Bostr.25463s0245	TRUE	TRUE	TRUE	TRUE	BC_topology	BC_topology	67
345	ath_AT4G08390	cru_10003730	Bostr.3877s0025	TRUE	FALSE	TRUE	FALSE	Other_topology	Other_topology	BS_scoreNA
346	ath_AT5G27200	cru_10003505	Bostr.29827s0040	TRUE	TRUE	TRUE	FALSE	Other_topology	AC_topology	49
347	ath_AT4G11640	cru_10001407	Bostr.25463s0164	TRUE	FALSE	TRUE	TRUE	Other_topology	AB_topology	28
348	ath_AT5G08770	cru_10003030	Bostr.13129s0075	TRUE	TRUE	TRUE	TRUE	BC_topology	BC_topology	77
349	ath_AT1G19220	cru_10008159	Bostr.7128s0527	TRUE	TRUE	TRUE	TRUE	BC_topology	BC_topology	84
350	ath_AT1G50440	cru_10010073	Bostr.26675s0131	TRUE	TRUE	TRUE	FALSE	Other_topology	Other_topology	BS_scoreNA
351	ath_AT1G06240	cru_10011561	Bostr.25219s0333	TRUE	TRUE	TRUE	FALSE	Other_topology	BC_topology	70
352	ath_AT1G29790	cru_10009462	Bostr.15697s0275	TRUE	TRUE	TRUE	FALSE	AB_topology	AB_topology	73
353	ath_AT1G32440	cru_10012411	Bostr.3359s0115	TRUE	TRUE	TRUE	TRUE	AB_topology	AB_topology	48
354	ath_AT1G05620	cru_10009769	Bostr.25219s0407	TRUE	FALSE	TRUE	TRUE	Other_topology	BC_topology	79
355	ath_AT1G31175	cru_10010767	Bostr.15697s0427	TRUE	TRUE	TRUE	FALSE	AB_topology	AB_topology	33
356	ath_AT1G07290	cru_10009481	Bostr.25219s0226	TRUE	TRUE	TRUE	FALSE	Other_topology	AC_topology	42
357	ath_AT1G55320	cru_10012089	Bostr.6758s0041	TRUE	TRUE	TRUE	FALSE	Other_topology	Other_topology	BS_scoreNA
358	ath_AT1G30040	cru_10009631	Bostr.15697s0299	TRUE	TRUE	TRUE	TRUE	BC_topology	BC_topology	47
359	ath_AT1G55590	cru_10008620	Bostr.6758s0016	TRUE	TRUE	TRUE	TRUE	BC_topology	BC_topology	62
360	ath_AT1G20190	cru_10010090	Bostr.7128s0621	TRUE	TRUE	TRUE	TRUE	AC_topology	AC_topology	60
361	ath_AT1G56180	cru_10009377	Bostr.25463s0057	TRUE	TRUE	TRUE	FALSE	Other_topology	Other_topology	BS_scoreNA
362	ath_AT1G20160	cru_10008367	Bostr.7128s0619	TRUE	TRUE	TRUE	TRUE	BC_topology	BC_topology	53
363	ath_AT1G22730	cru_10011923	Bostr.12659s0127	TRUE	TRUE	TRUE	TRUE	BC_topology	BC_topology	53
364	ath_AT1G08590	cru_10008171	Bostr.25219s0085	TRUE	TRUE	TRUE	TRUE	BC_topology	BC_topology	99
365	ath_AT1G50600	cru_10008830	Bostr.26675s0117	TRUE	TRUE	TRUE	TRUE	BC_topology	BC_topology	69
366	ath_AT1G01510	cru_10011468	Bostr.5325s0069	TRUE	TRUE	TRUE	TRUE	AC_topology	AC_topology	41
367	ath_AT1G29690	cru_10008721	Bostr.15697s0261	TRUE	TRUE	TRUE	FALSE	Other_topology	AC_topology	85
368	ath_AT1G34320	cru_10008536	Bostr.1040s0039	TRUE	TRUE	TRUE	TRUE	BC_topology	BC_topology	54
369	ath_AT1G50030	cru_10008062	Bostr.26675s0164	TRUE	TRUE	TRUE	TRUE	AB_topology	AB_topology	48
370	ath_AT1G10200	cru_10010373	Bostr.13671s0468	TRUE	TRUE	TRUE	FALSE	Other_topology	Other_topology	BS_scoreNA
371	ath_AT1G21780	cru_10012555	Bostr.12659s0029	TRUE	TRUE	TRUE	FALSE	Other_topology	BC_topology	81
372	ath_AT1G27900	cru_10008467	Bostr.15697s0109	TRUE	TRUE	TRUE	FALSE	Other_topology	Other_topology	BS_scoreNA
373	ath_AT1G30460	cru_10008570	Bostr.15697s0342	TRUE	FALSE	TRUE	TRUE	Other_topology	Other_topology	BS_scoreNA
374	ath_AT1G19580	cru_10009987	Bostr.7128s0559	TRUE	TRUE	TRUE	TRUE	BC_topology	BC_topology	54
375	ath_AT1G02060	cru_10011958	Bostr.5325s0126	TRUE	TRUE	TRUE	TRUE	BC_topology	BC_topology	80
376	ath_AT1G19025	cru_10008764	Bostr.7128s0508	TRUE	TRUE	TRUE	FALSE	AB_topology	AB_topology	71
377	ath_AT1G25500	cru_10011975	Bostr.12659s0404	TRUE	FALSE	TRUE	FALSE	Other_topology	AB_topology	67
378	ath_AT1G08630	cru_10009546	Bostr.25219s0081	TRUE	TRUE	TRUE	FALSE	Other_topology	BC_topology	89
379	ath_AT1G06040	cru_10010113	Bostr.25219s0356	TRUE	TRUE	TRUE	FALSE	Other_topology	Other_topology	BS_scoreNA
380	ath_AT1G17540	cru_10008461	Bostr.7128s0364	TRUE	TRUE	TRUE	TRUE	BC_topology	BC_topology	67
381	ath_AT1G24440	cru_10010096	Bostr.15697s0039	TRUE	FALSE	TRUE	TRUE	Other_topology	BC_topology	87
382	ath_AT1G06330	cru_10012029	Bostr.25219s0323	TRUE	TRUE	TRUE	FALSE	Other_topology	Other_topology	BS_scoreNA
383	ath_AT1G50480	cru_10008563	Bostr.26675s0127	TRUE	TRUE	TRUE	TRUE	BC_topology	BC_topology	58
384	ath_AT1G23070	cru_10011781	Bostr.12659s0165	TRUE	TRUE	TRUE	TRUE	BC_topology	BC_topology	39
385	ath_AT1G24540	cru_10012597	Bostr.15697s0030	TRUE	TRUE	TRUE	FALSE	Other_topology	BC_topology	88
386	ath_AT1G32930	cru_10009358	Bostr.3359s0067	TRUE	TRUE	TRUE	TRUE	BC_topology	BC_topology	82
387	ath_AT1G36380	cru_10010784	Bostr.29938s0001	TRUE	TRUE	TRUE	TRUE	AC_topology	AC_topology	47
388	ath_AT1G48090	cru_10012395	Bostr.15654s0025	TRUE	TRUE	TRUE	TRUE	BC_topology	BC_topology	92
389	ath_AT1G11050	cru_10008580	Bostr.13671s0368	TRUE	TRUE	TRUE	TRUE	BC_topology	BC_topology	98
390	ath_AT1G26220	cru_10012337	Bostr.12659s0378	TRUE	TRUE	TRUE	FALSE	Other_topology	AC_topology	62
391	ath_AT1G50420	cru_10008999	Bostr.26675s0133	TRUE	TRUE	TRUE	TRUE	BC_topology	BC_topology	66
392	ath_AT1G01250	cru_10010347	Bostr.5325s0047	TRUE	FALSE	TRUE	FALSE	Other_topology	BC_topology	94
393	ath_AT1G11090	cru_10011807	Bostr.13671s0364	TRUE	TRUE	TRUE	TRUE	BC_topology	BC_topology	52
394	ath_AT1G48170	cru_10019094	Bostr.15654s0015	TRUE	TRUE	TRUE	TRUE	BC_topology	BC_topology	53
395	ath_AT1G01220	cru_10028118	Bostr.5325s0044	TRUE	TRUE	TRUE	TRUE	BC_topology	BC_topology	88
396	ath_AT1G29680	cru_10010854	Bostr.15697s0260	TRUE	FALSE	TRUE	TRUE	Other_topology	BC_topology	83
397	ath_AT1G33410	cru_10008088	Bostr.3359s0030	TRUE	TRUE	TRUE	TRUE	BC_topology	BC_topology	59
398	ath_AT1G44900	cru_10008233	Bostr.12302s0098	TRUE	TRUE	TRUE	TRUE	AC_topology	AC_topology	64
399	ath_AT1G18580	cru_10008800	Bostr.7128s0465	TRUE	TRUE	TRUE	TRUE	BC_topology	BC_topology	65
400	ath_AT1G10750	cru_10009043	Bostr.13671s0397	TRUE	FALSE	TRUE	TRUE	Other_topology	BC_topology	85
401	ath_AT1G14150	cru_10010358	Bostr.13671s0043	TRUE	TRUE	TRUE	TRUE	BC_topology	BC_topology	49
402	ath_AT1G06840	cru_10008222	Bostr.25219s0276	TRUE	TRUE	TRUE	FALSE	Other_topology	Other_topology	BS_scoreNA
403	ath_AT1G43130	cru_10010047	Bostr.12302s0023	TRUE	TRUE	TRUE	FALSE	Other_topology	AC_topology	80
404	ath_AT1G13330	cru_10011847	Bostr.13671s0113	TRUE	TRUE	TRUE	FALSE	Other_topology	BC_topology	72
405	ath_AT1G49050	cru_10011364	Bostr.26675s0268	TRUE	TRUE	TRUE	TRUE	BC_topology	BC_topology	100
406	ath_AT1G15700	cru_10011380	Bostr.7128s0185	TRUE	TRUE	TRUE	TRUE	BC_topology	BC_topology	53
407	ath_AT1G22700	cru_10009887	Bostr.12659s0124	TRUE	TRUE	TRUE	FALSE	Other_topology	BC_topology	46
408	ath_AT1G10385	cru_10012362	Bostr.13671s0450	TRUE	TRUE	TRUE	TRUE	AB_topology	AB_topology	65
409	ath_AT1G07240	cru_10009037	Bostr.25219s0230	TRUE	TRUE	TRUE	FALSE	Other_topology	BC_topology	65
410	ath_AT1G54920	cru_10019916	Bostr.13404s0063	TRUE	TRUE	TRUE	TRUE	AC_topology	AC_topology	34
411	ath_AT1G02280	cru_10010930	Bostr.5325s0004	TRUE	TRUE	TRUE	TRUE	BC_topology	BC_topology	65
412	ath_AT1G09630	cru_10010267	Bostr.25494s0022	TRUE	FALSE	TRUE	TRUE	Other_topology	BC_topology	85
413	ath_AT1G02640	cru_10008371	Bostr.4824s0032	TRUE	TRUE	TRUE	TRUE	BC_topology	BC_topology	89
414	ath_AT1G50590	cru_10009818	Bostr.26675s0118	TRUE	TRUE	TRUE	FALSE	Other_topology	BC_topology	73
415	ath_AT1G55350	cru_10008068	Bostr.6758s0037	TRUE	TRUE	TRUE	TRUE	BC_topology	BC_topology	64
416	ath_AT1G55620	cru_10008357	Bostr.6758s0013	TRUE	TRUE	TRUE	TRUE	BC_topology	BC_topology	79
417	ath_AT1G06270	cru_10009635	Bostr.25219s0330	TRUE	TRUE	TRUE	FALSE	Other_topology	BC_topology	64
418	ath_AT1G03910	cru_10008511	Bostr.26675s0401	TRUE	TRUE	TRUE	TRUE	BC_topology	BC_topology	78
419	ath_AT1G48350	cru_10012508	Bostr.25219s0564	TRUE	FALSE	TRUE	FALSE	Other_topology	Other_topology	BS_scoreNA
420	ath_AT1G56050	cru_10011750	Bostr.6758s0058	TRUE	TRUE	TRUE	FALSE	Other_topology	BC_topology	52
421	ath_AT1G30520	cru_10008743	Bostr.15697s0351	TRUE	TRUE	TRUE	TRUE	AB_topology	AB_topology	48
422	ath_AT2G26230	cru_10020697	Bostr.13404s0033	TRUE	TRUE	TRUE	TRUE	BC_topology	BC_topology	83
423	ath_AT1G19800	cru_10009585	Bostr.7128s0579	TRUE	TRUE	TRUE	TRUE	BC_topology	BC_topology	64
424	ath_AT1G44760	cru_10010272	Bostr.12302s0088	TRUE	TRUE	TRUE	TRUE	AB_topology	AB_topology	45
425	ath_AT1G11660	cru_10008380	Bostr.13671s0301	TRUE	TRUE	TRUE	FALSE	Other_topology	BC_topology	98
426	ath_AT1G49670	cru_10008576	Bostr.26675s0203	TRUE	TRUE	TRUE	TRUE	BC_topology	BC_topology	80
427	ath_AT1G30755	cru_10010994	Bostr.15697s0379	TRUE	TRUE	TRUE	TRUE	BC_topology	BC_topology	59
428	ath_AT1G07590	cru_10008810	Bostr.25219s0203	TRUE	TRUE	TRUE	TRUE	AC_topology	AC_topology	51
429	ath_AT1G05370	cru_10009204	Bostr.25219s0432	TRUE	FALSE	TRUE	TRUE	Other_topology	BC_topology	62
430	ath_AT1G20840	cru_10008415	Bostr.7128s0674	TRUE	FALSE	TRUE	TRUE	Other_topology	BC_topology	68
431	ath_AT1G16290	cru_10009260	Bostr.7128s0239	TRUE	FALSE	TRUE	FALSE	Other_topology	AC_topology	71
432	ath_AT1G55880	cru_10011999	Bostr.7128s0024	TRUE	TRUE	TRUE	TRUE	BC_topology	BC_topology	67
433	ath_AT1G17930	cru_10009018	Bostr.7128s0400	TRUE	TRUE	TRUE	TRUE	BC_topology	BC_topology	32
434	ath_AT1G33430	cru_10012254	Bostr.3359s0028	TRUE	FALSE	TRUE	FALSE	Other_topology	AC_topology	44
435	ath_AT1G15130	cru_10008299	Bostr.7128s0128	TRUE	TRUE	TRUE	TRUE	BC_topology	BC_topology	57
436	ath_AT1G21480	cru_10009077	Bostr.25570s0027	TRUE	TRUE	TRUE	TRUE	BC_topology	BC_topology	89
437	ath_AT1G34160	cru_10008671	Bostr.1040s0056	TRUE	TRUE	TRUE	TRUE	AC_topology	AC_topology	54
438	ath_AT1G16720	cru_10008646	Bostr.7128s0276	TRUE	TRUE	TRUE	TRUE	AC_topology	AC_topology	39
439	ath_AT1G01640	cru_10012544	Bostr.5325s0085	TRUE	TRUE	TRUE	FALSE	Other_topology	BC_topology	82
440	ath_AT1G18880	cru_10012216	Bostr.7128s0495	TRUE	TRUE	TRUE	TRUE	BC_topology	BC_topology	96
441	ath_AT1G33340	cru_10009473	Bostr.3359s0036	TRUE	TRUE	TRUE	TRUE	BC_topology	BC_topology	56
442	ath_AT1G43620	cru_10008593	Bostr.12302s0033	TRUE	TRUE	TRUE	TRUE	BC_topology	BC_topology	85
443	ath_AT1G34270	cru_10009012	Bostr.1040s0042	TRUE	TRUE	TRUE	FALSE	Other_topology	BC_topology	72
444	ath_AT1G04390	cru_10012499	Bostr.26675s0315	TRUE	FALSE	TRUE	FALSE	Other_topology	Other_topology	BS_scoreNA
445	ath_AT1G09610	cru_10011736	Bostr.25494s0020	TRUE	TRUE	TRUE	TRUE	BC_topology	BC_topology	66
446	ath_AT1G09020	cru_10008946	Bostr.25219s0044	TRUE	FALSE	TRUE	FALSE	Other_topology	BC_topology	79
447	ath_AT1G15440	cru_10008260	Bostr.7128s0160	TRUE	TRUE	TRUE	TRUE	AB_topology	AB_topology	54
448	ath_AT1G14540	cru_10010887	Bostr.24340s0010	TRUE	TRUE	TRUE	FALSE	AB_topology	AB_topology	73
449	ath_AT1G01910	cru_10009581	Bostr.5325s0111	TRUE	TRUE	TRUE	TRUE	AC_topology	AC_topology	36
450	ath_AT1G30580	cru_10009370	Bostr.15697s0358	TRUE	TRUE	TRUE	FALSE	Other_topology	Other_topology	BS_scoreNA
451	ath_AT1G15980	cru_10009072	Bostr.7128s0217	TRUE	TRUE	TRUE	TRUE	BC_topology	BC_topology	53
452	ath_AT1G22610	cru_10011531	Bostr.12659s0113	TRUE	TRUE	TRUE	TRUE	BC_topology	BC_topology	55
453	ath_AT1G20575	cru_10010118	Bostr.7128s0651	TRUE	FALSE	TRUE	TRUE	Other_topology	AB_topology	65
454	ath_AT1G30640	cru_10008728	Bostr.15697s0364	TRUE	TRUE	TRUE	TRUE	AC_topology	AC_topology	21
455	ath_AT1G07645	cru_10012292	Bostr.25219s0195	TRUE	TRUE	TRUE	FALSE	Other_topology	AC_topology	48
456	ath_AT1G02010	cru_10008507	Bostr.5325s0121	TRUE	TRUE	TRUE	FALSE	AB_topology	AB_topology	32
457	ath_AT1G01190	cru_10008749	Bostr.5325s0041	TRUE	TRUE	TRUE	FALSE	Other_topology	BC_topology	86
458	ath_AT1G15470	cru_10009691	Bostr.7128s0162	TRUE	TRUE	TRUE	TRUE	BC_topology	BC_topology	51
459	ath_AT1G14430	cru_10011386	Bostr.13671s0008	TRUE	FALSE	TRUE	TRUE	Other_topology	BC_topology	99
460	ath_AT1G04910	cru_10008864	Bostr.25219s0481	TRUE	TRUE	TRUE	TRUE	BC_topology	BC_topology	82
461	ath_AT1G12930	cru_10011575	Bostr.13671s0157	TRUE	TRUE	TRUE	TRUE	BC_topology	BC_topology	90
462	ath_AT1G18335	cru_10010010	Bostr.7128s0435	TRUE	TRUE	TRUE	FALSE	Other_topology	BC_topology	94
463	ath_AT1G47740	cru_10010094	Bostr.15654s0056	TRUE	TRUE	TRUE	FALSE	Other_topology	BC_topology	31
464	ath_AT1G08070	cru_10008399	Bostr.25219s0140	TRUE	TRUE	TRUE	FALSE	Other_topology	BC_topology	87
465	ath_AT1G48570	cru_10009141	Bostr.25219s0543	TRUE	TRUE	TRUE	FALSE	Other_topology	Other_topology	BS_scoreNA
466	ath_AT1G09300	cru_10009008	Bostr.25219s0014	TRUE	FALSE	TRUE	TRUE	Other_topology	BC_topology	91
467	ath_AT1G11680	cru_10008973	Bostr.13671s0299	TRUE	FALSE	TRUE	TRUE	Other_topology	AC_topology	61
468	ath_AT1G17760	cru_10011584	Bostr.7128s0385	TRUE	TRUE	TRUE	FALSE	Other_topology	BC_topology	92
469	ath_AT1G22750	cru_10010067	Bostr.12659s0129	TRUE	TRUE	TRUE	TRUE	AC_topology	AC_topology	46
470	ath_AT1G04690	cru_10009717	Bostr.25219s0503	TRUE	TRUE	TRUE	FALSE	Other_topology	Other_topology	BS_scoreNA
471	ath_AT1G22770	cru_10012213	Bostr.12659s0131	TRUE	TRUE	TRUE	TRUE	BC_topology	BC_topology	79
472	ath_AT1G54710	cru_10019744	Bostr.13404s0046	TRUE	TRUE	TRUE	TRUE	BC_topology	BC_topology	79
473	ath_AT1G05500	cru_10010976	Bostr.25219s0421	TRUE	TRUE	TRUE	TRUE	AC_topology	AC_topology	56
474	ath_AT1G08510	cru_10009296	Bostr.25219s0093	TRUE	TRUE	TRUE	TRUE	AC_topology	AC_topology	75
475	ath_AT1G25360	cru_10008344	Bostr.12659s0421	TRUE	TRUE	TRUE	TRUE	BC_topology	BC_topology	60
476	ath_AT1G26560	cru_10008883	Bostr.12659s0341	TRUE	FALSE	TRUE	TRUE	Other_topology	BC_topology	69
477	ath_AT1G32520	cru_10010149	Bostr.3359s0108	TRUE	FALSE	TRUE	TRUE	Other_topology	Other_topology	BS_scoreNA
478	ath_AT1G18100	cru_10011138	Bostr.7128s0415	TRUE	TRUE	TRUE	TRUE	AB_topology	AB_topology	62
479	ath_AT1G16080	cru_10009813	Bostr.7128s0224	TRUE	TRUE	TRUE	TRUE	AB_topology	AB_topology	36
480	ath_AT1G25275	cru_10010807	Bostr.15697s0005	TRUE	TRUE	TRUE	FALSE	Other_topology	BC_topology	26
481	ath_AT1G44750	cru_10009499	Bostr.12302s0087	TRUE	TRUE	TRUE	TRUE	BC_topology	BC_topology	66
482	ath_AT1G08315	cru_10011052	Bostr.25219s0113	TRUE	TRUE	TRUE	FALSE	Other_topology	AC_topology	53
483	ath_AT1G53160	cru_10010422	Bostr.0124s0106	TRUE	TRUE	TRUE	TRUE	AB_topology	AB_topology	66
484	ath_AT1G52920	cru_10011802	Bostr.0124s0085	TRUE	TRUE	TRUE	TRUE	BC_topology	BC_topology	86
485	ath_AT1G43040	cru_10011355	Bostr.12302s0020	TRUE	TRUE	TRUE	FALSE	AB_topology	AB_topology	66
486	ath_AT1G64660	cru_10020309	Bostr.29223s0009	TRUE	TRUE	TRUE	TRUE	AB_topology	AB_topology	45
487	ath_AT1G50380	cru_10008457	Bostr.26675s0137	TRUE	TRUE	TRUE	FALSE	Other_topology	AC_topology	49
488	ath_AT1G06470	cru_10009289	Bostr.25219s0310	TRUE	FALSE	TRUE	TRUE	Other_topology	AC_topology	60
489	ath_AT1G17230	cru_10008143	Bostr.7128s0334	TRUE	TRUE	TRUE	TRUE	BC_topology	BC_topology	99
490	ath_AT1G05460	cru_10008170	Bostr.25219s0424	TRUE	TRUE	TRUE	TRUE	BC_topology	BC_topology	86
491	ath_AT1G22740	cru_10011037	Bostr.12659s0128	TRUE	TRUE	TRUE	TRUE	AC_topology	AC_topology	66
492	ath_AT1G02150	cru_10011354	Bostr.5325s0141	TRUE	TRUE	TRUE	FALSE	Other_topology	Other_topology	BS_scoreNA
493	ath_AT1G13450	cru_10009313	Bostr.13671s0104	TRUE	TRUE	TRUE	TRUE	BC_topology	BC_topology	50
494	ath_AT1G10280	cru_10012092	Bostr.13671s0463	TRUE	TRUE	TRUE	TRUE	BC_topology	BC_topology	40
495	ath_AT1G49970	cru_10009411	Bostr.26675s0172	TRUE	TRUE	TRUE	TRUE	AB_topology	AB_topology	52
496	ath_AT1G23230	cru_10012123	Bostr.12659s0185	TRUE	TRUE	TRUE	FALSE	Other_topology	AC_topology	26
497	ath_AT1G26090	cru_10011801	Bostr.12659s0394	TRUE	TRUE	TRUE	FALSE	Other_topology	BC_topology	92
498	ath_AT1G32900	cru_10008624	Bostr.3359s0072	TRUE	TRUE	TRUE	TRUE	AB_topology	AB_topology	66
499	ath_AT1G09815	cru_10010654	Bostr.25494s0043	TRUE	TRUE	TRUE	FALSE	Other_topology	Other_topology	BS_scoreNA
500	ath_AT1G44446	cru_10008806	Bostr.12302s0083	TRUE	TRUE	TRUE	TRUE	AB_topology	AB_topology	40
501	ath_AT1G35220	cru_10011082	Bostr.1040s0081	TRUE	TRUE	TRUE	TRUE	BC_topology	BC_topology	83
502	ath_AT1G03310	cru_10012076	Bostr.26675s0421	TRUE	TRUE	TRUE	TRUE	BC_topology	BC_topology	94
503	ath_AT1G08190	cru_10011806	Bostr.25219s0126	TRUE	TRUE	TRUE	FALSE	Other_topology	BC_topology	43
504	ath_AT4G17140	cru_10006303	Bostr.30275s0169	TRUE	TRUE	TRUE	FALSE	Other_topology	BC_topology	100
505	ath_AT5G37180	cru_10006192	Bostr.9638s0039	TRUE	TRUE	TRUE	TRUE	BC_topology	BC_topology	80
506	ath_AT5G38730	cru_10007510	Bostr.20471s0001	TRUE	TRUE	TRUE	FALSE	AB_topology	AB_topology	57
507	ath_AT4G30600	cru_10004371	Bostr.7867s0915	TRUE	TRUE	TRUE	TRUE	BC_topology	BC_topology	85
508	ath_AT4G16430	cru_10007725	Bostr.30275s0092	TRUE	FALSE	TRUE	TRUE	Other_topology	BC_topology	92
509	ath_AT5G36290	cru_10005380	Bostr.29044s0012	TRUE	TRUE	TRUE	TRUE	AC_topology	AC_topology	51
510	ath_AT4G13600	cru_10005790	Bostr.2021s0119	TRUE	TRUE	TRUE	FALSE	AB_topology	AB_topology	40
511	ath_AT4G18750	cru_10004110	Bostr.30275s0350	TRUE	TRUE	TRUE	TRUE	AB_topology	AB_topology	54
512	ath_AT4G18760	cru_10004846	Bostr.30275s0351	TRUE	FALSE	TRUE	TRUE	Other_topology	BC_topology	79
513	ath_AT4G17260	cru_10005141	Bostr.30275s0182	TRUE	TRUE	TRUE	FALSE	Other_topology	Other_topology	BS_scoreNA
514	ath_AT4G30310	cru_10007131	Bostr.7867s0883	TRUE	TRUE	TRUE	TRUE	AB_topology	AB_topology	43
515	ath_AT4G40050	cru_10004417	Bostr.25542s0200	TRUE	FALSE	TRUE	FALSE	Other_topology	BC_topology	90
516	ath_AT4G36630	cru_10004058	Bostr.7867s1519	TRUE	TRUE	TRUE	TRUE	AC_topology	AC_topology	98
517	ath_AT4G24460	cru_10004876	Bostr.7867s0253	TRUE	TRUE	TRUE	TRUE	BC_topology	BC_topology	75
518	ath_AT4G35190	cru_10005664	Bostr.7867s1382	TRUE	TRUE	TRUE	FALSE	Other_topology	Other_topology	BS_scoreNA
519	ath_AT5G35790	cru_10004456	Bostr.29044s0039	TRUE	TRUE	TRUE	TRUE	AB_topology	AB_topology	48
520	ath_AT4G23030	cru_10006239	Bostr.7867s0091	TRUE	FALSE	TRUE	TRUE	Other_topology	BC_topology	76
521	ath_AT4G33350	cru_10005493	Bostr.7867s1181	TRUE	TRUE	TRUE	TRUE	BC_topology	BC_topology	48
522	ath_AT4G33400	cru_10004346	Bostr.7867s1186	TRUE	TRUE	TRUE	TRUE	BC_topology	BC_topology	38
523	ath_AT4G19003	cru_10005854	Bostr.30275s0380	TRUE	TRUE	TRUE	FALSE	Other_topology	Other_topology	BS_scoreNA
524	ath_AT4G26485	cru_10007213	Bostr.7867s0469	TRUE	TRUE	TRUE	FALSE	Other_topology	AC_topology	54
525	ath_AT4G32920	cru_10003989	Bostr.7867s1144	TRUE	TRUE	TRUE	FALSE	Other_topology	BC_topology	64
526	ath_AT4G25120	cru_10004018	Bostr.7867s0319	TRUE	TRUE	TRUE	TRUE	BC_topology	BC_topology	63
527	ath_AT4G34270	cru_10005395	Bostr.7867s1280	TRUE	TRUE	TRUE	FALSE	Other_topology	Other_topology	BS_scoreNA
528	ath_AT4G28220	cru_10007154	Bostr.7867s0658	TRUE	TRUE	TRUE	TRUE	BC_topology	BC_topology	93
529	ath_AT4G26790	cru_10005151	Bostr.7867s0503	TRUE	TRUE	TRUE	TRUE	AC_topology	AC_topology	45
530	ath_AT4G18790	cru_10004570	Bostr.30275s0354	TRUE	TRUE	TRUE	FALSE	Other_topology	AC_topology	50
531	ath_AT4G40010	cru_10005109	Bostr.25542s0194	TRUE	TRUE	TRUE	FALSE	AB_topology	AB_topology	36
532	ath_AT4G31200	cru_10004341	Bostr.7867s0977	TRUE	TRUE	TRUE	FALSE	Other_topology	BC_topology	45
533	ath_AT4G16370	cru_10004230	Bostr.30275s0085	TRUE	FALSE	TRUE	TRUE	Other_topology	AC_topology	86
534	ath_AT4G18465	cru_10006206	Bostr.30275s0322	TRUE	FALSE	TRUE	TRUE	Other_topology	Other_topology	BS_scoreNA
535	ath_AT4G16440	cru_10007204	Bostr.30275s0093	TRUE	TRUE	TRUE	FALSE	Other_topology	AC_topology	62
536	ath_AT5G35930	cru_10004025	Bostr.29044s0031	TRUE	FALSE	TRUE	TRUE	Other_topology	BC_topology	74
537	ath_AT4G18780	cru_10004131	Bostr.30275s0353	TRUE	TRUE	TRUE	FALSE	AB_topology	AB_topology	73
538	ath_AT4G35300	cru_10004225	Bostr.7867s1392	TRUE	FALSE	TRUE	FALSE	Other_topology	BC_topology	89
539	ath_AT5G37800	cru_10007389	Bostr.9638s0100	TRUE	TRUE	TRUE	TRUE	BC_topology	BC_topology	91
540	ath_AT4G17030	cru_10005585	Bostr.30275s0157	TRUE	FALSE	TRUE	TRUE	Other_topology	BC_topology	74
541	ath_AT4G27490	cru_10005549	Bostr.7867s0571	TRUE	FALSE	TRUE	FALSE	Other_topology	AB_topology	38
542	ath_AT4G32660	cru_10004966	Bostr.7867s1116	TRUE	TRUE	TRUE	FALSE	Other_topology	Other_topology	BS_scoreNA
543	ath_AT4G29360	cru_10007158	Bostr.7867s0785	TRUE	FALSE	TRUE	FALSE	Other_topology	BC_topology	93
544	ath_AT4G14850	cru_10004282	Bostr.0597s0112	TRUE	TRUE	TRUE	TRUE	BC_topology	BC_topology	91
545	ath_AT5G41890	cru_10006754	Bostr.25375s0008	TRUE	TRUE	TRUE	TRUE	BC_topology	BC_topology	84
546	ath_AT4G36660	cru_10006860	Bostr.7867s1522	TRUE	TRUE	TRUE	TRUE	BC_topology	BC_topology	52
547	ath_AT4G18593	cru_10005974	Bostr.30275s0334	TRUE	TRUE	TRUE	TRUE	AC_topology	AC_topology	50
548	ath_AT4G35060	cru_10005938	Bostr.7867s1365	TRUE	TRUE	TRUE	FALSE	AB_topology	AB_topology	69
549	ath_AT4G31500	cru_10007516	Bostr.7867s1004	TRUE	TRUE	TRUE	TRUE	BC_topology	BC_topology	47
550	ath_AT4G18950	cru_10004770	Bostr.30275s0373	TRUE	TRUE	TRUE	TRUE	BC_topology	BC_topology	72
551	ath_AT4G38360	cru_10007579	Bostr.25542s0022	TRUE	TRUE	TRUE	TRUE	BC_topology	BC_topology	60
552	ath_AT4G25100	cru_10005448	Bostr.7867s0317	TRUE	TRUE	TRUE	FALSE	Other_topology	BC_topology	57
553	ath_AT4G21320	cru_10005424	Bostr.10689s0080	TRUE	TRUE	TRUE	FALSE	Other_topology	BC_topology	47
554	ath_AT4G33490	cru_10007649	Bostr.7867s1196	TRUE	TRUE	TRUE	TRUE	AC_topology	AC_topology	38
555	ath_AT4G38180	cru_10007256	Bostr.25542s0007	TRUE	TRUE	TRUE	FALSE	Other_topology	BC_topology	93
556	ath_AT4G35560	cru_10007318	Bostr.7867s1414	TRUE	TRUE	TRUE	TRUE	BC_topology	BC_topology	99
557	ath_AT4G18060	cru_10005154	Bostr.30275s0274	TRUE	FALSE	TRUE	TRUE	Other_topology	BC_topology	89
558	ath_AT4G27800	cru_10005006	Bostr.7867s0610	TRUE	TRUE	TRUE	TRUE	AB_topology	AB_topology	39
559	ath_AT4G28703	cru_10006083	Bostr.7867s0713	TRUE	TRUE	TRUE	TRUE	BC_topology	BC_topology	51
560	ath_AT4G33925	cru_10006015	Bostr.7867s1241	TRUE	TRUE	TRUE	TRUE	AC_topology	AC_topology	64
561	ath_AT4G31540	cru_10004281	Bostr.7867s1008	TRUE	TRUE	TRUE	TRUE	BC_topology	BC_topology	59
562	ath_AT4G29800	cru_10022979	Bostr.7867s0828	TRUE	TRUE	TRUE	TRUE	BC_topology	BC_topology	83
563	ath_AT5G40740	cru_10004224	Bostr.7200s0082	TRUE	TRUE	TRUE	TRUE	BC_topology	BC_topology	83
564	ath_AT4G17050	cru_10005361	Bostr.30275s0159	TRUE	FALSE	TRUE	TRUE	Other_topology	BC_topology	59
565	ath_AT5G41580	cru_10007176	Bostr.7200s0185	TRUE	TRUE	TRUE	TRUE	AB_topology	AB_topology	87
566	ath_AT4G33495	cru_10006384	Bostr.7867s1197	TRUE	TRUE	TRUE	FALSE	AB_topology	AB_topology	53
567	ath_AT4G33565	cru_10005258	Bostr.7867s1205	TRUE	TRUE	TRUE	TRUE	AC_topology	AC_topology	36
568	ath_AT4G31810	cru_10004830	Bostr.7867s1034	TRUE	TRUE	TRUE	TRUE	BC_topology	BC_topology	80
569	ath_AT4G19010	cru_10004477	Bostr.30275s0382	TRUE	TRUE	TRUE	TRUE	BC_topology	BC_topology	91
570	ath_AT4G15890	cru_10003997	Bostr.30275s0021	TRUE	TRUE	TRUE	TRUE	BC_topology	BC_topology	85
571	ath_AT4G29070	cru_10005484	Bostr.7867s0751	TRUE	TRUE	TRUE	TRUE	BC_topology	BC_topology	65
572	ath_AT5G38530	cru_10004617	Bostr.17584s0011	TRUE	TRUE	TRUE	FALSE	Other_topology	BC_topology	75
573	ath_AT4G25400	cru_10006264	Bostr.7867s0349	TRUE	TRUE	TRUE	FALSE	Other_topology	Other_topology	BS_scoreNA
574	ath_AT5G35750	cru_10006570	Bostr.29044s0043	TRUE	FALSE	TRUE	TRUE	Other_topology	BC_topology	98
575	ath_AT4G22970	cru_10007755	Bostr.7867s0085	TRUE	TRUE	TRUE	TRUE	BC_topology	BC_topology	98
576	ath_AT4G36670	cru_10006648	Bostr.7867s1523	TRUE	TRUE	TRUE	TRUE	BC_topology	BC_topology	84
577	ath_AT4G17230	cru_10004566	Bostr.30275s0178	TRUE	TRUE	TRUE	FALSE	Other_topology	BC_topology	54
578	ath_AT4G38210	cru_10005553	Bostr.25542s0010	TRUE	TRUE	TRUE	FALSE	Other_topology	BC_topology	51
579	ath_AT4G24050	cru_10005216	Bostr.7867s0212	TRUE	TRUE	TRUE	TRUE	BC_topology	BC_topology	59
580	ath_AT4G16070	cru_10004318	Bostr.30275s0046	TRUE	TRUE	TRUE	TRUE	BC_topology	BC_topology	57
581	ath_AT4G33410	cru_10005069	Bostr.7867s1187	TRUE	FALSE	TRUE	FALSE	Other_topology	BC_topology	61
582	ath_AT5G40610	cru_10004974	Bostr.7200s0061	TRUE	TRUE	TRUE	FALSE	AB_topology	AB_topology	39
583	ath_AT4G28830	cru_10005737	Bostr.7867s0728	TRUE	TRUE	TRUE	FALSE	Other_topology	Other_topology	BS_scoreNA
584	ath_AT4G29900	cru_10006503	Bostr.7867s0837	TRUE	TRUE	TRUE	TRUE	BC_topology	BC_topology	99
585	ath_AT5G39410	cru_10004786	Bostr.25849s0002	TRUE	TRUE	TRUE	FALSE	AB_topology	AB_topology	60
586	ath_AT4G30440	cru_10004864	Bostr.7867s0895	TRUE	TRUE	TRUE	TRUE	AC_topology	AC_topology	68
587	ath_AT4G35930	cru_10005325	Bostr.7867s1458	TRUE	TRUE	TRUE	FALSE	Other_topology	BC_topology	41
588	ath_AT4G37030	cru_10006713	Bostr.7867s1565	TRUE	TRUE	TRUE	TRUE	BC_topology	BC_topology	45
589	ath_AT4G14050	cru_10004398	Bostr.0597s0005	TRUE	FALSE	TRUE	TRUE	Other_topology	BC_topology	58
590	ath_AT4G17180	cru_10006187	Bostr.30275s0173	TRUE	TRUE	TRUE	FALSE	Other_topology	BC_topology	54
591	ath_AT4G18180	cru_10006680	Bostr.30275s0284	TRUE	TRUE	TRUE	TRUE	BC_topology	BC_topology	66
592	ath_AT4G27640	cru_10004045	Bostr.7867s0588	TRUE	TRUE	TRUE	TRUE	BC_topology	BC_topology	82
593	ath_AT4G36360	cru_10004117	Bostr.7867s1495	TRUE	TRUE	TRUE	TRUE	AC_topology	AC_topology	62
594	ath_AT4G39620	cru_10004648	Bostr.25542s0149	TRUE	TRUE	TRUE	FALSE	Other_topology	BC_topology	49
595	ath_AT4G37480	cru_10004578	Bostr.7867s1608	TRUE	TRUE	TRUE	FALSE	Other_topology	BC_topology	40
596	ath_AT4G39850	cru_10004000	Bostr.25542s0175	TRUE	TRUE	TRUE	TRUE	AC_topology	AC_topology	70
597	ath_AT4G30950	cru_10006483	Bostr.7867s0952	TRUE	TRUE	TRUE	TRUE	AC_topology	AC_topology	40
598	ath_AT5G35180	cru_10007232	Bostr.29044s0093	TRUE	TRUE	TRUE	TRUE	BC_topology	BC_topology	91
599	ath_AT4G38270	cru_10006353	Bostr.25542s0018	TRUE	TRUE	TRUE	TRUE	AB_topology	AB_topology	62
600	ath_AT4G23440	cru_10007193	Bostr.7867s0136	TRUE	TRUE	TRUE	TRUE	BC_topology	BC_topology	97
601	ath_AT4G17800	cru_10007383	Bostr.30275s0245	TRUE	TRUE	TRUE	FALSE	AB_topology	AB_topology	65
602	ath_AT4G38040	cru_10004872	Bostr.25542s0216	TRUE	TRUE	TRUE	TRUE	BC_topology	BC_topology	91
603	ath_AT4G38350	cru_10003998	Bostr.25542s0021	TRUE	TRUE	TRUE	FALSE	Other_topology	BC_topology	72
604	ath_AT5G38150	cru_10018882	Bostr.9638s0129	TRUE	TRUE	TRUE	TRUE	BC_topology	BC_topology	97
605	ath_AT4G36650	cru_10004541	Bostr.7867s1521	TRUE	TRUE	TRUE	TRUE	AB_topology	AB_topology	54
606	ath_AT4G13650	cru_10004043	Bostr.2021s0125	TRUE	TRUE	TRUE	FALSE	Other_topology	BC_topology	88
607	ath_AT4G33530	cru_10004118	Bostr.7867s1201	TRUE	TRUE	TRUE	FALSE	Other_topology	AC_topology	57
608	ath_AT5G40200	cru_10004432	Bostr.3751s0015	TRUE	TRUE	TRUE	FALSE	Other_topology	Other_topology	BS_scoreNA
609	ath_AT4G32700	cru_10006788	Bostr.7867s1119	TRUE	TRUE	TRUE	TRUE	BC_topology	BC_topology	100
610	ath_AT4G18340	cru_10004986	Bostr.30275s0300	TRUE	TRUE	TRUE	FALSE	Other_topology	BC_topology	92
611	ath_AT3G20640	cru_10013632	Bostr.19424s0583	TRUE	TRUE	TRUE	TRUE	AB_topology	AB_topology	38
612	ath_AT3G24590	cru_10014271	Bostr.19424s0161	TRUE	FALSE	TRUE	TRUE	Other_topology	AC_topology	37
613	ath_AT3G16910	cru_10013340	Bostr.28625s0002	TRUE	TRUE	TRUE	FALSE	Other_topology	Other_topology	BS_scoreNA
614	ath_AT3G15370	cru_10014462	Bostr.28625s0163	TRUE	TRUE	TRUE	FALSE	Other_topology	Other_topology	BS_scoreNA
615	ath_AT3G10620	cru_10014573	Bostr.19424s0985	TRUE	TRUE	TRUE	TRUE	BC_topology	BC_topology	33
616	ath_AT3G05550	cru_10014988	Bostr.2570s0126	TRUE	TRUE	TRUE	TRUE	AC_topology	AC_topology	21
617	ath_AT3G19550	cru_10014963	Bostr.19424s0708	TRUE	TRUE	TRUE	TRUE	AC_topology	AC_topology	41
618	ath_AT3G23820	cru_10013650	Bostr.19424s0255	TRUE	TRUE	TRUE	TRUE	AC_topology	AC_topology	61
619	ath_AT2G20495	cru_10014301	Bostr.7903s0118	TRUE	FALSE	TRUE	TRUE	Other_topology	AC_topology	74
620	ath_AT3G01180	cru_10013000	Bostr.1460s0100	TRUE	TRUE	TRUE	FALSE	Other_topology	BC_topology	95
621	ath_AT2G13840	cru_10013746	Bostr.13083s0022	TRUE	TRUE	TRUE	TRUE	BC_topology	BC_topology	65
622	ath_AT2G04850	cru_10013855	Bostr.19424s0027	TRUE	TRUE	TRUE	TRUE	AC_topology	AC_topology	55
623	ath_AT2G18890	cru_10016403	Bostr.18351s0355	TRUE	TRUE	TRUE	TRUE	AB_topology	AB_topology	33
624	ath_AT3G15354	cru_10012967	Bostr.28625s0196	TRUE	FALSE	TRUE	FALSE	Other_topology	BC_topology	34
625	ath_AT3G10920	cru_10014545	Bostr.19424s1019	TRUE	FALSE	TRUE	TRUE	Other_topology	BC_topology	87
626	ath_AT3G09735	cru_10015035	Bostr.22252s0094	TRUE	TRUE	TRUE	FALSE	Other_topology	Other_topology	BS_scoreNA
627	ath_AT3G17730	cru_10014426	Bostr.19424s0897	TRUE	TRUE	TRUE	TRUE	AB_topology	AB_topology	68
628	ath_AT3G08650	cru_10013288	Bostr.22252s0205	TRUE	TRUE	TRUE	FALSE	Other_topology	Other_topology	BS_scoreNA
629	ath_AT3G02060	cru_10016483	Bostr.1460s0005	TRUE	TRUE	TRUE	TRUE	BC_topology	BC_topology	86
630	ath_AT3G18860	cru_10012987	Bostr.19424s0771	TRUE	TRUE	TRUE	TRUE	BC_topology	BC_topology	66
631	ath_AT3G20510	cru_10014948	Bostr.19424s0603	TRUE	TRUE	TRUE	TRUE	AC_topology	AC_topology	61
632	ath_AT2G06990	cru_10015559	Bostr.24399s0014	TRUE	TRUE	TRUE	TRUE	BC_topology	BC_topology	59
633	ath_AT2G06005	cru_10014054	Bostr.24399s0037	TRUE	TRUE	TRUE	TRUE	AB_topology	AB_topology	52
634	ath_AT3G21260	cru_10014530	Bostr.19424s0529	TRUE	TRUE	TRUE	FALSE	Other_topology	BC_topology	62
635	ath_AT3G20020	cru_10013744	Bostr.19424s0660	TRUE	TRUE	TRUE	TRUE	BC_topology	BC_topology	94
636	ath_AT3G23190	cru_10016218	Bostr.19424s0324	TRUE	TRUE	TRUE	TRUE	BC_topology	BC_topology	89
637	ath_AT3G07940	cru_10013935	Bostr.22252s0233	TRUE	TRUE	TRUE	TRUE	AC_topology	AC_topology	41
638	ath_AT2G13440	cru_10013044	Bostr.13083s0043	TRUE	TRUE	TRUE	TRUE	AC_topology	AC_topology	38
639	ath_AT2G20780	cru_10013450	Bostr.7903s0080	TRUE	TRUE	TRUE	TRUE	BC_topology	BC_topology	60
640	ath_AT2G17525	cru_10013206	Bostr.18351s0214	TRUE	TRUE	TRUE	TRUE	BC_topology	BC_topology	51
641	ath_AT2G20050	cru_10016251	Bostr.7903s0163	TRUE	TRUE	TRUE	TRUE	BC_topology	BC_topology	66
642	ath_AT3G11980	cru_10015607	Bostr.19424s1134	TRUE	TRUE	TRUE	TRUE	AB_topology	AB_topology	74
643	ath_AT3G19430	cru_10015230	Bostr.19424s0719	TRUE	TRUE	TRUE	TRUE	BC_topology	BC_topology	93
644	ath_AT3G19820	cru_10013364	Bostr.19424s0679	TRUE	TRUE	TRUE	TRUE	BC_topology	BC_topology	58
645	ath_AT3G12120	cru_10013933	Bostr.19424s1149	TRUE	TRUE	TRUE	FALSE	Other_topology	BC_topology	44
646	ath_AT3G21670	cru_10013300	Bostr.19424s0479	TRUE	TRUE	TRUE	TRUE	BC_topology	BC_topology	94
647	ath_AT3G06070	cru_10014825	Bostr.2570s0052	TRUE	TRUE	TRUE	TRUE	AB_topology	AB_topology	39
648	ath_AT3G13235	cru_10013820	Bostr.3640s0108	TRUE	TRUE	TRUE	TRUE	BC_topology	BC_topology	71
649	ath_AT2G20330	cru_10013163	Bostr.7903s0136	TRUE	TRUE	TRUE	TRUE	BC_topology	BC_topology	62
650	ath_AT3G01100	cru_10016052	Bostr.1460s0108	TRUE	TRUE	TRUE	TRUE	BC_topology	BC_topology	45
651	ath_AT3G01060	cru_10013674	Bostr.1460s0113	TRUE	TRUE	TRUE	TRUE	BC_topology	BC_topology	62
652	ath_AT3G17330	cru_10013212	Bostr.19424s0931	TRUE	TRUE	TRUE	TRUE	BC_topology	BC_topology	99
653	ath_AT3G19240	cru_10013181	Bostr.19424s0737	TRUE	TRUE	TRUE	TRUE	AB_topology	AB_topology	25
654	ath_AT3G23100	cru_10014474	Bostr.7182s0001	TRUE	TRUE	TRUE	FALSE	Other_topology	BC_topology	66
655	ath_AT3G13180	cru_10013456	Bostr.3640s0096	TRUE	TRUE	TRUE	TRUE	BC_topology	BC_topology	82
656	ath_AT2G04350	cru_10013048	Bostr.19424s0069	TRUE	TRUE	TRUE	FALSE	Other_topology	Other_topology	BS_scoreNA
657	ath_AT3G01720	cru_10012992	Bostr.1460s0038	TRUE	TRUE	TRUE	FALSE	Other_topology	Other_topology	BS_scoreNA
658	ath_AT3G15520	cru_10013642	Bostr.28625s0146	TRUE	TRUE	TRUE	TRUE	BC_topology	BC_topology	63
659	ath_AT3G01990	cru_10013759	Bostr.1460s0013	TRUE	TRUE	TRUE	TRUE	BC_topology	BC_topology	86
660	ath_AT3G04950	cru_10014555	Bostr.2570s0195	TRUE	FALSE	TRUE	TRUE	Other_topology	BC_topology	92
661	ath_AT2G20010	cru_10012908	Bostr.7903s0166	TRUE	TRUE	TRUE	TRUE	BC_topology	BC_topology	74
662	ath_AT3G21300	cru_10013347	Bostr.19424s0522	TRUE	TRUE	TRUE	TRUE	BC_topology	BC_topology	62
663	ath_AT2G14050	cru_10013156	Bostr.13083s0020	TRUE	FALSE	TRUE	TRUE	Other_topology	Other_topology	BS_scoreNA
664	ath_AT3G15530	cru_10014314	Bostr.28625s0145	TRUE	FALSE	TRUE	FALSE	Other_topology	Other_topology	BS_scoreNA
665	ath_AT2G05940	cru_10013644	Bostr.24399s0042	TRUE	FALSE	TRUE	FALSE	Other_topology	BC_topology	76
666	ath_AT2G20740	cru_10014594	Bostr.7903s0084	TRUE	TRUE	TRUE	FALSE	AB_topology	AB_topology	24
667	ath_AT3G03560	cru_10015106	Bostr.19046s0072	TRUE	TRUE	TRUE	FALSE	Other_topology	Other_topology	BS_scoreNA
668	ath_AT3G05090	cru_10013040	Bostr.2570s0179	TRUE	FALSE	TRUE	FALSE	Other_topology	BC_topology	63
669	ath_AT3G04460	cru_10013898	Bostr.2570s0261	TRUE	TRUE	TRUE	TRUE	BC_topology	BC_topology	39
670	ath_AT3G12280	cru_10012904	Bostr.3640s0005	TRUE	TRUE	TRUE	FALSE	AB_topology	AB_topology	52
671	ath_AT3G09030	cru_10013664	Bostr.22252s0164	TRUE	TRUE	TRUE	TRUE	BC_topology	BC_topology	53
672	ath_AT2G17790	cru_10015897	Bostr.18351s0248	TRUE	TRUE	TRUE	TRUE	BC_topology	BC_topology	69
673	ath_AT3G17060	cru_10015726	Bostr.19424s0963	TRUE	FALSE	TRUE	TRUE	Other_topology	Other_topology	BS_scoreNA
674	ath_AT3G19190	cru_10012796	Bostr.19424s0743	TRUE	TRUE	TRUE	TRUE	BC_topology	BC_topology	94
675	ath_AT3G22690	cru_10015702	Bostr.19424s0386	TRUE	TRUE	TRUE	TRUE	AC_topology	AC_topology	88
676	ath_AT3G22990	cru_10013666	Bostr.19424s0360	TRUE	TRUE	TRUE	FALSE	Other_topology	AC_topology	43
677	ath_AT2G19600	cru_10013168	Bostr.18351s0420	TRUE	TRUE	TRUE	FALSE	Other_topology	BC_topology	42
678	ath_AT3G06450	cru_10013052	Bostr.2570s0014	TRUE	TRUE	TRUE	FALSE	Other_topology	BC_topology	65
679	ath_AT3G03600	cru_10014591	Bostr.19046s0078	TRUE	FALSE	TRUE	TRUE	Other_topology	AC_topology	37
680	ath_AT3G15090	cru_10014005	Bostr.28625s0168	TRUE	TRUE	TRUE	TRUE	BC_topology	BC_topology	37
681	ath_AT3G10850	cru_10014444	Bostr.19424s1010	TRUE	TRUE	TRUE	FALSE	Other_topology	BC_topology	62
682	ath_AT2G13370	cru_10012803	Bostr.15774s0007	TRUE	TRUE	TRUE	TRUE	AC_topology	AC_topology	27
683	ath_AT2G20790	cru_10013239	Bostr.7903s0079	TRUE	TRUE	TRUE	FALSE	Other_topology	Other_topology	BS_scoreNA
684	ath_AT2G07690	cru_10007942	Bostr.24399s0001	TRUE	TRUE	TRUE	TRUE	AC_topology	AC_topology	82
685	ath_AT3G11760	cru_10016277	Bostr.19424s1108	TRUE	TRUE	TRUE	FALSE	AB_topology	AB_topology	69
686	ath_AT2G04540	cru_10013578	Bostr.19424s0057	TRUE	TRUE	TRUE	TRUE	AC_topology	AC_topology	45
687	ath_AT2G05760	cru_10013457	Bostr.24399s0057	TRUE	TRUE	TRUE	TRUE	AC_topology	AC_topology	83
688	ath_AT3G02030	cru_10013149	Bostr.1460s0008	TRUE	TRUE	TRUE	TRUE	AC_topology	AC_topology	64
689	ath_AT3G13600	cru_10013255	Bostr.3640s0153	TRUE	TRUE	TRUE	TRUE	BC_topology	BC_topology	71
690	ath_AT3G15260	cru_10014320	Bostr.28625s0188	TRUE	TRUE	TRUE	TRUE	BC_topology	BC_topology	75
691	ath_AT2G04740	cru_10013323	Bostr.19424s0039	TRUE	TRUE	TRUE	TRUE	AC_topology	AC_topology	97
692	ath_AT2G18220	cru_10016291	Bostr.18351s0291	TRUE	TRUE	TRUE	TRUE	BC_topology	BC_topology	79
693	ath_AT2G20890	cru_10015078	Bostr.7903s0065	TRUE	FALSE	TRUE	TRUE	Other_topology	BC_topology	71
694	ath_AT3G16850	cru_10013686	Bostr.28625s0009	TRUE	TRUE	TRUE	TRUE	BC_topology	BC_topology	58
695	ath_AT2G05170	cru_10012921	Bostr.19424s0007	TRUE	TRUE	TRUE	TRUE	AC_topology	AC_topology	84
696	ath_AT2G20000	cru_10013024	Bostr.7903s0167	TRUE	TRUE	TRUE	TRUE	BC_topology	BC_topology	79
697	ath_AT2G17020	cru_10013167	Bostr.18351s0161	TRUE	TRUE	TRUE	FALSE	Other_topology	BC_topology	81
698	ath_AT3G23030	cru_10014772	Bostr.19424s0351	TRUE	TRUE	TRUE	TRUE	AB_topology	AB_topology	52
699	ath_AT3G14067	cru_10015104	Bostr.28625s0299	TRUE	TRUE	TRUE	TRUE	BC_topology	BC_topology	98
700	ath_AT3G22740	cru_10016172	Bostr.19424s0385	TRUE	TRUE	TRUE	FALSE	Other_topology	Other_topology	BS_scoreNA
701	ath_AT2G13560	cru_10013314	Bostr.13083s0038	TRUE	TRUE	TRUE	TRUE	AB_topology	AB_topology	64
702	ath_AT2G19620	cru_10014090	Bostr.18351s0421	TRUE	TRUE	TRUE	TRUE	BC_topology	BC_topology	70
703	ath_AT3G24503	cru_10013510	Bostr.19424s0176	TRUE	TRUE	TRUE	TRUE	BC_topology	BC_topology	70
704	ath_AT3G12940	cru_10017125	Bostr.3640s0068	TRUE	TRUE	TRUE	TRUE	BC_topology	BC_topology	44
705	ath_AT3G01480	cru_10013720	Bostr.1460s0065	TRUE	TRUE	TRUE	FALSE	Other_topology	BC_topology	38
706	ath_AT3G19870	cru_10012859	Bostr.19424s0674	TRUE	TRUE	TRUE	TRUE	AC_topology	AC_topology	34
707	ath_AT3G05540	cru_10016468	Bostr.2570s0128	TRUE	TRUE	TRUE	TRUE	AB_topology	AB_topology	43
708	ath_AT3G02330	cru_10015774	Bostr.1460s0149	TRUE	TRUE	TRUE	TRUE	BC_topology	BC_topology	77
709	ath_AT2G04570	cru_10014077	Bostr.19424s0054	TRUE	TRUE	TRUE	TRUE	AB_topology	AB_topology	41
710	ath_AT3G04740	cru_10012804	Bostr.2570s0223	TRUE	TRUE	TRUE	FALSE	Other_topology	BC_topology	100
711	ath_AT2G20635	cru_10015576	Bostr.7903s0097	TRUE	TRUE	TRUE	TRUE	BC_topology	BC_topology	87
712	ath_AT3G24170	cru_10013530	Bostr.19424s0225	TRUE	TRUE	TRUE	TRUE	AB_topology	AB_topology	53
713	ath_AT3G07400	cru_10012887	Bostr.22252s0293	TRUE	TRUE	TRUE	TRUE	BC_topology	BC_topology	94
714	ath_AT2G06010	cru_10014724	Bostr.24399s0036	TRUE	TRUE	TRUE	FALSE	Other_topology	Other_topology	BS_scoreNA
715	ath_AT2G16460	cru_10014544	Bostr.18351s0109	TRUE	TRUE	TRUE	TRUE	AB_topology	AB_topology	25
716	ath_AT3G01790	cru_10014650	Bostr.1460s0032	TRUE	TRUE	TRUE	FALSE	Other_topology	Other_topology	BS_scoreNA
717	ath_AT3G23590	cru_10015673	Bostr.19424s0284	TRUE	TRUE	TRUE	TRUE	BC_topology	BC_topology	82
718	ath_AT3G18524	cru_10012916	Bostr.19424s0808	TRUE	TRUE	TRUE	FALSE	Other_topology	Other_topology	BS_scoreNA
719	ath_AT3G17300	cru_10015001	Bostr.19424s0936	TRUE	FALSE	TRUE	FALSE	Other_topology	AC_topology	35
720	ath_AT3G20780	cru_10013135	Bostr.19424s0572	TRUE	TRUE	TRUE	TRUE	AC_topology	AC_topology	58
721	ath_AT3G07565	cru_10014434	Bostr.22252s0273	TRUE	FALSE	TRUE	FALSE	Other_topology	BC_topology	98
722	ath_AT3G08970	cru_10013331	Bostr.22252s0175	TRUE	TRUE	TRUE	TRUE	BC_topology	BC_topology	93
723	ath_AT3G22942	cru_10014985	Bostr.19424s0366	TRUE	FALSE	TRUE	TRUE	Other_topology	AC_topology	69
724	ath_AT3G02350	cru_10013365	Bostr.1460s0151	TRUE	TRUE	TRUE	TRUE	AC_topology	AC_topology	69
725	ath_AT3G13229	cru_10015817	Bostr.3640s0106	TRUE	TRUE	TRUE	FALSE	AB_topology	AB_topology	56
726	ath_AT3G08960	cru_10015756	Bostr.22252s0176	TRUE	TRUE	TRUE	TRUE	BC_topology	BC_topology	97
727	ath_AT2G20190	cru_10016091	Bostr.7903s0149	TRUE	TRUE	TRUE	TRUE	BC_topology	BC_topology	55
728	ath_AT3G22980	cru_10012884	Bostr.19424s0361	TRUE	TRUE	TRUE	FALSE	AB_topology	AB_topology	56
729	ath_AT2G13540	cru_10012966	Bostr.13083s0040	TRUE	TRUE	TRUE	TRUE	BC_topology	BC_topology	90
730	ath_AT2G19400	cru_10013448	Bostr.18351s0400	TRUE	TRUE	TRUE	TRUE	AB_topology	AB_topology	25
731	ath_AT3G09920	cru_10015222	Bostr.22252s0074	TRUE	TRUE	TRUE	TRUE	BC_topology	BC_topology	60
732	ath_AT3G17810	cru_10016080	Bostr.19424s0889	TRUE	TRUE	TRUE	TRUE	AC_topology	AC_topology	63
733	ath_AT2G17500	cru_10016022	Bostr.18351s0211	TRUE	TRUE	TRUE	TRUE	BC_topology	BC_topology	56
734	ath_AT3G09320	cru_10015965	Bostr.22252s0134	TRUE	TRUE	TRUE	TRUE	BC_topology	BC_topology	60
735	ath_AT3G20720	cru_10016419	Bostr.19424s0578	TRUE	TRUE	TRUE	TRUE	BC_topology	BC_topology	86
736	ath_AT3G02065	cru_10015716	Bostr.1460s0004	TRUE	TRUE	TRUE	FALSE	Other_topology	BC_topology	72
737	ath_AT3G12810	cru_10015742	Bostr.3640s0056	TRUE	TRUE	TRUE	TRUE	BC_topology	BC_topology	90
738	ath_AT3G14460	cru_10015458	Bostr.28625s0252	TRUE	TRUE	TRUE	TRUE	BC_topology	BC_topology	99
739	ath_AT3G15040	cru_10014502	Bostr.28625s0205	TRUE	TRUE	TRUE	FALSE	Other_topology	BC_topology	82
740	ath_AT3G22590	cru_10013819	Bostr.19424s0396	TRUE	TRUE	TRUE	TRUE	BC_topology	BC_topology	45
741	ath_AT2G16430	cru_10013635	Bostr.18351s0107	TRUE	TRUE	TRUE	FALSE	AB_topology	AB_topology	43
742	ath_AT3G15095	cru_10015530	Bostr.28625s0169	TRUE	TRUE	TRUE	TRUE	BC_topology	BC_topology	86
743	ath_AT3G03210	cru_10013992	Bostr.19046s0032	TRUE	TRUE	TRUE	TRUE	AB_topology	AB_topology	66
744	ath_AT3G11900	cru_10013754	Bostr.19424s1124	TRUE	TRUE	TRUE	TRUE	AC_topology	AC_topology	58
745	ath_AT3G14730	cru_10015323	Bostr.28625s0234	TRUE	TRUE	TRUE	FALSE	Other_topology	Other_topology	BS_scoreNA
746	ath_AT3G19210	cru_10012922	Bostr.19424s0740	TRUE	TRUE	TRUE	TRUE	AB_topology	AB_topology	59
747	ath_AT3G15430	cru_10013551	Bostr.28625s0155	TRUE	TRUE	TRUE	TRUE	BC_topology	BC_topology	80
748	ath_AT3G02960	cru_10015807	Bostr.19046s0008	TRUE	TRUE	TRUE	TRUE	BC_topology	BC_topology	89
749	ath_AT3G22290	cru_10014056	Bostr.19424s0428	TRUE	TRUE	TRUE	TRUE	AB_topology	AB_topology	32
750	ath_AT2G17140	cru_10012952	Bostr.18351s0174	TRUE	TRUE	TRUE	FALSE	Other_topology	BC_topology	89
751	ath_AT3G08800	cru_10012918	Bostr.22252s0192	TRUE	TRUE	TRUE	TRUE	BC_topology	BC_topology	100
752	ath_AT3G17900	cru_10012978	Bostr.19424s0878	TRUE	TRUE	TRUE	TRUE	BC_topology	BC_topology	50
753	ath_AT3G07020	cru_10013187	Bostr.22252s0332	TRUE	TRUE	TRUE	FALSE	Other_topology	BC_topology	60
754	ath_AT3G05625	cru_10014442	Bostr.2570s0116	TRUE	TRUE	TRUE	TRUE	BC_topology	BC_topology	56
755	ath_AT3G15160	cru_10016408	Bostr.28625s0179	TRUE	FALSE	TRUE	TRUE	Other_topology	BC_topology	94
756	ath_AT3G13330	cru_10012798	Bostr.3640s0114	TRUE	TRUE	TRUE	TRUE	BC_topology	BC_topology	100
757	ath_AT3G13220	cru_10016471	Bostr.3640s0099	TRUE	TRUE	TRUE	TRUE	AB_topology	AB_topology	40
758	ath_AT3G01750	cru_10013151	Bostr.1460s0035	TRUE	TRUE	TRUE	TRUE	BC_topology	BC_topology	84
759	ath_AT3G02070	cru_10016374	Bostr.1460s0003	TRUE	TRUE	TRUE	FALSE	AB_topology	AB_topology	58
760	ath_AT1G66150	cru_10019739	Bostr.26959s0305	TRUE	TRUE	TRUE	TRUE	AC_topology	AC_topology	55
761	ath_AT1G60560	cru_10019879	Bostr.10040s0158	TRUE	TRUE	TRUE	TRUE	BC_topology	BC_topology	55
762	ath_AT1G63430	cru_10022112	Bostr.9600s0025	TRUE	TRUE	TRUE	TRUE	AC_topology	AC_topology	45
763	ath_AT1G60160	cru_10019804	Bostr.10040s0210	TRUE	TRUE	TRUE	FALSE	AB_topology	AB_topology	54
764	ath_AT1G71460	cru_10021470	Bostr.10273s0202	TRUE	TRUE	TRUE	TRUE	AC_topology	AC_topology	48
765	ath_AT1G76150	cru_10022236	Bostr.20129s0050	TRUE	TRUE	TRUE	FALSE	Other_topology	AC_topology	56
766	ath_AT1G71050	cru_10021096	Bostr.10273s0240	TRUE	TRUE	TRUE	TRUE	BC_topology	BC_topology	53
767	ath_AT1G71440	cru_10020128	Bostr.10273s0204	TRUE	TRUE	TRUE	TRUE	AB_topology	AB_topology	61
768	ath_AT1G77220	cru_10020209	Bostr.20129s0156	TRUE	TRUE	TRUE	FALSE	Other_topology	AC_topology	80
769	ath_AT1G75850	cru_10019810	Bostr.20129s0022	TRUE	TRUE	TRUE	TRUE	BC_topology	BC_topology	92
770	ath_AT1G61870	cru_10020389	Bostr.22157s0178	TRUE	TRUE	TRUE	FALSE	AB_topology	AB_topology	36
771	ath_AT1G60010	cru_10021031	Bostr.10040s0218	TRUE	TRUE	TRUE	TRUE	BC_topology	BC_topology	62
772	ath_AT1G79350	cru_10021321	Bostr.20129s0371	TRUE	TRUE	TRUE	TRUE	BC_topology	BC_topology	90
773	ath_AT1G68040	cru_10022430	Bostr.26959s0095	TRUE	TRUE	TRUE	TRUE	AB_topology	AB_topology	48
774	ath_AT1G80410	cru_10021530	Bostr.20129s0474	TRUE	TRUE	TRUE	FALSE	Other_topology	BC_topology	64
775	ath_AT1G58440	cru_10020127	Bostr.10040s0319	TRUE	TRUE	TRUE	TRUE	AB_topology	AB_topology	42
776	ath_AT1G60800	cru_10022201	Bostr.10040s0133	TRUE	TRUE	TRUE	FALSE	AB_topology	AB_topology	39
777	ath_AT1G74460	cru_10020505	Bostr.3288s0092	TRUE	TRUE	TRUE	TRUE	AC_topology	AC_topology	52
778	ath_AT1G68740	cru_10019828	Bostr.26959s0014	TRUE	TRUE	TRUE	TRUE	BC_topology	BC_topology	61
779	ath_AT1G74080	cru_10020723	Bostr.3288s0058	TRUE	TRUE	TRUE	TRUE	BC_topology	BC_topology	97
780	ath_AT1G71220	cru_10022452	Bostr.10273s0224	TRUE	TRUE	TRUE	FALSE	Other_topology	BC_topology	78
781	ath_AT1G60770	cru_10020193	Bostr.10040s0138	TRUE	TRUE	TRUE	TRUE	BC_topology	BC_topology	63
782	ath_AT1G64890	cru_10020304	Bostr.21554s0014	TRUE	TRUE	TRUE	FALSE	AB_topology	AB_topology	87
783	ath_AT1G67750	cru_10020387	Bostr.26959s0134	TRUE	FALSE	TRUE	TRUE	Other_topology	BC_topology	92
784	ath_AT1G70740	cru_10020335	Bostr.10273s0280	TRUE	TRUE	TRUE	TRUE	BC_topology	BC_topology	68
785	ath_AT1G76060	cru_10021773	Bostr.20129s0040	TRUE	TRUE	TRUE	TRUE	AB_topology	AB_topology	42
786	ath_AT1G67560	cru_10019745	Bostr.26959s0153	TRUE	TRUE	TRUE	TRUE	AC_topology	AC_topology	57
787	ath_AT1G76240	cru_10022021	Bostr.20129s0060	TRUE	TRUE	TRUE	TRUE	BC_topology	BC_topology	49
788	ath_AT1G67690	cru_10019853	Bostr.26959s0141	TRUE	TRUE	TRUE	TRUE	BC_topology	BC_topology	80
789	ath_AT1G77980	cru_10021590	Bostr.20129s0232	TRUE	TRUE	TRUE	FALSE	Other_topology	BC_topology	93
790	ath_AT1G72710	cru_10020246	Bostr.10273s0080	TRUE	TRUE	TRUE	TRUE	AB_topology	AB_topology	50
791	ath_AT1G73980	cru_10019939	Bostr.3288s0045	TRUE	FALSE	TRUE	FALSE	Other_topology	AC_topology	61
792	ath_AT1G79710	cru_10021670	Bostr.20129s0411	TRUE	TRUE	TRUE	TRUE	BC_topology	BC_topology	63
793	ath_AT1G69430	cru_10020641	Bostr.10273s0426	TRUE	TRUE	TRUE	FALSE	Other_topology	AC_topology	85
794	ath_AT1G80080	cru_10022328	Bostr.20129s0507	TRUE	FALSE	TRUE	FALSE	Other_topology	BC_topology	72
795	ath_AT1G76320	cru_10019871	Bostr.20129s0070	TRUE	TRUE	TRUE	TRUE	BC_topology	BC_topology	91
796	ath_AT1G76730	cru_10020565	Bostr.20129s0111	TRUE	TRUE	TRUE	TRUE	BC_topology	BC_topology	47
797	ath_AT1G79870	cru_10021337	Bostr.20129s0527	TRUE	TRUE	TRUE	TRUE	BC_topology	BC_topology	44
798	ath_AT1G79850	cru_10021438	Bostr.20129s0529	TRUE	TRUE	TRUE	FALSE	Other_topology	Other_topology	BS_scoreNA
799	ath_AT1G71691	cru_10021728	Bostr.10273s0194	TRUE	TRUE	TRUE	TRUE	BC_topology	BC_topology	59
800	ath_AT1G60470	cru_10020626	Bostr.10040s0169	TRUE	TRUE	TRUE	TRUE	BC_topology	BC_topology	47
801	ath_AT1G74790	cru_10019888	Bostr.3288s0124	TRUE	TRUE	TRUE	TRUE	BC_topology	BC_topology	80
802	ath_AT1G68070	cru_10020579	Bostr.26959s0092	TRUE	TRUE	TRUE	TRUE	BC_topology	BC_topology	65
803	ath_AT1G70160	cru_10020126	Bostr.10273s0342	TRUE	TRUE	TRUE	TRUE	AC_topology	AC_topology	60
804	ath_AT1G68830	cru_10022188	Bostr.10273s0486	TRUE	TRUE	TRUE	FALSE	Other_topology	BC_topology	89
805	ath_AT1G74720	cru_10019701	Bostr.3288s0118	TRUE	TRUE	TRUE	TRUE	AC_topology	AC_topology	41
806	ath_AT1G62830	cru_10021688	Bostr.22157s0049	TRUE	TRUE	TRUE	TRUE	BC_topology	BC_topology	94
807	ath_AT1G79190	cru_10019667	Bostr.20129s0354	TRUE	TRUE	TRUE	TRUE	BC_topology	BC_topology	99
808	ath_AT1G64530	cru_10019754	Bostr.29223s0038	TRUE	TRUE	TRUE	TRUE	BC_topology	BC_topology	99
809	ath_AT1G65040	cru_10020264	Bostr.26959s0439	TRUE	FALSE	TRUE	FALSE	Other_topology	Other_topology	BS_scoreNA
810	ath_AT1G64960	cru_10019674	Bostr.21554s0008	TRUE	TRUE	TRUE	TRUE	BC_topology	BC_topology	98
811	ath_AT1G74970	cru_10020951	Bostr.3288s0146	TRUE	FALSE	TRUE	TRUE	Other_topology	AC_topology	73
812	ath_AT1G63990	cru_10021898	Bostr.29223s0135	TRUE	FALSE	TRUE	TRUE	Other_topology	Other_topology	BS_scoreNA
813	ath_AT1G73930	cru_10021980	Bostr.3288s0038	TRUE	TRUE	TRUE	TRUE	BC_topology	BC_topology	71
814	ath_AT1G64510	cru_10020948	Bostr.29223s0040	TRUE	TRUE	TRUE	TRUE	BC_topology	BC_topology	63
815	ath_AT1G61040	cru_10019938	Bostr.10040s0096	TRUE	TRUE	TRUE	FALSE	Other_topology	Other_topology	BS_scoreNA
816	ath_AT1G73990	cru_10021504	Bostr.3288s0046	TRUE	TRUE	TRUE	FALSE	Other_topology	Other_topology	BS_scoreNA
817	ath_AT1G79860	cru_10021963	Bostr.20129s0528	TRUE	TRUE	TRUE	FALSE	AB_topology	AB_topology	44
818	ath_AT1G75160	cru_10022220	Bostr.3288s0164	TRUE	TRUE	TRUE	FALSE	Other_topology	Other_topology	BS_scoreNA
819	ath_AT1G67720	cru_10021974	Bostr.26959s0138	TRUE	TRUE	TRUE	TRUE	BC_topology	BC_topology	95
820	ath_AT1G63680	cru_10021912	Bostr.29223s0195	TRUE	TRUE	TRUE	TRUE	BC_topology	BC_topology	61
821	ath_AT1G77030	cru_10021328	Bostr.20129s0142	TRUE	TRUE	TRUE	FALSE	AB_topology	AB_topology	33
822	ath_AT1G75200	cru_10019936	Bostr.3288s0168	TRUE	TRUE	TRUE	FALSE	Other_topology	BC_topology	90
823	ath_AT1G79360	cru_10022372	Bostr.20129s0372	TRUE	TRUE	TRUE	TRUE	AC_topology	AC_topology	60
824	ath_AT1G78590	cru_10020673	Bostr.20129s0292	TRUE	TRUE	TRUE	FALSE	Other_topology	BC_topology	57
825	ath_AT1G79620	cru_10019721	Bostr.20129s0400	TRUE	TRUE	TRUE	TRUE	BC_topology	BC_topology	73
826	ath_AT1G80350	cru_10020142	Bostr.20129s0480	TRUE	TRUE	TRUE	TRUE	AC_topology	AC_topology	33
827	ath_AT1G77210	cru_10020165	Bostr.20129s0155	TRUE	FALSE	TRUE	TRUE	Other_topology	BC_topology	57
828	ath_AT1G72470	cru_10019917	Bostr.10273s0103	TRUE	FALSE	TRUE	FALSE	Other_topology	BC_topology	78
829	ath_AT2G26000	cru_10020194	Bostr.26959s0004	TRUE	TRUE	TRUE	FALSE	AB_topology	AB_topology	53
830	ath_AT1G67300	cru_10020185	Bostr.26959s0177	TRUE	TRUE	TRUE	FALSE	Other_topology	AC_topology	71
831	ath_AT1G80120	cru_10020956	Bostr.20129s0503	TRUE	TRUE	TRUE	TRUE	AC_topology	AC_topology	62
832	ath_AT1G72820	cru_10020581	Bostr.10273s0070	TRUE	TRUE	TRUE	TRUE	BC_topology	BC_topology	50
833	ath_AT1G69840	cru_10020746	Bostr.10273s0378	TRUE	TRUE	TRUE	TRUE	AC_topology	AC_topology	87
834	ath_AT5G51550	cru_10026742	Bostr.15774s0293	TRUE	TRUE	TRUE	FALSE	AB_topology	AB_topology	49
835	ath_AT5G57300	cru_10026905	Bostr.26833s0526	TRUE	FALSE	TRUE	FALSE	Other_topology	Other_topology	BS_scoreNA
836	ath_AT5G47760	cru_10028554	Bostr.14419s0068	TRUE	FALSE	TRUE	TRUE	Other_topology	Other_topology	BS_scoreNA
837	ath_AT5G56120	cru_10027575	Bostr.26833s0651	TRUE	FALSE	TRUE	TRUE	Other_topology	BC_topology	83
838	ath_AT5G51040	cru_10027202	Bostr.15774s0245	TRUE	TRUE	TRUE	TRUE	BC_topology	BC_topology	49
839	ath_AT5G63940	cru_10025977	Bostr.0568s0411	TRUE	TRUE	TRUE	TRUE	BC_topology	BC_topology	91
840	ath_AT5G67140	cru_10027065	Bostr.0568s0136	TRUE	TRUE	TRUE	FALSE	Other_topology	Other_topology	BS_scoreNA
841	ath_AT5G51820	cru_10028132	Bostr.15774s0329	TRUE	TRUE	TRUE	TRUE	AB_topology	AB_topology	38
842	ath_AT5G52820	cru_10026265	Bostr.7305s0069	TRUE	TRUE	TRUE	TRUE	BC_topology	BC_topology	24
843	ath_AT5G54060	cru_10027945	Bostr.26833s0873	TRUE	TRUE	TRUE	TRUE	AC_topology	AC_topology	31
844	ath_AT5G47500	cru_10026646	Bostr.14419s0045	TRUE	TRUE	TRUE	FALSE	Other_topology	BC_topology	77
845	ath_AT5G63970	cru_10026627	Bostr.0568s0407	TRUE	TRUE	TRUE	FALSE	Other_topology	BC_topology	68
846	ath_AT5G57960	cru_10026197	Bostr.26833s0455	TRUE	TRUE	TRUE	TRUE	BC_topology	BC_topology	81
847	ath_AT5G48790	cru_10026810	Bostr.2392s0052	TRUE	TRUE	TRUE	FALSE	AB_topology	AB_topology	41
848	ath_AT5G57655	cru_10026323	Bostr.26833s0490	TRUE	TRUE	TRUE	FALSE	Other_topology	AC_topology	50
849	ath_AT5G65930	cru_10028054	Bostr.0568s0001	TRUE	TRUE	TRUE	TRUE	BC_topology	BC_topology	81
850	ath_AT5G59010	cru_10026298	Bostr.26833s0345	TRUE	TRUE	TRUE	FALSE	AB_topology	AB_topology	65
851	ath_AT5G57035	cru_10025897	Bostr.26833s0557	TRUE	TRUE	TRUE	TRUE	BC_topology	BC_topology	91
852	ath_AT5G66240	cru_10027866	Bostr.0568s0036	TRUE	TRUE	TRUE	FALSE	Other_topology	BC_topology	22
853	ath_AT5G64520	cru_10026593	Bostr.0568s0346	TRUE	TRUE	TRUE	TRUE	BC_topology	BC_topology	90
854	ath_AT5G65110	cru_10025999	Bostr.0568s0281	TRUE	TRUE	TRUE	TRUE	AC_topology	AC_topology	38
855	ath_AT5G42920	cru_10025894	Bostr.3148s0193	TRUE	TRUE	TRUE	TRUE	BC_topology	BC_topology	44
856	ath_AT5G48970	cru_10026741	Bostr.15774s0024	TRUE	FALSE	TRUE	FALSE	Other_topology	Other_topology	BS_scoreNA
857	ath_AT5G54130	cru_10026428	Bostr.26833s0866	TRUE	FALSE	TRUE	TRUE	Other_topology	BC_topology	43
858	ath_AT5G66470	cru_10026459	Bostr.0568s0056	TRUE	TRUE	TRUE	TRUE	AC_topology	AC_topology	69
859	ath_AT5G53340	cru_10028370	Bostr.26833s0947	TRUE	FALSE	TRUE	FALSE	Other_topology	Other_topology	BS_scoreNA
860	ath_AT5G50900	cru_10026180	Bostr.15774s0229	TRUE	TRUE	TRUE	TRUE	AC_topology	AC_topology	37
861	ath_AT5G63120	cru_10026128	Bostr.0568s0495	TRUE	TRUE	TRUE	TRUE	BC_topology	BC_topology	44
862	ath_AT5G51230	cru_10028568	Bostr.15774s0265	TRUE	FALSE	TRUE	TRUE	Other_topology	BC_topology	48
863	ath_AT5G62310	cru_10025770	Bostr.0568s0575	TRUE	TRUE	TRUE	TRUE	BC_topology	BC_topology	83
864	ath_AT5G48060	cru_10025796	Bostr.5224s0013	TRUE	FALSE	TRUE	TRUE	Other_topology	BC_topology	73
865	ath_AT5G44575	cru_10027483	Bostr.29514s0052	TRUE	TRUE	TRUE	FALSE	Other_topology	BC_topology	53
866	ath_AT5G61670	cru_10026827	Bostr.26833s0067	TRUE	TRUE	TRUE	TRUE	BC_topology	BC_topology	90
867	ath_AT5G66390	cru_10027498	Bostr.0568s0049	TRUE	TRUE	TRUE	TRUE	BC_topology	BC_topology	85
868	ath_AT5G63380	cru_10026169	Bostr.0568s0472	TRUE	TRUE	TRUE	TRUE	AB_topology	AB_topology	86
869	ath_AT5G66680	cru_10028371	Bostr.0568s0085	TRUE	FALSE	TRUE	FALSE	Other_topology	BC_topology	62
870	ath_AT5G55280	cru_10026448	Bostr.26833s0731	TRUE	TRUE	TRUE	TRUE	BC_topology	BC_topology	62
871	ath_AT5G63840	cru_10025824	Bostr.0568s0423	TRUE	TRUE	TRUE	TRUE	BC_topology	BC_topology	70
872	ath_AT5G54690	cru_10027804	Bostr.26833s0796	TRUE	TRUE	TRUE	FALSE	Other_topology	Other_topology	BS_scoreNA
873	ath_AT5G64660	cru_10027914	Bostr.0568s0332	TRUE	TRUE	TRUE	TRUE	AB_topology	AB_topology	55
874	ath_AT5G58610	cru_10025786	Bostr.28243s0022	TRUE	TRUE	TRUE	TRUE	AB_topology	AB_topology	48
875	ath_AT5G57590	cru_10025883	Bostr.26833s0498	TRUE	TRUE	TRUE	TRUE	BC_topology	BC_topology	94
876	ath_AT5G48370	cru_10026342	Bostr.13083s0053	TRUE	FALSE	TRUE	TRUE	Other_topology	BC_topology	49
877	ath_AT5G51451	cru_10027465	Bostr.15774s0281	TRUE	TRUE	TRUE	TRUE	BC_topology	BC_topology	43
878	ath_AT5G50390	cru_10027868	Bostr.15774s0188	TRUE	TRUE	TRUE	TRUE	AC_topology	AC_topology	88
879	ath_AT5G48940	cru_10027630	Bostr.15774s0013	TRUE	TRUE	TRUE	FALSE	AB_topology	AB_topology	39
880	ath_AT5G53580	cru_10028533	Bostr.26833s0923	TRUE	TRUE	TRUE	TRUE	BC_topology	BC_topology	57
881	ath_AT5G58550	cru_10025836	Bostr.26833s0397	TRUE	TRUE	TRUE	TRUE	BC_topology	BC_topology	89
882	ath_AT5G43130	cru_10025896	Bostr.3148s0164	TRUE	TRUE	TRUE	TRUE	BC_topology	BC_topology	53
883	ath_AT5G58510	cru_10025823	Bostr.26833s0401	TRUE	TRUE	TRUE	TRUE	BC_topology	BC_topology	87
884	ath_AT5G43380	cru_10026759	Bostr.3148s0127	TRUE	TRUE	TRUE	TRUE	AC_topology	AC_topology	54
885	ath_AT5G57710	cru_10025814	Bostr.26833s0483	TRUE	TRUE	TRUE	TRUE	BC_topology	BC_topology	91
886	ath_AT5G53050	cru_10026552	Bostr.26833s0976	TRUE	TRUE	TRUE	TRUE	BC_topology	BC_topology	70
887	ath_AT5G46100	cru_10026337	Bostr.8819s0146	TRUE	TRUE	TRUE	TRUE	AB_topology	AB_topology	55
888	ath_AT5G51340	cru_10025965	Bostr.15774s0272	TRUE	TRUE	TRUE	TRUE	BC_topology	BC_topology	59
889	ath_AT5G59520	cru_10028566	Bostr.26833s0292	TRUE	TRUE	TRUE	TRUE	AB_topology	AB_topology	28
890	ath_AT5G42660	cru_10026358	Bostr.3148s0231	TRUE	TRUE	TRUE	TRUE	BC_topology	BC_topology	57
891	ath_AT5G60750	cru_10026703	Bostr.26833s0164	TRUE	TRUE	TRUE	FALSE	Other_topology	BC_topology	46
892	ath_AT5G55700	cru_10026217	Bostr.26833s0687	TRUE	TRUE	TRUE	FALSE	Other_topology	Other_topology	BS_scoreNA
893	ath_AT5G43430	cru_10026994	Bostr.3148s0123	TRUE	TRUE	TRUE	TRUE	AC_topology	AC_topology	50
894	ath_AT5G44740	cru_10025978	Bostr.29514s0030	TRUE	TRUE	TRUE	TRUE	BC_topology	BC_topology	81
895	ath_AT5G43710	cru_10028673	Bostr.3148s0100	TRUE	TRUE	TRUE	TRUE	AB_topology	AB_topology	65
896	ath_AT5G66740	cru_10026618	Bostr.0568s0091	TRUE	FALSE	TRUE	FALSE	Other_topology	BC_topology	78
897	ath_AT5G61190	cru_10025798	Bostr.26833s0120	TRUE	TRUE	TRUE	TRUE	BC_topology	BC_topology	94
898	ath_AT5G63890	cru_10026351	Bostr.0568s0417	TRUE	TRUE	TRUE	FALSE	Other_topology	Other_topology	BS_scoreNA
899	ath_AT5G52340	cru_10026076	Bostr.7305s0033	TRUE	TRUE	TRUE	FALSE	AB_topology	AB_topology	44
900	ath_AT5G60540	cru_10026985	Bostr.26833s0186	TRUE	TRUE	TRUE	TRUE	BC_topology	BC_topology	87
901	ath_AT5G42340	cru_10028542	Bostr.3148s0272	TRUE	TRUE	TRUE	FALSE	Other_topology	BC_topology	51
902	ath_AT5G47390	cru_10026634	Bostr.14419s0032	TRUE	TRUE	TRUE	TRUE	BC_topology	BC_topology	69
903	ath_AT5G56580	cru_10026671	Bostr.26833s0600	TRUE	TRUE	TRUE	FALSE	Other_topology	Other_topology	BS_scoreNA
904	ath_AT5G62000	cru_10025860	Bostr.26833s0038	TRUE	TRUE	TRUE	TRUE	AC_topology	AC_topology	76
905	ath_AT5G54400	cru_10026892	Bostr.26833s0831	TRUE	TRUE	TRUE	TRUE	AC_topology	AC_topology	42
906	ath_AT5G63390	cru_10027930	Bostr.0568s0471	TRUE	TRUE	TRUE	FALSE	Other_topology	BC_topology	46
907	ath_AT5G63140	cru_10026568	Bostr.0568s0492	TRUE	TRUE	TRUE	TRUE	AB_topology	AB_topology	68
908	ath_AT5G63920	cru_10025845	Bostr.0568s0413	TRUE	TRUE	TRUE	TRUE	BC_topology	BC_topology	62
909	ath_AT5G55560	cru_10026802	Bostr.26833s0702	TRUE	TRUE	TRUE	TRUE	BC_topology	BC_topology	44
910	ath_AT5G58900	cru_10026903	Bostr.26833s0356	TRUE	FALSE	TRUE	TRUE	Other_topology	Other_topology	BS_scoreNA
911	ath_AT5G65760	cru_10026232	Bostr.0568s0209	TRUE	TRUE	TRUE	TRUE	BC_topology	BC_topology	90
912	ath_AT5G60600	cru_10025946	Bostr.26833s0179	TRUE	TRUE	TRUE	FALSE	Other_topology	AC_topology	62
913	ath_AT5G47560	cru_10027774	Bostr.14419s0051	TRUE	TRUE	TRUE	TRUE	BC_topology	BC_topology	86
914	ath_AT5G47640	cru_10028496	Bostr.14419s0057	TRUE	TRUE	TRUE	FALSE	Other_topology	Other_topology	BS_scoreNA
915	ath_AT5G50130	cru_10026737	Bostr.15774s0152	TRUE	FALSE	TRUE	FALSE	Other_topology	Other_topology	BS_scoreNA
916	ath_AT5G63220	cru_10027604	Bostr.0568s0484	TRUE	TRUE	TRUE	TRUE	AB_topology	AB_topology	55
917	ath_AT5G65160	cru_10027509	Bostr.0568s0276	TRUE	TRUE	TRUE	FALSE	AB_topology	AB_topology	42
918	ath_AT5G60740	cru_10028022	Bostr.26833s0165	TRUE	TRUE	TRUE	TRUE	BC_topology	BC_topology	54
919	ath_AT5G42180	cru_10028504	Bostr.22495s0004	TRUE	TRUE	TRUE	FALSE	Other_topology	BC_topology	38
920	ath_AT5G49610	cru_10028016	Bostr.15774s0088	TRUE	TRUE	TRUE	TRUE	AB_topology	AB_topology	33
921	ath_AT5G50310	cru_10026024	Bostr.15774s0173	TRUE	TRUE	TRUE	TRUE	AB_topology	AB_topology	62
922	ath_AT5G42140	cru_10025795	Bostr.17364s0002	TRUE	TRUE	TRUE	TRUE	AC_topology	AC_topology	49
923	ath_AT5G51130	cru_10027871	Bostr.15774s0255	TRUE	FALSE	TRUE	TRUE	Other_topology	AC_topology	54
924	ath_AT5G67470	cru_10025843	Bostr.0568s0173	TRUE	TRUE	TRUE	TRUE	BC_topology	BC_topology	59
925	ath_AT5G64030	cru_10028139	Bostr.0568s0401	TRUE	FALSE	TRUE	FALSE	Other_topology	Other_topology	BS_scoreNA
926	ath_AT5G58020	cru_10027528	Bostr.26833s0447	TRUE	TRUE	TRUE	FALSE	Other_topology	Other_topology	BS_scoreNA
927	ath_AT5G58030	cru_10027177	Bostr.26833s0446	TRUE	FALSE	TRUE	TRUE	Other_topology	AC_topology	64
928	ath_AT5G58430	cru_10028631	Bostr.26833s0410	TRUE	TRUE	TRUE	TRUE	BC_topology	BC_topology	44
929	ath_AT5G44800	cru_10025733	Bostr.29514s0024	TRUE	TRUE	TRUE	TRUE	BC_topology	BC_topology	100
930	ath_AT5G58910	cru_10028274	Bostr.26833s0355	TRUE	TRUE	TRUE	TRUE	AC_topology	AC_topology	43
931	ath_AT5G44635	cru_10025888	Bostr.29514s0042	TRUE	TRUE	TRUE	TRUE	AC_topology	AC_topology	56
932	ath_AT5G47040	cru_10025858	Bostr.28243s0024	TRUE	TRUE	TRUE	TRUE	AC_topology	AC_topology	61
933	ath_AT5G66950	cru_10028324	Bostr.0568s0118	TRUE	FALSE	TRUE	FALSE	Other_topology	BC_topology	94
934	ath_AT5G48470	cru_10026442	Bostr.2392s0013	TRUE	TRUE	TRUE	TRUE	BC_topology	BC_topology	55
935	ath_AT5G49900	cru_10025826	Bostr.15774s0120	TRUE	TRUE	TRUE	TRUE	AC_topology	AC_topology	48
936	ath_AT5G49360	cru_10025920	Bostr.15774s0067	TRUE	TRUE	TRUE	TRUE	BC_topology	BC_topology	78
937	ath_AT5G62630	cru_10025995	Bostr.0568s0543	TRUE	TRUE	TRUE	TRUE	BC_topology	BC_topology	70
938	ath_AT5G58350	cru_10028302	Bostr.26833s0418	TRUE	TRUE	TRUE	FALSE	Other_topology	BC_topology	53
939	ath_AT5G66590	cru_10027169	Bostr.0568s0070	TRUE	TRUE	TRUE	FALSE	AB_topology	AB_topology	32
940	ath_AT5G46150	cru_10026706	Bostr.8819s0151	TRUE	TRUE	TRUE	FALSE	AB_topology	AB_topology	50
941	ath_AT5G49680	cru_10025732	Bostr.15774s0099	TRUE	TRUE	TRUE	TRUE	BC_topology	BC_topology	76
942	ath_AT5G60490	cru_10026995	Bostr.26833s0190	TRUE	FALSE	TRUE	TRUE	Other_topology	BC_topology	90
943	ath_AT5G56760	cru_10026817	Bostr.26833s0585	TRUE	TRUE	TRUE	TRUE	AB_topology	AB_topology	49
944	ath_AT5G58230	cru_10028610	Bostr.26833s0429	TRUE	TRUE	TRUE	TRUE	AB_topology	AB_topology	55
945	ath_AT5G63490	cru_10028072	Bostr.0568s0462	TRUE	TRUE	TRUE	TRUE	BC_topology	BC_topology	68
946	ath_AT5G46800	cru_10026869	Bostr.28243s0055	TRUE	TRUE	TRUE	TRUE	AB_topology	AB_topology	41
947	ath_AT5G43840	cru_10028300	Bostr.3148s0085	TRUE	TRUE	TRUE	TRUE	BC_topology	BC_topology	94
948	ath_AT5G52400	cru_10026230	Bostr.7305s0029	TRUE	TRUE	TRUE	TRUE	BC_topology	BC_topology	64
949	ath_AT5G50290	cru_10026866	Bostr.15774s0171	TRUE	FALSE	TRUE	TRUE	Other_topology	Other_topology	BS_scoreNA
950	ath_AT5G47010	cru_10028351	Bostr.28243s0027	TRUE	TRUE	TRUE	TRUE	BC_topology	BC_topology	87
951	ath_AT5G62220	cru_10028275	Bostr.26833s0013	TRUE	TRUE	TRUE	TRUE	AB_topology	AB_topology	47
952	ath_AT5G49930	cru_10025782	Bostr.15774s0123	TRUE	TRUE	TRUE	TRUE	BC_topology	BC_topology	72
953	ath_AT5G54855	cru_10027322	Bostr.26833s0778	TRUE	TRUE	TRUE	FALSE	Other_topology	AC_topology	69
954	ath_AT5G67530	cru_10026122	Bostr.0568s0179	TRUE	TRUE	TRUE	FALSE	AB_topology	AB_topology	29
955	ath_AT5G65960	cru_10028006	Bostr.0568s0004	TRUE	TRUE	TRUE	TRUE	BC_topology	BC_topology	73
956	ath_AT4G16610	cru_10005625	Bostr.30275s0117	TRUE	TRUE	TRUE	TRUE	BC_topology	BC_topology	86
957	ath_AT4G16510	cru_10005556	Bostr.30275s0104	TRUE	TRUE	TRUE	TRUE	AC_topology	AC_topology	71
958	ath_AT4G34040	cru_10004296	Bostr.7867s1256	TRUE	TRUE	TRUE	TRUE	BC_topology	BC_topology	97
959	ath_AT4G19650	cru_10004425	Bostr.30275s0443	TRUE	TRUE	TRUE	TRUE	AC_topology	AC_topology	51
960	ath_AT4G14510	cru_10007170	Bostr.0597s0063	TRUE	TRUE	TRUE	TRUE	BC_topology	BC_topology	75
961	ath_AT4G33100	cru_10006659	Bostr.7867s1162	TRUE	TRUE	FALSE	FALSE	Other_topology	Other_topology	BS_scoreNA
962	ath_AT4G29060	cru_10004081	Bostr.7867s0750	TRUE	TRUE	TRUE	TRUE	BC_topology	BC_topology	66
963	ath_AT4G24250	cru_10004686	Bostr.7867s0232	TRUE	TRUE	TRUE	TRUE	AC_topology	AC_topology	37
964	ath_AT4G39370	cru_10007760	Bostr.25542s0125	TRUE	TRUE	TRUE	TRUE	BC_topology	BC_topology	91
965	ath_AT4G16360	cru_10007378	Bostr.30275s0084	TRUE	TRUE	TRUE	TRUE	BC_topology	BC_topology	41
966	ath_AT4G23740	cru_10004355	Bostr.7867s0176	TRUE	TRUE	TRUE	FALSE	Other_topology	BC_topology	89
967	ath_AT4G16630	cru_10007717	Bostr.30275s0121	TRUE	TRUE	TRUE	TRUE	AC_topology	AC_topology	50
968	ath_AT4G16190	cru_10005098	Bostr.30275s0069	TRUE	TRUE	TRUE	TRUE	BC_topology	BC_topology	68
969	ath_AT4G34540	cru_10005310	Bostr.7867s1313	TRUE	FALSE	TRUE	FALSE	Other_topology	Other_topology	BS_scoreNA
970	ath_AT4G34410	cru_10007825	Bostr.7867s1298	TRUE	TRUE	TRUE	FALSE	Other_topology	BC_topology	84
971	ath_AT5G38300	cru_10017710	Bostr.12645s0026	TRUE	FALSE	TRUE	TRUE	Other_topology	BC_topology	75
972	ath_AT4G31060	cru_10006208	Bostr.7867s0965	TRUE	TRUE	TRUE	TRUE	BC_topology	BC_topology	69
973	ath_AT5G40940	cru_10007414	Bostr.7200s0104	TRUE	TRUE	TRUE	TRUE	BC_topology	BC_topology	66
974	ath_AT4G24275	cru_10006044	Bostr.7867s0236	TRUE	TRUE	TRUE	FALSE	Other_topology	Other_topology	BS_scoreNA
975	ath_AT5G38720	cru_10005250	Bostr.5022s0024	TRUE	TRUE	TRUE	TRUE	AB_topology	AB_topology	38
976	ath_AT5G39600	cru_10005989	Bostr.10058s0040	TRUE	FALSE	TRUE	TRUE	Other_topology	Other_topology	BS_scoreNA
977	ath_AT4G18240	cru_10006702	Bostr.30275s0291	TRUE	TRUE	TRUE	FALSE	Other_topology	BC_topology	99
978	ath_AT5G38900	cru_10005517	Bostr.17775s0020	TRUE	TRUE	TRUE	TRUE	AB_topology	AB_topology	56
979	ath_AT4G32320	cru_10007089	Bostr.7867s1084	TRUE	TRUE	TRUE	TRUE	BC_topology	BC_topology	99
980	ath_AT4G38770	cru_10004627	Bostr.25542s0058	TRUE	TRUE	TRUE	FALSE	Other_topology	BC_topology	40
981	ath_AT4G26990	cru_10007224	Bostr.7867s0522	TRUE	TRUE	TRUE	TRUE	BC_topology	BC_topology	100
982	ath_AT4G14147	cru_10006467	Bostr.7389s0001	TRUE	FALSE	FALSE	FALSE	Other_topology	Other_topology	BS_scoreNA
983	ath_AT4G15200	cru_10007403	Bostr.0597s0153	TRUE	TRUE	TRUE	TRUE	AC_topology	AC_topology	45
984	ath_AT4G24175	cru_10007357	Bostr.7867s0223	TRUE	TRUE	TRUE	TRUE	AC_topology	AC_topology	50
985	ath_AT4G21150	cru_10004275	Bostr.10689s0064	TRUE	TRUE	TRUE	TRUE	BC_topology	BC_topology	96
986	ath_AT4G26860	cru_10005526	Bostr.7867s0510	TRUE	TRUE	TRUE	FALSE	Other_topology	AC_topology	58
987	ath_AT4G33980	cru_10005640	Bostr.7867s1250	TRUE	TRUE	TRUE	TRUE	BC_topology	BC_topology	51
988	ath_AT4G25250	cru_10006822	Bostr.7867s0332	TRUE	TRUE	TRUE	TRUE	BC_topology	BC_topology	49
989	ath_AT4G35240	cru_10004111	Bostr.7867s1385	TRUE	TRUE	TRUE	TRUE	BC_topology	BC_topology	59
990	ath_AT4G22930	cru_10009450 cru_10004941	Bostr.7867s0081	TRUE	TRUE	TRUE	FALSE	AB_topology	AB_topology	54
991	ath_AT5G39240	cru_10006050	Bostr.25849s0016	TRUE	TRUE	FALSE	TRUE	BC_topology	BC_topology	57
992	ath_AT4G35580	cru_10007613	Bostr.7867s1416	TRUE	TRUE	TRUE	TRUE	AB_topology	AB_topology	67
993	ath_AT4G32270	cru_10007159	Bostr.7867s1077	TRUE	TRUE	TRUE	FALSE	AB_topology	AB_topology	71
994	ath_AT4G21340	cru_10006994	Bostr.10689s0083	TRUE	TRUE	TRUE	TRUE	AC_topology	AC_topology	57
995	ath_AT4G37445	cru_10005908	Bostr.7867s1605	TRUE	TRUE	FALSE	FALSE	AB_topology	AB_topology	80
996	ath_AT4G30320	cru_10007576	Bostr.7867s0884	TRUE	TRUE	TRUE	TRUE	AC_topology	AC_topology	57
997	ath_AT4G32290	cru_10005033	Bostr.7867s1081	TRUE	TRUE	TRUE	TRUE	BC_topology	BC_topology	74
998	ath_AT4G28980	cru_10007522	Bostr.7867s0738	TRUE	TRUE	TRUE	TRUE	BC_topology	BC_topology	70
999	ath_AT4G21105	cru_10006179	Bostr.10689s0060	TRUE	TRUE	FALSE	FALSE	Other_topology	AC_topology	93
1000	ath_AT4G20940	cru_10004041	Bostr.10689s0046	TRUE	TRUE	TRUE	TRUE	BC_topology	BC_topology	73
1001	ath_AT4G18270	cru_10004676	Bostr.30275s0295	TRUE	TRUE	TRUE	TRUE	AB_topology	AB_topology	53
1002	ath_AT4G23880	cru_10005780	Bostr.7867s0190	TRUE	FALSE	TRUE	TRUE	Other_topology	BC_topology	79
1003	ath_AT4G14180	cru_10004006 cru_10007250	Bostr.0597s0018	TRUE	TRUE	TRUE	TRUE	AC_topology	AC_topology	96
1004	ath_AT4G24120	cru_10004301	Bostr.7867s0217	TRUE	TRUE	TRUE	FALSE	Other_topology	BC_topology	87
1005	ath_AT5G37850	cru_10005125	Bostr.9638s0107	TRUE	TRUE	TRUE	TRUE	BC_topology	BC_topology	73
1006	ath_AT4G37920	cru_10007648	Bostr.25542s0229	TRUE	TRUE	TRUE	TRUE	AB_topology	AB_topology	54
1007	ath_AT4G23550	cru_10005155	Bostr.7867s0150	TRUE	TRUE	TRUE	FALSE	Other_topology	BC_topology	74
1008	ath_AT4G32480	cru_10005303	Bostr.7867s1101	TRUE	TRUE	TRUE	TRUE	BC_topology	BC_topology	53
1009	ath_AT4G37750	cru_10004485	Bostr.7867s1636	TRUE	TRUE	TRUE	FALSE	Other_topology	Other_topology	BS_scoreNA
1010	ath_AT4G17650	cru_10005567	Bostr.30275s0227	TRUE	TRUE	TRUE	FALSE	Other_topology	BC_topology	85
1011	ath_AT4G19540	cru_10005293	Bostr.30275s0435 Bostr.10040s0344	TRUE	TRUE	TRUE	TRUE	AB_topology	AB_topology	53
1012	ath_AT4G30890	cru_10004326	Bostr.7867s0946	TRUE	TRUE	TRUE	TRUE	BC_topology	BC_topology	94
1013	ath_AT4G25580	cru_10007046	Bostr.7867s0369	TRUE	TRUE	TRUE	FALSE	Other_topology	BC_topology	99
1014	ath_AT4G31460	cru_10005720	Bostr.7867s1001	TRUE	TRUE	TRUE	TRUE	AB_topology	AB_topology	60
1015	ath_AT5G41880	cru_10004795	Bostr.25375s0009	TRUE	TRUE	TRUE	FALSE	Other_topology	Other_topology	BS_scoreNA
1016	ath_AT4G31040	cru_10004828	Bostr.7867s0963	TRUE	TRUE	TRUE	FALSE	AB_topology	AB_topology	66
1017	ath_AT4G17210	cru_10007080	Bostr.30275s0175	TRUE	TRUE	TRUE	TRUE	AC_topology	AC_topology	50
1018	ath_AT4G19050	cru_10004009	Bostr.30275s0388	TRUE	TRUE	TRUE	FALSE	Other_topology	AC_topology	65
1019	ath_AT4G36710	cru_10004700	Bostr.7867s1527	TRUE	TRUE	TRUE	FALSE	Other_topology	BC_topology	53
1020	ath_AT4G18040	cru_10005644	Bostr.30275s0272	TRUE	TRUE	TRUE	FALSE	Other_topology	AC_topology	34
1021	ath_AT4G33210	cru_10007293	Bostr.7867s1173	TRUE	TRUE	TRUE	TRUE	BC_topology	BC_topology	74
1022	ath_AT4G28530	cru_10005139	Bostr.7867s0694	TRUE	TRUE	TRUE	FALSE	Other_topology	Other_topology	BS_scoreNA
1023	ath_AT4G32915	cru_10005935	Bostr.7867s1143	TRUE	TRUE	TRUE	TRUE	BC_topology	BC_topology	92
1024	ath_AT4G38160	cru_10007517	Bostr.25542s0005	TRUE	TRUE	TRUE	TRUE	BC_topology	BC_topology	46
1025	ath_AT5G39900	cru_10004315	Bostr.10058s0004	TRUE	TRUE	TRUE	FALSE	AB_topology	AB_topology	72
1026	ath_AT5G38400	cru_10007005	Bostr.12645s0005	TRUE	TRUE	TRUE	TRUE	BC_topology	BC_topology	51
1027	ath_AT4G39180	cru_10007432	Bostr.25542s0106	TRUE	FALSE	TRUE	TRUE	Other_topology	BC_topology	89
1028	ath_AT4G29940	cru_10004175	Bostr.7867s0841	TRUE	TRUE	TRUE	FALSE	Other_topology	BC_topology	94
1029	ath_AT4G36830	cru_10005402	Bostr.7867s1540	TRUE	FALSE	TRUE	TRUE	Other_topology	BC_topology	44
1030	ath_AT4G39952	cru_10004198	Bostr.25542s0186	TRUE	FALSE	TRUE	TRUE	Other_topology	AC_topology	82
1031	ath_AT4G21310	cru_10006637	Bostr.10689s0079	TRUE	TRUE	FALSE	TRUE	BC_topology	BC_topology	41
1032	ath_AT4G25434	cru_10005436	Bostr.7867s0356	TRUE	TRUE	TRUE	TRUE	BC_topology	BC_topology	64
1033	ath_AT4G33920	cru_10005039	Bostr.7867s1240	TRUE	TRUE	TRUE	TRUE	BC_topology	BC_topology	62
1034	ath_AT4G17020	cru_10006310	Bostr.30275s0156	TRUE	FALSE	TRUE	TRUE	Other_topology	BC_topology	29
1035	ath_AT4G28730	cru_10005878	Bostr.7867s0718	TRUE	TRUE	TRUE	TRUE	BC_topology	BC_topology	37
1036	ath_AT4G20310	cru_10004605	Bostr.10689s0008	TRUE	TRUE	TRUE	TRUE	AB_topology	AB_topology	90
1037	ath_AT4G32560	cru_10005305	Bostr.7867s1107	TRUE	TRUE	TRUE	TRUE	AC_topology	AC_topology	75
1038	ath_AT4G17905	cru_10005354	Bostr.30275s0259	TRUE	TRUE	TRUE	TRUE	BC_topology	BC_topology	54
1039	ath_AT4G24230	cru_10006316	Bostr.7867s0230	TRUE	TRUE	TRUE	TRUE	BC_topology	BC_topology	99
1040	ath_AT4G30825	cru_10006977	Bostr.7867s0938	TRUE	TRUE	TRUE	TRUE	BC_topology	BC_topology	97
1041	ath_AT4G15733	cru_10006140	Bostr.30275s0016	TRUE	TRUE	TRUE	FALSE	Other_topology	Other_topology	BS_scoreNA
1042	ath_AT4G38700	cru_10005815	Bostr.25542s0053	TRUE	TRUE	TRUE	FALSE	Other_topology	BC_topology	82
1043	ath_AT4G27745	cru_10006778	Bostr.7867s0604	TRUE	FALSE	TRUE	TRUE	Other_topology	Other_topology	BS_scoreNA
1044	ath_AT4G25170	cru_10006974	Bostr.7867s0324	TRUE	TRUE	TRUE	TRUE	AB_topology	AB_topology	56
1045	ath_AT5G38560	cru_10007035	Bostr.17584s0013	TRUE	TRUE	TRUE	FALSE	Other_topology	Other_topology	BS_scoreNA
1046	ath_AT4G34560	cru_10005690	Bostr.7867s1316	TRUE	TRUE	FALSE	FALSE	Other_topology	Other_topology	BS_scoreNA
1047	ath_AT4G25040	cru_10006640	Bostr.7867s0310	TRUE	TRUE	TRUE	TRUE	AC_topology	AC_topology	39
1048	ath_AT4G25260	cru_10005764	Bostr.7867s0333	TRUE	TRUE	TRUE	TRUE	AC_topology	AC_topology	46
1049	ath_AT4G30830	cru_10005095	Bostr.7867s0939	TRUE	TRUE	TRUE	TRUE	BC_topology	BC_topology	67
1050	ath_AT4G33450	cru_10006783	Bostr.7867s1191	TRUE	TRUE	TRUE	TRUE	BC_topology	BC_topology	81
1051	ath_AT4G14860	cru_10006932	Bostr.0597s0113	TRUE	TRUE	TRUE	FALSE	Other_topology	Other_topology	BS_scoreNA
1052	ath_AT4G27380	cru_10005882	Bostr.7867s0558	TRUE	TRUE	TRUE	TRUE	AC_topology	AC_topology	90
1053	ath_AT4G24580	cru_10004098	Bostr.7867s0265	TRUE	TRUE	TRUE	TRUE	AB_topology	AB_topology	51
1054	ath_AT4G25050	cru_10005992	Bostr.7867s0311	TRUE	FALSE	TRUE	TRUE	Other_topology	AC_topology	47
1055	ath_AT4G25070	cru_10004304	Bostr.7867s0312	TRUE	TRUE	TRUE	TRUE	AB_topology	AB_topology	52
1056	ath_AT4G33300	cru_10004147	Bostr.7867s1179	TRUE	TRUE	TRUE	FALSE	Other_topology	Other_topology	BS_scoreNA
1057	ath_AT4G28990	cru_10006449	Bostr.7867s0739	TRUE	TRUE	TRUE	FALSE	AB_topology	AB_topology	73
1058	ath_AT4G39860	cru_10005228	Bostr.25542s0176	TRUE	TRUE	TRUE	FALSE	Other_topology	Other_topology	BS_scoreNA
1059	ath_AT4G39770	cru_10007631	Bostr.25542s0166	TRUE	FALSE	TRUE	FALSE	Other_topology	BC_topology	70
1060	ath_AT4G28500	cru_10005324	Bostr.7867s0691	TRUE	TRUE	TRUE	TRUE	AB_topology	AB_topology	42
1061	ath_AT4G19460	cru_10004612	Bostr.30275s0423	TRUE	TRUE	TRUE	FALSE	AB_topology	AB_topology	75
1062	ath_AT4G31270	cru_10005240	Bostr.7867s0982	TRUE	TRUE	TRUE	TRUE	BC_topology	BC_topology	81
1063	ath_AT4G34090	cru_10005385	Bostr.7867s1259	TRUE	TRUE	TRUE	TRUE	BC_topology	BC_topology	89
1064	ath_AT4G14520	cru_10005692	Bostr.0597s0064	TRUE	TRUE	TRUE	TRUE	AC_topology	AC_topology	61
1065	ath_AT4G18620	cru_10006812	Bostr.30275s0338	TRUE	TRUE	TRUE	FALSE	Other_topology	BC_topology	94
1066	ath_AT5G38070	cru_10019505	Bostr.9638s0120	TRUE	TRUE	TRUE	FALSE	Other_topology	BC_topology	59
1067	ath_AT4G33140	cru_10005149	Bostr.7867s1165	TRUE	TRUE	TRUE	TRUE	AB_topology	AB_topology	85
1068	ath_AT4G22770	cru_10005226	Bostr.7867s0068	TRUE	TRUE	TRUE	TRUE	AC_topology	AC_topology	60
1069	ath_AT4G22360	cru_10005012	Bostr.7867s0019	TRUE	TRUE	TRUE	FALSE	Other_topology	Other_topology	BS_scoreNA
1070	ath_AT4G27420	cru_10007565	Bostr.7867s0563	TRUE	TRUE	TRUE	TRUE	BC_topology	BC_topology	90
1071	ath_AT4G16590	cru_10004510	Bostr.30275s0115	TRUE	FALSE	TRUE	TRUE	Other_topology	BC_topology	94
1072	ath_AT4G39410	cru_10005178	Bostr.25542s0130	TRUE	TRUE	TRUE	FALSE	Other_topology	BC_topology	70
1073	ath_AT4G32430	cru_10004205	Bostr.7867s1097	TRUE	TRUE	FALSE	FALSE	Other_topology	BC_topology	97
1074	ath_AT4G17550	cru_10004549	Bostr.30275s0214	TRUE	TRUE	TRUE	FALSE	Other_topology	Other_topology	BS_scoreNA
1075	ath_AT4G24560	cru_10004163	Bostr.7867s0263	TRUE	TRUE	TRUE	TRUE	BC_topology	BC_topology	100
1076	ath_AT4G14930	cru_10005292	Bostr.0597s0123	TRUE	TRUE	TRUE	FALSE	AB_topology	AB_topology	73
1077	ath_AT4G18230	cru_10023979	Bostr.30275s0290	TRUE	TRUE	TRUE	TRUE	AC_topology	AC_topology	59
1078	ath_AT4G23650	cru_10004572	Bostr.7867s0163	TRUE	TRUE	TRUE	FALSE	Other_topology	Other_topology	BS_scoreNA
1079	ath_AT4G21705	cru_10004666	Bostr.10689s0132	TRUE	TRUE	TRUE	TRUE	AB_topology	AB_topology	44
1080	ath_AT4G37190	cru_10004498	Bostr.7867s1550	TRUE	TRUE	TRUE	FALSE	AB_topology	AB_topology	42
1081	ath_AT4G32350	cru_10004237	Bostr.7867s1088	TRUE	TRUE	TRUE	FALSE	Other_topology	BC_topology	97
1082	ath_AT4G23070	cru_10007334	Bostr.7867s0096	TRUE	TRUE	TRUE	TRUE	AB_topology	AB_topology	52
1083	ath_AT4G34220	cru_10006690	Bostr.7867s1274	TRUE	TRUE	TRUE	TRUE	BC_topology	BC_topology	58
1084	ath_AT5G35870	cru_10007578	Bostr.29044s0035	TRUE	TRUE	TRUE	FALSE	Other_topology	AC_topology	52
1085	ath_AT4G16444	cru_10005861	Bostr.30275s0095	TRUE	TRUE	FALSE	FALSE	Other_topology	AC_topology	40
1086	ath_AT4G18610	cru_10007704	Bostr.30275s0337	TRUE	TRUE	TRUE	FALSE	AB_topology	AB_topology	24
1087	ath_AT4G39040	cru_10005383	Bostr.25542s0092	TRUE	TRUE	TRUE	FALSE	Other_topology	BC_topology	85
1088	ath_AT4G37540	cru_10005616	Bostr.7867s1612	TRUE	TRUE	TRUE	TRUE	BC_topology	BC_topology	57
1089	ath_AT4G36950	cru_10007712	Bostr.7867s1575	TRUE	FALSE	TRUE	FALSE	Other_topology	BC_topology	88
1090	ath_AT4G14590	cru_10007126	Bostr.13404s0045	TRUE	TRUE	TRUE	TRUE	BC_topology	BC_topology	61
1091	ath_AT4G22370	cru_10006290	Bostr.7867s0020	TRUE	TRUE	TRUE	FALSE	Other_topology	BC_topology	63
1092	ath_AT4G32020	cru_10005750	Bostr.7867s1056	TRUE	TRUE	TRUE	TRUE	BC_topology	BC_topology	45
1093	ath_AT4G16566	cru_10005668	Bostr.30275s0112	TRUE	TRUE	TRUE	TRUE	AC_topology	AC_topology	40
1094	ath_AT4G26770	cru_10007275	Bostr.7867s0500	TRUE	TRUE	TRUE	TRUE	BC_topology	BC_topology	98
1095	ath_AT4G16270	cru_10007253	Bostr.30275s0078	TRUE	TRUE	TRUE	TRUE	BC_topology	BC_topology	95
1096	ath_AT5G38630	cru_10005654	Bostr.17584s0018	TRUE	TRUE	TRUE	FALSE	AB_topology	AB_topology	46
1097	ath_AT4G37630	cru_10005238	Bostr.7867s1622	TRUE	TRUE	TRUE	FALSE	Other_topology	BC_topology	46
1098	ath_AT5G35630	cru_10004865	Bostr.29044s0054	TRUE	TRUE	TRUE	TRUE	AC_topology	AC_topology	65
1099	ath_AT5G40370	cru_10006067	Bostr.7200s0010	TRUE	TRUE	TRUE	FALSE	Other_topology	Other_topology	BS_scoreNA
1100	ath_AT4G14580	cru_10007586	Bostr.0597s0070	TRUE	FALSE	TRUE	TRUE	Other_topology	BC_topology	81
1101	ath_AT4G22130	cru_10006274	Bostr.10089s0033	TRUE	TRUE	TRUE	TRUE	BC_topology	BC_topology	67
1102	ath_AT5G41680	cru_10005208	Bostr.7200s0193	TRUE	TRUE	TRUE	TRUE	AB_topology	AB_topology	78
1103	ath_AT4G21760	cru_10006876	Bostr.10689s0125	TRUE	TRUE	TRUE	TRUE	BC_topology	BC_topology	72
1104	ath_AT4G37170	cru_10004277	Bostr.7867s1552	TRUE	TRUE	TRUE	TRUE	BC_topology	BC_topology	96
1105	ath_AT5G41040	cru_10004701	Bostr.7200s0122	TRUE	FALSE	TRUE	FALSE	Other_topology	AB_topology	33
1106	ath_AT4G36980	cru_10006323	Bostr.7867s1572	TRUE	TRUE	TRUE	FALSE	Other_topology	Other_topology	BS_scoreNA
1107	ath_AT4G21790	cru_10005394	Bostr.10689s0122	TRUE	TRUE	FALSE	TRUE	AC_topology	AC_topology	55
1108	ath_AT4G26050	cru_10005024	Bostr.7867s0421	TRUE	TRUE	TRUE	TRUE	BC_topology	BC_topology	85
1109	ath_AT4G19985	cru_10005633	Bostr.30275s0470	TRUE	TRUE	TRUE	TRUE	AC_topology	AC_topology	77
1110	ath_AT5G40500	cru_10005996	Bostr.7200s0043	TRUE	FALSE	TRUE	FALSE	Other_topology	AC_topology	43
1111	ath_AT4G38060	cru_10005975	Bostr.25542s0214	TRUE	FALSE	TRUE	TRUE	Other_topology	BC_topology	74
1112	ath_AT5G36100	cru_10007675	Bostr.29044s0023	TRUE	TRUE	TRUE	TRUE	AC_topology	AC_topology	90
1113	ath_AT4G21445	cru_10005959	Bostr.10689s0090	TRUE	TRUE	TRUE	FALSE	AB_topology	AB_topology	47
1114	ath_AT4G14790	cru_10004473	Bostr.0597s0098	TRUE	FALSE	TRUE	TRUE	Other_topology	BC_topology	99
1115	ath_AT4G24880	cru_10004911	Bostr.7867s0291	TRUE	TRUE	TRUE	TRUE	BC_topology	BC_topology	59
1116	ath_AT4G39870	cru_10005018	Bostr.25542s0177	TRUE	TRUE	TRUE	TRUE	BC_topology	BC_topology	92
1117	ath_AT4G22550	cru_10005672	Bostr.7867s0037	TRUE	TRUE	TRUE	TRUE	BC_topology	BC_topology	57
1118	ath_AT4G24500	cru_10006986	Bostr.7867s0257	TRUE	TRUE	TRUE	TRUE	BC_topology	BC_topology	81
1119	ath_AT4G24220	cru_10006268 cru_10005016	Bostr.7867s0229	TRUE	TRUE	TRUE	FALSE	Other_topology	AC_topology	89
1120	ath_AT4G26240	cru_10005778	Bostr.7867s0443	TRUE	TRUE	FALSE	FALSE	AB_topology	AB_topology	39
1121	ath_AT4G35985	cru_10004804	Bostr.7867s1463	TRUE	TRUE	TRUE	TRUE	BC_topology	BC_topology	65
1122	ath_AT4G27110	cru_10006808	Bostr.7867s0533	TRUE	TRUE	TRUE	FALSE	AB_topology	AB_topology	93
1123	ath_AT4G28140	cru_10005203	Bostr.7867s0648	TRUE	TRUE	TRUE	TRUE	BC_topology	BC_topology	92
1124	ath_AT4G26020	cru_10005600	Bostr.7867s0419	TRUE	TRUE	TRUE	TRUE	AC_topology	AC_topology	68
1125	ath_AT5G38895	cru_10005696	Bostr.17775s0019	TRUE	FALSE	TRUE	TRUE	Other_topology	BC_topology	82
1126	ath_AT4G37080	cru_10004409	Bostr.7867s1560	TRUE	TRUE	TRUE	TRUE	BC_topology	BC_topology	42
1127	ath_AT4G36220	cru_10004440	Bostr.7867s1487	TRUE	TRUE	TRUE	FALSE	Other_topology	BC_topology	71
1128	ath_AT5G39530	cru_10005491	Bostr.10058s0044	TRUE	FALSE	TRUE	TRUE	Other_topology	AB_topology	55
1129	ath_AT4G25280	cru_10005525	Bostr.7867s0335	TRUE	TRUE	TRUE	TRUE	BC_topology	BC_topology	49
1130	ath_AT4G19860	cru_10007466	Bostr.30275s0457	TRUE	TRUE	TRUE	TRUE	BC_topology	BC_topology	70
1131	ath_AT4G29230	cru_10004602	Bostr.7867s0767	TRUE	TRUE	TRUE	FALSE	Other_topology	AC_topology	77
1132	ath_AT5G35370	cru_10007358	Bostr.29044s0081	TRUE	TRUE	TRUE	TRUE	BC_topology	BC_topology	58
1133	ath_AT4G13950	cru_10006063	Bostr.9017s0016	TRUE	TRUE	TRUE	FALSE	Other_topology	BC_topology	64
1134	ath_AT4G33090	cru_10007622	Bostr.7867s1161	TRUE	TRUE	TRUE	TRUE	BC_topology	BC_topology	91
1135	ath_AT4G22880	cru_10004921	Bostr.7867s0076	TRUE	TRUE	TRUE	FALSE	Other_topology	BC_topology	50
1136	ath_AT4G29010	cru_10004242	Bostr.7867s0741	TRUE	TRUE	TRUE	FALSE	Other_topology	Other_topology	BS_scoreNA
1137	ath_AT4G16695	cru_10006139	Bostr.30275s0128	TRUE	FALSE	FALSE	FALSE	Other_topology	BC_topology	64
1138	ath_AT4G35550	cru_10005217	Bostr.7867s1413	TRUE	FALSE	TRUE	FALSE	Other_topology	Other_topology	BS_scoreNA
1139	ath_AT5G40260	cru_10007710	Bostr.3751s0009	TRUE	FALSE	TRUE	FALSE	Other_topology	Other_topology	BS_scoreNA
1140	ath_AT4G19380	cru_10004208	Bostr.30275s0414	TRUE	TRUE	TRUE	TRUE	AB_topology	AB_topology	51
1141	ath_AT4G30820	cru_10005891	Bostr.7867s0937	TRUE	FALSE	TRUE	TRUE	Other_topology	Other_topology	BS_scoreNA
1142	ath_AT4G15802	cru_10006144	Bostr.30275s0002	TRUE	FALSE	FALSE	TRUE	Other_topology	Other_topology	BS_scoreNA
1143	ath_AT4G27250	cru_10005144	Bostr.7867s0544	TRUE	TRUE	TRUE	FALSE	Other_topology	BC_topology	81
1144	ath_AT4G18160	cru_10004597	Bostr.30275s0282	TRUE	TRUE	TRUE	FALSE	AB_topology	AB_topology	57
1145	ath_AT5G40520	cru_10004285	Bostr.7200s0045	TRUE	TRUE	TRUE	TRUE	AB_topology	AB_topology	53
1146	ath_AT4G17830	cru_10006749	Bostr.30275s0066 Bostr.30275s0247	TRUE	TRUE	TRUE	FALSE	AB_topology	AB_topology	38
1147	ath_AT5G35220	cru_10004495	Bostr.29044s0088	TRUE	TRUE	TRUE	TRUE	BC_topology	BC_topology	52
1148	ath_AT4G35080	cru_10005106	Bostr.7867s1367	TRUE	TRUE	TRUE	TRUE	AC_topology	AC_topology	50
1149	ath_AT5G35740	cru_10006360	Bostr.29044s0044	TRUE	FALSE	TRUE	TRUE	Other_topology	AC_topology	60
1150	ath_AT4G36970	cru_10004858	Bostr.7867s1573	TRUE	TRUE	TRUE	FALSE	Other_topology	Other_topology	BS_scoreNA
1151	ath_AT4G18400	cru_10006080	Bostr.30275s0313	TRUE	TRUE	TRUE	FALSE	Other_topology	BC_topology	64
1152	ath_AT4G28890	cru_10004771	Bostr.7867s0734	TRUE	TRUE	TRUE	TRUE	BC_topology	BC_topology	55
1153	ath_AT4G35740	cru_10006583	Bostr.7867s1437	TRUE	TRUE	TRUE	TRUE	BC_topology	BC_topology	95
1154	ath_AT4G26466	cru_10006218	Bostr.7867s0465	TRUE	TRUE	TRUE	TRUE	AB_topology	AB_topology	40
1155	ath_AT4G39680	cru_10004348	Bostr.25542s0156	TRUE	TRUE	TRUE	FALSE	Other_topology	Other_topology	BS_scoreNA
1156	ath_AT5G35670	cru_10004750	Bostr.29044s0052	TRUE	TRUE	TRUE	TRUE	BC_topology	BC_topology	87
1157	ath_AT5G39610	cru_10005201	Bostr.10058s0039	TRUE	TRUE	TRUE	TRUE	AB_topology	AB_topology	60
1158	ath_AT4G33330	cru_10004410	Bostr.7867s1180	TRUE	TRUE	TRUE	TRUE	AC_topology	AC_topology	50
1159	ath_AT4G37780	cru_10006843	Bostr.25542s0241	TRUE	TRUE	TRUE	TRUE	BC_topology	BC_topology	98
1160	ath_AT4G14190	cru_10004636	Bostr.23798s0001	TRUE	FALSE	TRUE	TRUE	Other_topology	AB_topology	63
1161	ath_AT4G32570	cru_10005111	Bostr.7867s1108	TRUE	TRUE	TRUE	TRUE	BC_topology	BC_topology	57
1162	ath_AT4G30790	cru_10004021	Bostr.7867s0932	TRUE	TRUE	TRUE	TRUE	BC_topology	BC_topology	95
1163	ath_AT5G40300	cru_10005454	Bostr.3751s0005	TRUE	TRUE	TRUE	FALSE	Other_topology	BC_topology	55
1164	ath_AT5G40405	cru_10004395	Bostr.7200s0021	TRUE	TRUE	TRUE	TRUE	AB_topology	AB_topology	56
1165	ath_AT4G32910	cru_10004252	Bostr.7867s1142	TRUE	TRUE	TRUE	TRUE	BC_topology	BC_topology	64
1166	ath_AT5G39840	cru_10004184	Bostr.10058s0011	TRUE	TRUE	TRUE	TRUE	AC_topology	AC_topology	44
1167	ath_AT4G16447	cru_10007665	Bostr.30275s0096	TRUE	TRUE	TRUE	TRUE	AB_topology	AB_topology	44
1168	ath_AT4G26890	cru_10004778	Bostr.7867s0512	TRUE	TRUE	TRUE	FALSE	Other_topology	BC_topology	69
1169	ath_AT4G15420	cru_10004257	Bostr.0597s0168	TRUE	TRUE	TRUE	FALSE	Other_topology	BC_topology	88
1170	ath_AT4G15760	cru_10004937	Bostr.30275s0007	TRUE	TRUE	TRUE	TRUE	BC_topology	BC_topology	86
1171	ath_AT4G17810	cru_10006881	Bostr.30275s0246	TRUE	TRUE	TRUE	FALSE	Other_topology	Other_topology	BS_scoreNA
1172	ath_AT4G39400	cru_10004010	Bostr.25542s0129	TRUE	TRUE	TRUE	FALSE	Other_topology	BC_topology	90
1173	ath_AT4G17490	cru_10005314	Bostr.30275s0206	TRUE	TRUE	TRUE	FALSE	AB_topology	AB_topology	61
1174	ath_AT4G35070	cru_10005505	Bostr.7867s1366	TRUE	TRUE	FALSE	FALSE	AB_topology	AB_topology	46
1175	ath_AT4G30700	cru_10007444	Bostr.7867s0927	TRUE	TRUE	TRUE	TRUE	BC_topology	BC_topology	96
1176	ath_AT5G41070	cru_10004991	Bostr.7200s0125	TRUE	TRUE	TRUE	TRUE	AB_topology	AB_topology	76
1177	ath_AT4G38390	cru_10006918	Bostr.25542s0025	TRUE	TRUE	TRUE	TRUE	BC_topology	BC_topology	84
1178	ath_AT4G35440	cru_10007141	Bostr.7867s1402	TRUE	TRUE	TRUE	TRUE	BC_topology	BC_topology	38
1179	ath_AT5G36170	cru_10004691	Bostr.29044s0018	TRUE	TRUE	TRUE	FALSE	Other_topology	BC_topology	66
1180	ath_AT4G34000	cru_10006251	Bostr.7867s1253	TRUE	TRUE	TRUE	TRUE	BC_topology	BC_topology	71
1181	ath_AT4G21700	cru_10007056	Bostr.10689s0133	TRUE	TRUE	TRUE	TRUE	AC_topology	AC_topology	40
1182	ath_AT5G41100	cru_10004443	Bostr.7200s0129	TRUE	TRUE	TRUE	TRUE	BC_topology	BC_topology	63
1183	ath_AT4G29670	cru_10005641	Bostr.7867s0815	TRUE	TRUE	FALSE	FALSE	AB_topology	AB_topology	64
1184	ath_AT4G15980	cru_10007222	Bostr.30275s0035	TRUE	TRUE	TRUE	TRUE	AC_topology	AC_topology	80
1185	ath_AT4G29000	cru_10007372	Bostr.7867s0740	TRUE	TRUE	TRUE	TRUE	BC_topology	BC_topology	94
1186	ath_AT4G39700	cru_10006258	Bostr.25542s0158	TRUE	TRUE	TRUE	FALSE	Other_topology	BC_topology	87
1187	ath_AT4G38470	cru_10004482	Bostr.25542s0032	TRUE	TRUE	TRUE	FALSE	AB_topology	AB_topology	45
1188	ath_AT4G35480	cru_10006700	Bostr.7867s1406	TRUE	FALSE	TRUE	TRUE	Other_topology	BC_topology	41
1189	ath_AT4G13990	cru_10007051	Bostr.9017s0006	TRUE	TRUE	TRUE	TRUE	AC_topology	AC_topology	41
1190	ath_AT4G24040	cru_10006565	Bostr.7867s0211	TRUE	TRUE	TRUE	TRUE	BC_topology	BC_topology	65
1191	ath_AT4G19060	cru_10007388	Bostr.30275s0389	TRUE	TRUE	TRUE	TRUE	AB_topology	AB_topology	39
1192	ath_AT4G25340	cru_10004742	Bostr.7867s0343	TRUE	TRUE	TRUE	TRUE	BC_topology	BC_topology	47
1193	ath_AT4G18470	cru_10006931	Bostr.30275s0320	TRUE	TRUE	TRUE	TRUE	BC_topology	BC_topology	90
1194	ath_AT4G26540	cru_10004033	Bostr.7867s0474	TRUE	TRUE	TRUE	TRUE	BC_topology	BC_topology	98
1195	ath_AT5G39820	cru_10006906	Bostr.10058s0013	TRUE	TRUE	TRUE	FALSE	Other_topology	Other_topology	BS_scoreNA
1196	ath_AT4G13840	cru_10004904	Bostr.9017s0025	TRUE	TRUE	TRUE	FALSE	AB_topology	AB_topology	42
1197	ath_AT4G30510	cru_10005100	Bostr.7867s0903	TRUE	TRUE	TRUE	TRUE	AB_topology	AB_topology	61
1198	ath_AT4G31420	cru_10004960	Bostr.7867s0996	TRUE	TRUE	TRUE	TRUE	AC_topology	AC_topology	80
1199	ath_AT4G17080	cru_10004606	Bostr.30275s0164	TRUE	FALSE	TRUE	TRUE	Other_topology	Other_topology	BS_scoreNA
1200	ath_AT4G20760	cru_10005273	Bostr.10689s0026	TRUE	FALSE	TRUE	TRUE	Other_topology	AB_topology	40
1201	ath_AT4G24490	cru_10006468	Bostr.7867s0256	TRUE	TRUE	TRUE	TRUE	BC_topology	BC_topology	91
1202	ath_AT4G38260	cru_10006420	Bostr.25542s0017	TRUE	TRUE	TRUE	FALSE	Other_topology	AC_topology	58
1203	ath_AT4G34990	cru_10005438	Bostr.7867s1358	TRUE	TRUE	TRUE	FALSE	Other_topology	BC_topology	47
1204	ath_AT5G39420	cru_10004349	Bostr.25849s0001	TRUE	TRUE	TRUE	TRUE	BC_topology	BC_topology	88
1205	ath_AT4G33440	cru_10004724	Bostr.7867s1190	TRUE	TRUE	TRUE	TRUE	BC_topology	BC_topology	59
1206	ath_AT4G14830	cru_10007641	Bostr.0597s0110	TRUE	FALSE	TRUE	FALSE	Other_topology	BC_topology	61
1207	ath_AT4G38860	cru_10006088	Bostr.25542s0066	TRUE	TRUE	FALSE	TRUE	BC_topology	BC_topology	36
1208	ath_AT4G24270	cru_10004280	Bostr.7867s0235	TRUE	TRUE	TRUE	TRUE	AC_topology	AC_topology	50
1209	ath_AT4G18960	cru_10005558	Bostr.30275s0374	TRUE	FALSE	FALSE	FALSE	Other_topology	Other_topology	BS_scoreNA
1210	ath_AT4G28270	cru_10005732	Bostr.7867s0663	TRUE	FALSE	TRUE	TRUE	Other_topology	BC_topology	74
1211	ath_AT4G17300	cru_10004675	Bostr.30275s0185	TRUE	TRUE	TRUE	TRUE	BC_topology	BC_topology	84
1212	ath_AT4G17790	cru_10005194	Bostr.30275s0244	TRUE	TRUE	TRUE	FALSE	Other_topology	Other_topology	BS_scoreNA
1213	ath_AT4G32605	cru_10006220	Bostr.7867s1111	TRUE	TRUE	TRUE	FALSE	Other_topology	Other_topology	BS_scoreNA
1214	ath_AT4G13630	cru_10004375	Bostr.2021s0123	TRUE	TRUE	TRUE	FALSE	Other_topology	AC_topology	61
1215	ath_AT4G35770	cru_10005841	Bostr.7867s1440	TRUE	TRUE	TRUE	FALSE	Other_topology	BC_topology	52
1216	ath_AT4G18830	cru_10005090	Bostr.30275s0362	TRUE	TRUE	TRUE	FALSE	Other_topology	BC_topology	99
1217	ath_AT4G24690	cru_10004271	Bostr.7867s0275	TRUE	TRUE	TRUE	TRUE	BC_topology	BC_topology	93
1218	ath_AT4G28840	cru_10007311	Bostr.7867s0730	TRUE	TRUE	TRUE	FALSE	Other_topology	AC_topology	77
1219	ath_AT4G16450	cru_10006076	Bostr.30275s0097	TRUE	FALSE	FALSE	FALSE	Other_topology	Other_topology	BS_scoreNA
1220	ath_AT4G38520	cru_10004984	Bostr.25542s0038	TRUE	TRUE	TRUE	TRUE	AC_topology	AC_topology	82
1221	ath_AT4G14965	cru_10005613	Bostr.0597s0128	TRUE	FALSE	TRUE	TRUE	Other_topology	Other_topology	BS_scoreNA
1222	ath_AT4G33800	cru_10006695	Bostr.7867s1229 Bostr.6251s0043	TRUE	TRUE	FALSE	TRUE	AB_topology	AB_topology	46
1223	ath_AT4G32930	cru_10005902	Bostr.7867s1145	TRUE	FALSE	FALSE	FALSE	Other_topology	AB_topology	46
1224	ath_AT4G15950	cru_10005755	Bostr.30275s0027	TRUE	TRUE	TRUE	TRUE	AC_topology	AC_topology	47
1225	ath_AT4G30400	cru_10006908	Bostr.7867s0892	TRUE	TRUE	TRUE	TRUE	BC_topology	BC_topology	87
1226	ath_AT4G31160	cru_10003973	Bostr.7867s0974	TRUE	TRUE	TRUE	TRUE	BC_topology	BC_topology	77
1227	ath_AT4G20400	cru_10007549	Bostr.10689s0019	TRUE	TRUE	TRUE	TRUE	BC_topology	BC_topology	79
1228	ath_AT4G26490	cru_10007486	Bostr.7867s0470	TRUE	TRUE	TRUE	TRUE	AC_topology	AC_topology	68
1229	ath_AT4G29540	cru_10005206	Bostr.7867s0805	TRUE	FALSE	TRUE	FALSE	Other_topology	BC_topology	96
1230	ath_AT4G17720	cru_10005272	Bostr.30275s0236	TRUE	TRUE	TRUE	TRUE	AC_topology	AC_topology	42
1231	ath_AT4G28100	cru_10005339	Bostr.7867s0645	TRUE	TRUE	TRUE	TRUE	BC_topology	BC_topology	72
1232	ath_AT4G17970	cru_10004488	Bostr.30275s0266	TRUE	TRUE	TRUE	TRUE	AB_topology	AB_topology	49
1233	ath_AT4G26750	cru_10004769	Bostr.7867s0498	TRUE	TRUE	TRUE	FALSE	Other_topology	BC_topology	86
1234	ath_AT4G33380	cru_10007833	Bostr.7867s1184	TRUE	TRUE	TRUE	TRUE	AC_topology	AC_topology	64
1235	ath_AT4G17950	cru_10004889	Bostr.30275s0264	TRUE	TRUE	TRUE	TRUE	BC_topology	BC_topology	52
1236	ath_AT4G33520	cru_10007505	Bostr.7867s1200	TRUE	TRUE	TRUE	TRUE	BC_topology	BC_topology	87
1237	ath_AT4G24970	cru_10006721	Bostr.7867s0301	TRUE	TRUE	TRUE	TRUE	BC_topology	BC_topology	91
1238	ath_AT4G31910	cru_10004741	Bostr.7867s1046	TRUE	FALSE	TRUE	FALSE	Other_topology	BC_topology	98
1239	ath_AT4G21070	cru_10007870	Bostr.10689s0056	TRUE	TRUE	TRUE	TRUE	BC_topology	BC_topology	50
1240	ath_AT4G20010	cru_10004988	Bostr.30275s0474	TRUE	TRUE	TRUE	FALSE	AB_topology	AB_topology	35
1241	ath_AT4G16807	cru_10004885	Bostr.30275s0142	TRUE	TRUE	TRUE	TRUE	BC_topology	BC_topology	50
1242	ath_AT4G38070	cru_10003996	Bostr.25542s0213	TRUE	TRUE	TRUE	TRUE	BC_topology	BC_topology	92
1243	ath_AT4G39420	cru_10007016	Bostr.25542s0131	TRUE	TRUE	TRUE	TRUE	BC_topology	BC_topology	100
1244	ath_AT4G27790	cru_10006475	Bostr.7867s0608	TRUE	TRUE	TRUE	FALSE	Other_topology	AC_topology	60
1245	ath_AT4G18770	cru_10006734	Bostr.30275s0352	TRUE	TRUE	TRUE	TRUE	BC_topology	BC_topology	85
1246	ath_AT4G23810	cru_10006884	Bostr.7867s0183	TRUE	TRUE	TRUE	TRUE	AB_topology	AB_topology	54
1247	ath_AT5G40530	cru_10005401	Bostr.7200s0046	TRUE	FALSE	TRUE	TRUE	Other_topology	BC_topology	73
1248	ath_AT4G37730	cru_10007844	Bostr.7867s1634	TRUE	TRUE	TRUE	FALSE	Other_topology	Other_topology	BS_scoreNA
1249	ath_AT4G23540	cru_10004046	Bostr.7867s0149	TRUE	TRUE	TRUE	TRUE	BC_topology	BC_topology	88
1250	ath_AT4G35220	cru_10005421	Bostr.7867s1383 Bostr.13158s0049	TRUE	TRUE	TRUE	TRUE	AC_topology	AC_topology	40
1251	ath_AT4G24320	cru_10006904	Bostr.7867s0241	TRUE	TRUE	TRUE	TRUE	AC_topology	AC_topology	76
1252	ath_AT4G20270	cru_10004060	Bostr.10689s0005	TRUE	TRUE	TRUE	TRUE	BC_topology	BC_topology	84
1253	ath_AT4G32790	cru_10004339	Bostr.7867s1129	TRUE	TRUE	TRUE	TRUE	BC_topology	BC_topology	96
1254	ath_AT5G37380	cru_10004882	Bostr.9638s0055	TRUE	FALSE	TRUE	TRUE	Other_topology	BC_topology	60
1255	ath_AT4G33740	cru_10004752	Bostr.7867s1224	TRUE	TRUE	TRUE	FALSE	Other_topology	BC_topology	89
1256	ath_AT4G35890	cru_10004587	Bostr.7867s1453	TRUE	TRUE	TRUE	TRUE	BC_topology	BC_topology	57
1257	ath_AT4G34050	cru_10005466	Bostr.7867s1257	TRUE	TRUE	TRUE	FALSE	Other_topology	AC_topology	76
1258	ath_AT4G13980	cru_10004729	Bostr.9017s0008	TRUE	TRUE	TRUE	FALSE	Other_topology	BC_topology	61
1259	ath_AT4G17220	cru_10004607	Bostr.30275s0177	TRUE	TRUE	TRUE	TRUE	BC_topology	BC_topology	84
1260	ath_AT4G17540	cru_10005370	Bostr.30275s0213	TRUE	FALSE	TRUE	TRUE	Other_topology	AC_topology	81
1261	ath_AT4G14220	cru_10007748	Bostr.0597s0021	TRUE	TRUE	TRUE	TRUE	BC_topology	BC_topology	82
1262	ath_AT5G42090	cru_10006835	Bostr.3279s0021	TRUE	TRUE	TRUE	FALSE	Other_topology	Other_topology	BS_scoreNA
1263	ath_AT4G29210	cru_10004367	Bostr.7867s0765	TRUE	TRUE	TRUE	TRUE	AC_topology	AC_topology	89
1264	ath_AT4G27750	cru_10006668	Bostr.7867s0605	TRUE	FALSE	FALSE	FALSE	Other_topology	BC_topology	83
1265	ath_AT5G40720	cru_10006575	Bostr.7200s0080	TRUE	TRUE	TRUE	TRUE	BC_topology	BC_topology	75
1266	ath_AT4G15180	cru_10003964	Bostr.0597s0152	TRUE	TRUE	TRUE	TRUE	BC_topology	BC_topology	97
1267	ath_AT4G30120	cru_10008389	Bostr.7867s0863 Bostr.23615s0001	TRUE	TRUE	TRUE	FALSE	Other_topology	BC_topology	67
1268	ath_AT4G25130	cru_10005564	Bostr.7867s0320	TRUE	TRUE	TRUE	TRUE	AB_topology	AB_topology	48
1269	ath_AT5G39670	cru_10007058	Bostr.10058s0035	TRUE	FALSE	TRUE	FALSE	Other_topology	BC_topology	88
1270	ath_AT5G37055	cru_10005875	Bostr.9638s0033	TRUE	FALSE	TRUE	FALSE	Other_topology	Other_topology	BS_scoreNA
1271	ath_AT4G28050	cru_10006978	Bostr.7867s0639	TRUE	TRUE	TRUE	FALSE	Other_topology	BC_topology	42
1272	ath_AT4G22200	cru_10004143	Bostr.7867s0004	TRUE	TRUE	TRUE	TRUE	BC_topology	BC_topology	89
1273	ath_AT4G17350	cru_10004952	Bostr.30275s0189	TRUE	TRUE	TRUE	TRUE	BC_topology	BC_topology	86
1274	ath_AT5G37478	cru_10005864	Bostr.9638s0063	TRUE	TRUE	TRUE	FALSE	AB_topology	AB_topology	41
1275	ath_AT4G32590	cru_10005956	Bostr.7867s1109	TRUE	TRUE	TRUE	TRUE	AB_topology	AB_topology	34
1276	ath_AT4G18520	cru_10004383	Bostr.30275s0327	TRUE	TRUE	TRUE	FALSE	Other_topology	Other_topology	BS_scoreNA
1277	ath_AT4G23950	cru_10006527	Bostr.7867s0202	TRUE	TRUE	TRUE	TRUE	BC_topology	BC_topology	91
1278	ath_AT4G24210	cru_10006631	Bostr.7867s0228	TRUE	TRUE	TRUE	FALSE	Other_topology	BC_topology	78
1279	ath_AT5G35735	cru_10004863	Bostr.29044s0045	TRUE	TRUE	TRUE	TRUE	BC_topology	BC_topology	68
1280	ath_AT4G18810	cru_10004397	Bostr.30275s0357	TRUE	FALSE	TRUE	TRUE	Other_topology	BC_topology	59
1281	ath_AT4G17440	cru_10006806	Bostr.30275s0199	TRUE	TRUE	TRUE	TRUE	BC_topology	BC_topology	46
1282	ath_AT4G35760	cru_10005052	Bostr.7867s1439	TRUE	TRUE	TRUE	TRUE	BC_topology	BC_topology	93
1283	ath_AT4G17740	cru_10007107	Bostr.30275s0238	TRUE	TRUE	TRUE	TRUE	BC_topology	BC_topology	49
1284	ath_AT4G19670	cru_10004534	Bostr.30275s0446	TRUE	FALSE	TRUE	TRUE	Other_topology	BC_topology	91
1285	ath_AT4G35880	cru_10007317	Bostr.7867s1452	TRUE	TRUE	TRUE	TRUE	AB_topology	AB_topology	35
1286	ath_AT5G38470	cru_10005026	Bostr.17584s0006	TRUE	TRUE	TRUE	TRUE	AC_topology	AC_topology	63
1287	ath_AT4G31130	cru_10005786	Bostr.7867s0971	TRUE	TRUE	TRUE	TRUE	BC_topology	BC_topology	45
1288	ath_AT4G39970	cru_10007241	Bostr.25542s0189	TRUE	TRUE	TRUE	TRUE	BC_topology	BC_topology	54
1289	ath_AT4G39230	cru_10005315	Bostr.25542s0111	TRUE	TRUE	TRUE	TRUE	BC_topology	BC_topology	59
1290	ath_AT4G22320	cru_10005317	Bostr.7867s0014	TRUE	TRUE	TRUE	TRUE	BC_topology	BC_topology	87
1291	ath_AT4G15110	cru_10006369	Bostr.0597s0145	TRUE	TRUE	TRUE	FALSE	Other_topology	AC_topology	51
1292	ath_AT5G40630	cru_10005914	Bostr.7200s0063	TRUE	FALSE	TRUE	FALSE	Other_topology	BC_topology	77
1293	ath_AT4G20790	cru_10006784	Bostr.2444s0003 Bostr.10689s0029	TRUE	FALSE	TRUE	TRUE	Other_topology	BC_topology	94
1294	ath_AT4G28485	cru_10006989	Bostr.7867s0689	TRUE	FALSE	FALSE	FALSE	Other_topology	Other_topology	BS_scoreNA
1295	ath_AT4G26130	cru_10005429	Bostr.7867s0432	TRUE	TRUE	TRUE	TRUE	BC_topology	BC_topology	54
1296	ath_AT4G18490	cru_10004153	Bostr.30275s0324	TRUE	TRUE	TRUE	TRUE	BC_topology	BC_topology	75
1297	ath_AT4G35730	cru_10004646	Bostr.7867s1434	TRUE	TRUE	TRUE	FALSE	Other_topology	Other_topology	BS_scoreNA
1298	ath_AT4G31820	cru_10004469	Bostr.7867s1035	TRUE	TRUE	TRUE	FALSE	Other_topology	BC_topology	64
1299	ath_AT4G21820	cru_10004007	Bostr.10689s0119	TRUE	TRUE	TRUE	TRUE	BC_topology	BC_topology	95
1300	ath_AT4G23620	cru_10005544	Bostr.7867s0159	TRUE	TRUE	TRUE	FALSE	Other_topology	Other_topology	BS_scoreNA
1301	ath_AT4G27700	cru_10005676	Bostr.7867s0599	TRUE	TRUE	TRUE	FALSE	AB_topology	AB_topology	36
1302	ath_AT4G22980	cru_10004396	Bostr.7867s0086	TRUE	TRUE	TRUE	TRUE	BC_topology	BC_topology	78
1303	ath_AT4G39740	cru_10005461	Bostr.25542s0162	TRUE	TRUE	TRUE	TRUE	AC_topology	AC_topology	42
1304	ath_AT4G30210	cru_10004254	Bostr.7867s0873	TRUE	TRUE	TRUE	TRUE	BC_topology	BC_topology	68
1305	ath_AT5G37710	cru_10004832	Bostr.9638s0090	TRUE	TRUE	TRUE	TRUE	AB_topology	AB_topology	28
1306	ath_AT4G36540	cru_10005334	Bostr.7867s1511	TRUE	TRUE	TRUE	TRUE	BC_topology	BC_topology	46
1307	ath_AT4G35540	cru_10007416	Bostr.7867s1412	TRUE	TRUE	TRUE	TRUE	BC_topology	BC_topology	93
1308	ath_AT4G34360	cru_10005548	Bostr.7867s1288	TRUE	FALSE	TRUE	TRUE	Other_topology	BC_topology	84
1309	ath_AT4G28850	cru_10006385	Bostr.7867s0731	TRUE	FALSE	TRUE	FALSE	Other_topology	BC_topology	56
1310	ath_AT4G23060	cru_10004684	Bostr.7867s0095	TRUE	TRUE	FALSE	FALSE	AB_topology	AB_topology	63
1311	ath_AT4G38010	cru_10004502	Bostr.25542s0219	TRUE	TRUE	TRUE	TRUE	BC_topology	BC_topology	78
1312	ath_AT4G29080	cru_10005309	Bostr.7867s0752	TRUE	TRUE	TRUE	TRUE	AC_topology	AC_topology	65
1313	ath_AT4G40070	cru_10005290	Bostr.25542s0203	TRUE	TRUE	TRUE	TRUE	AB_topology	AB_topology	59
1314	ath_AT4G29930	cru_10006422	Bostr.7867s0840	TRUE	TRUE	TRUE	TRUE	BC_topology	BC_topology	74
1315	ath_AT4G21620	cru_10007555	Bostr.10689s0109	TRUE	TRUE	FALSE	TRUE	BC_topology	BC_topology	66
1316	ath_AT4G15080	cru_10004251	Bostr.0597s0141	TRUE	TRUE	TRUE	FALSE	Other_topology	BC_topology	64
1317	ath_AT4G39470	cru_10005184	Bostr.30515s0001	TRUE	TRUE	TRUE	TRUE	AB_topology	AB_topology	74
1318	ath_AT4G21860	cru_10005762	Bostr.10689s0112	TRUE	TRUE	TRUE	TRUE	BC_topology	BC_topology	89
1319	ath_AT4G35040	cru_10005538	Bostr.7867s1363	TRUE	TRUE	TRUE	TRUE	AC_topology	AC_topology	68
1320	ath_AT4G18650	cru_10006552	Bostr.30275s0341	TRUE	TRUE	TRUE	FALSE	Other_topology	Other_topology	BS_scoreNA
1321	ath_AT5G38600	cru_10004559	Bostr.17584s0016	TRUE	TRUE	TRUE	TRUE	AC_topology	AC_topology	42
1322	ath_AT5G39890	cru_10005430	Bostr.10058s0005	TRUE	TRUE	TRUE	TRUE	BC_topology	BC_topology	96
1323	ath_AT4G24780	cru_10004942	Bostr.7867s0283	TRUE	TRUE	TRUE	FALSE	Other_topology	Other_topology	BS_scoreNA
1324	ath_AT4G31800	cru_10005349	Bostr.7867s1032	TRUE	TRUE	TRUE	FALSE	Other_topology	Other_topology	BS_scoreNA
1325	ath_AT5G37360	cru_10005331	Bostr.9638s0053	TRUE	TRUE	TRUE	FALSE	Other_topology	AC_topology	58
1326	ath_AT4G33985	cru_10005883	Bostr.7867s1251	TRUE	FALSE	TRUE	TRUE	Other_topology	BC_topology	89
1327	ath_AT4G27360	cru_10007205	Bostr.7867s0556	TRUE	TRUE	TRUE	TRUE	BC_topology	BC_topology	86
1328	ath_AT4G14770	cru_10007448	Bostr.0597s0095	TRUE	TRUE	TRUE	TRUE	AB_topology	AB_topology	74
1329	ath_AT5G41590	cru_10005685	Bostr.7200s0187	TRUE	TRUE	TRUE	FALSE	Other_topology	BC_topology	75
1330	ath_AT4G30840	cru_10006618	Bostr.7867s0940	TRUE	TRUE	TRUE	TRUE	BC_topology	BC_topology	51
1331	ath_AT5G38610	cru_10007129	Bostr.17584s0017	TRUE	TRUE	TRUE	TRUE	BC_topology	BC_topology	69
1332	ath_AT4G37610	cru_10005081	Bostr.7867s1621	TRUE	TRUE	TRUE	FALSE	Other_topology	BC_topology	61
1333	ath_AT4G39660	cru_10004718	Bostr.25542s0153	TRUE	TRUE	TRUE	TRUE	BC_topology	BC_topology	44
1334	ath_AT4G38380	cru_10006820	Bostr.25542s0024	TRUE	TRUE	TRUE	TRUE	BC_topology	BC_topology	66
1335	ath_AT5G37740	cru_10005899	Bostr.9638s0094	TRUE	TRUE	TRUE	TRUE	BC_topology	BC_topology	63
1336	ath_AT4G37460	cru_10004035	Bostr.7867s1607	TRUE	TRUE	TRUE	FALSE	Other_topology	BC_topology	80
1337	ath_AT4G35280	cru_10007391	Bostr.7867s1389	TRUE	TRUE	TRUE	TRUE	BC_topology	BC_topology	64
1338	ath_AT4G33220	cru_10004474	Bostr.7867s1174	TRUE	TRUE	TRUE	TRUE	AC_topology	AC_topology	53
1339	ath_AT4G34490	cru_10007634	Bostr.7867s1308	TRUE	TRUE	TRUE	TRUE	AC_topology	AC_topology	62
1340	ath_AT4G24020	cru_10004076	Bostr.7867s0209	TRUE	TRUE	TRUE	TRUE	BC_topology	BC_topology	73
1341	ath_AT4G18290	cru_10004269	Bostr.30275s0297	TRUE	TRUE	TRUE	TRUE	AB_topology	AB_topology	66
1342	ath_AT4G33666	cru_10006730	Bostr.7867s1216	TRUE	FALSE	TRUE	TRUE	Other_topology	Other_topology	BS_scoreNA
1343	ath_AT4G33760	cru_10007148	Bostr.7867s1225	TRUE	TRUE	TRUE	FALSE	Other_topology	BC_topology	86
1344	ath_AT4G35530	cru_10005791	Bostr.7867s1411	TRUE	TRUE	TRUE	FALSE	Other_topology	AC_topology	83
1345	ath_AT4G17500	cru_10005497	Bostr.30275s0207	TRUE	TRUE	TRUE	FALSE	Other_topology	Other_topology	BS_scoreNA
1346	ath_AT4G33640	cru_10006123	Bostr.7867s1213	TRUE	FALSE	FALSE	FALSE	Other_topology	Other_topology	BS_scoreNA
1347	ath_AT4G34340	cru_10007938 cru_10005153	Bostr.7867s1286	TRUE	TRUE	TRUE	FALSE	Other_topology	BC_topology	69
1348	ath_AT4G37700	cru_10005943	Bostr.7867s1631	TRUE	TRUE	TRUE	TRUE	BC_topology	BC_topology	65
1349	ath_AT4G24380	cru_10006762	Bostr.7867s0246	TRUE	TRUE	TRUE	TRUE	AC_topology	AC_topology	69
1350	ath_AT4G33870	cru_10006531 cru_10004951	Bostr.7867s1233	TRUE	TRUE	TRUE	FALSE	Other_topology	Other_topology	BS_scoreNA
1351	ath_AT5G41761	cru_10006841	Bostr.25375s0034	TRUE	FALSE	TRUE	FALSE	Other_topology	BC_topology	45
1352	ath_AT4G29330	cru_10005507	Bostr.7867s0782	TRUE	TRUE	TRUE	FALSE	AB_topology	AB_topology	35
1353	ath_AT4G29860	cru_10023406	Bostr.30163s0001	TRUE	TRUE	TRUE	FALSE	Other_topology	AC_topology	60
1354	ath_AT4G26555	cru_10005742	Bostr.7867s0476	TRUE	TRUE	TRUE	TRUE	BC_topology	BC_topology	79
1355	ath_AT4G29830	cru_10023560	Bostr.7867s0831	TRUE	FALSE	TRUE	FALSE	Other_topology	Other_topology	BS_scoreNA
1356	ath_AT4G31370	cru_10007817	Bostr.7867s0991	TRUE	TRUE	TRUE	TRUE	BC_topology	BC_topology	66
1357	ath_AT4G19400	cru_10007620	Bostr.30275s0416	TRUE	TRUE	TRUE	TRUE	AB_topology	AB_topology	54
1358	ath_AT4G25030	cru_10005168	Bostr.7867s0309	TRUE	TRUE	TRUE	TRUE	AC_topology	AC_topology	66
1359	ath_AT4G18550	cru_10004827	Bostr.30275s0330	TRUE	TRUE	TRUE	TRUE	BC_topology	BC_topology	71
1360	ath_AT4G37420	cru_10007332	Bostr.7867s1601	TRUE	TRUE	TRUE	TRUE	BC_topology	BC_topology	85
1361	ath_AT4G19150	cru_10005540	Bostr.30275s0397	TRUE	TRUE	TRUE	FALSE	Other_topology	AC_topology	53
1362	ath_AT4G16770	cru_10005289 cru_10007744	Bostr.30275s0138	TRUE	TRUE	TRUE	FALSE	Other_topology	Other_topology	BS_scoreNA
1363	ath_AT4G19960	cru_10004157	Bostr.30275s0466	TRUE	TRUE	TRUE	FALSE	Other_topology	Other_topology	BS_scoreNA
1364	ath_AT4G26170	cru_10004909	Bostr.7867s0437	TRUE	TRUE	TRUE	TRUE	BC_topology	BC_topology	75
1365	ath_AT4G35420	cru_10006500	Bostr.7867s1401	TRUE	TRUE	FALSE	FALSE	Other_topology	BC_topology	68
1366	ath_AT4G38320 ath_AT4G37680	cru_10005020	Bostr.7867s1628	TRUE	TRUE	TRUE	FALSE	Other_topology	BC_topology	67
1367	ath_AT5G40440	cru_10007063	Bostr.7200s0027	TRUE	TRUE	TRUE	TRUE	BC_topology	BC_topology	80
1368	ath_AT4G37235	cru_10005948	Bostr.7867s1545	TRUE	TRUE	FALSE	FALSE	AB_topology	AB_topology	59
1369	ath_AT4G39520	cru_10005082	Bostr.25542s0139	TRUE	TRUE	TRUE	TRUE	BC_topology	BC_topology	42
1370	ath_AT5G32450	cru_10005495	Bostr.29044s0119	TRUE	TRUE	TRUE	TRUE	AC_topology	AC_topology	47
1371	ath_AT5G42050	cru_10005124	Bostr.3279s0027	TRUE	FALSE	TRUE	TRUE	Other_topology	AC_topology	50
1372	ath_AT4G27430	cru_10004040	Bostr.7867s0564	TRUE	TRUE	TRUE	TRUE	BC_topology	BC_topology	100
1373	ath_AT4G38760	cru_10007009	Bostr.25542s0057	TRUE	TRUE	TRUE	TRUE	BC_topology	BC_topology	97
1374	ath_AT5G38660	cru_10007123	Bostr.17584s0021	TRUE	TRUE	TRUE	FALSE	Other_topology	Other_topology	BS_scoreNA
1375	ath_AT4G22070	cru_10004543	Bostr.10089s0026	TRUE	TRUE	TRUE	TRUE	BC_topology	BC_topology	83
1376	ath_AT4G21280	cru_10005561	Bostr.10689s0077	TRUE	TRUE	TRUE	TRUE	BC_topology	BC_topology	36
1377	ath_AT4G25880	cru_10004107	Bostr.7867s0408	TRUE	TRUE	TRUE	TRUE	BC_topology	BC_topology	54
1378	ath_AT4G31840	cru_10005819	Bostr.7867s1037	TRUE	TRUE	FALSE	FALSE	AB_topology	AB_topology	94
1379	ath_AT4G22920	cru_10005494	Bostr.7867s0079	TRUE	TRUE	TRUE	TRUE	AB_topology	AB_topology	62
1380	ath_AT5G40290 ath_AT5G40270	cru_10004979	Bostr.3751s0007	TRUE	FALSE	TRUE	TRUE	Other_topology	BC_topology	41
1381	ath_AT4G25080	cru_10005296	Bostr.7867s0313	TRUE	FALSE	TRUE	FALSE	Other_topology	Other_topology	BS_scoreNA
1382	ath_AT4G39380	cru_10004555	Bostr.25542s0127	TRUE	TRUE	TRUE	FALSE	Other_topology	BC_topology	97
1383	ath_AT4G31790	cru_10005307	Bostr.10303s0001	TRUE	TRUE	TRUE	TRUE	AB_topology	AB_topology	60
1384	ath_AT4G28940	cru_10005161	Bostr.7867s0736	TRUE	TRUE	FALSE	FALSE	AB_topology	AB_topology	52
1385	ath_AT4G28210	cru_10007130	Bostr.7867s0657	TRUE	TRUE	TRUE	FALSE	Other_topology	BC_topology	73
1386	ath_AT4G32190	cru_10004187	Bostr.7867s1074	TRUE	TRUE	TRUE	TRUE	BC_topology	BC_topology	87
1387	ath_AT4G38410	cru_10005866	Bostr.25542s0027	TRUE	TRUE	TRUE	FALSE	Other_topology	BC_topology	54
1388	ath_AT4G22790	cru_10004667	Bostr.7867s0070	TRUE	TRUE	TRUE	FALSE	Other_topology	AC_topology	62
1389	ath_AT4G35590	cru_10005148	Bostr.7867s1419	TRUE	TRUE	TRUE	TRUE	BC_topology	BC_topology	75
1390	ath_AT5G39940	cru_10006768	Bostr.10558s0001	TRUE	TRUE	TRUE	TRUE	BC_topology	BC_topology	48
1391	ath_AT4G32810	cru_10006968	Bostr.7867s1131	TRUE	FALSE	TRUE	TRUE	Other_topology	BC_topology	100
1392	ath_AT4G28520	cru_10006612	Bostr.7867s0693	TRUE	TRUE	TRUE	FALSE	AB_topology	AB_topology	86
1393	ath_AT4G37130	cru_10004663	Bostr.7867s1556	TRUE	TRUE	TRUE	TRUE	BC_topology	BC_topology	96
1394	ath_AT4G15820	cru_10004620	Bostr.26128s0002	TRUE	FALSE	TRUE	TRUE	Other_topology	BC_topology	54
1395	ath_AT4G35900	cru_10006580	Bostr.7867s1454	TRUE	TRUE	TRUE	FALSE	Other_topology	Other_topology	BS_scoreNA
1396	ath_AT4G21890	cru_10006889	Bostr.10089s0003	TRUE	TRUE	TRUE	TRUE	BC_topology	BC_topology	92
1397	ath_AT4G38900	cru_10004500	Bostr.25542s0069	TRUE	TRUE	TRUE	FALSE	Other_topology	Other_topology	BS_scoreNA
1398	ath_AT5G35520	cru_10005610	Bostr.29044s0070	TRUE	TRUE	TRUE	FALSE	Other_topology	BC_topology	44
1399	ath_AT4G39710	cru_10005504	Bostr.25542s0159	TRUE	TRUE	TRUE	FALSE	Other_topology	AC_topology	67
1400	ath_AT5G38520	cru_10005103	Bostr.17584s0010	TRUE	TRUE	TRUE	TRUE	AB_topology	AB_topology	51
1401	ath_AT4G37090	cru_10005805	Bostr.7867s1559	TRUE	FALSE	TRUE	TRUE	Other_topology	BC_topology	66
1402	ath_AT4G36945	cru_10007202	Bostr.7867s1576	TRUE	FALSE	TRUE	FALSE	Other_topology	BC_topology	65
1403	ath_AT4G14465	cru_10007306	Bostr.0597s0059	TRUE	TRUE	TRUE	FALSE	Other_topology	Other_topology	BS_scoreNA
1404	ath_AT4G24910	cru_10007135	Bostr.7867s0294	TRUE	TRUE	TRUE	TRUE	BC_topology	BC_topology	51
1405	ath_AT4G39030	cru_10004548	Bostr.25542s0091	TRUE	TRUE	TRUE	TRUE	AC_topology	AC_topology	55
1406	ath_AT4G23493	cru_10006137	Bostr.7867s0141	TRUE	TRUE	TRUE	TRUE	BC_topology	BC_topology	79
1407	ath_AT4G18990	cru_10006389	Bostr.30275s0378	TRUE	TRUE	TRUE	FALSE	Other_topology	AC_topology	55
1408	ath_AT4G39690	cru_10004276	Bostr.25542s0157	TRUE	TRUE	TRUE	TRUE	BC_topology	BC_topology	100
1409	ath_AT4G38640	cru_10004506	Bostr.25542s0047	TRUE	TRUE	TRUE	TRUE	AB_topology	AB_topology	64
1410	ath_AT4G37940	cru_10006453	Bostr.25542s0226	TRUE	TRUE	FALSE	FALSE	Other_topology	Other_topology	BS_scoreNA
1411	ath_AT4G33630	cru_10004291	Bostr.7867s1212	TRUE	TRUE	TRUE	TRUE	BC_topology	BC_topology	93
1412	ath_AT4G31730	cru_10005898	Bostr.7867s1025	TRUE	TRUE	TRUE	TRUE	BC_topology	BC_topology	91
1413	ath_AT5G40160	cru_10007392	Bostr.3751s0019	TRUE	TRUE	TRUE	TRUE	AC_topology	AC_topology	54
1414	ath_AT4G32160	cru_10004240	Bostr.7867s1070	TRUE	TRUE	TRUE	TRUE	BC_topology	BC_topology	89
1415	ath_AT4G26965	cru_10005725	Bostr.7867s0519	TRUE	TRUE	TRUE	TRUE	BC_topology	BC_topology	40
1416	ath_AT4G38020	cru_10005129	Bostr.25542s0218	TRUE	FALSE	TRUE	TRUE	Other_topology	BC_topology	86
1417	ath_AT4G18070	cru_10005450	Bostr.30275s0275	TRUE	TRUE	TRUE	TRUE	BC_topology	BC_topology	54
1418	ath_AT4G13750	cru_10003960	Bostr.30271s0001	TRUE	TRUE	TRUE	TRUE	BC_topology	BC_topology	91
1419	ath_AT4G26940	cru_10005329	Bostr.8647s0001	TRUE	TRUE	TRUE	TRUE	AB_topology	AB_topology	65
1420	ath_AT5G35160	cru_10004286	Bostr.29044s0095	TRUE	TRUE	TRUE	FALSE	Other_topology	AC_topology	59
1421	ath_AT4G20260	cru_10005660	Bostr.10689s0004	TRUE	TRUE	TRUE	TRUE	BC_topology	BC_topology	98
1422	ath_AT4G31115	cru_10005582	Bostr.7867s0969	TRUE	TRUE	TRUE	TRUE	AC_topology	AC_topology	53
1423	ath_AT4G31430	cru_10006960	Bostr.7867s0998	TRUE	TRUE	TRUE	FALSE	Other_topology	BC_topology	89
1424	ath_AT4G36240	cru_10005611	Bostr.7867s1489	TRUE	FALSE	TRUE	FALSE	Other_topology	BC_topology	81
1425	ath_AT4G31300	cru_10005646	Bostr.7867s0984	TRUE	FALSE	TRUE	FALSE	Other_topology	Other_topology	BS_scoreNA
1426	ath_AT5G37670	cru_10005991	Bostr.9638s0086	TRUE	TRUE	TRUE	TRUE	AC_topology	AC_topology	60
1427	ath_AT5G37590	cru_10007384	Bostr.9638s0079	TRUE	TRUE	TRUE	TRUE	BC_topology	BC_topology	92
1428	ath_AT4G39070	cru_10005629	Bostr.25542s0094	TRUE	TRUE	TRUE	FALSE	Other_topology	Other_topology	BS_scoreNA
1429	ath_AT4G29440	cru_10004047	Bostr.7867s0795	TRUE	TRUE	TRUE	TRUE	BC_topology	BC_topology	98
1430	ath_AT4G21430	cru_10004087	Bostr.10689s0088	TRUE	TRUE	TRUE	TRUE	BC_topology	BC_topology	88
1431	ath_AT5G41810	cru_10005374	Bostr.25375s0019	TRUE	TRUE	TRUE	FALSE	AB_topology	AB_topology	89
1432	ath_AT4G30930	cru_10007398	Bostr.7867s0949	TRUE	TRUE	TRUE	TRUE	BC_topology	BC_topology	36
1433	ath_AT4G28540	cru_10007375	Bostr.7867s0695	TRUE	TRUE	TRUE	TRUE	BC_topology	BC_topology	69
1434	ath_AT4G19170	cru_10006410	Bostr.30275s0399	TRUE	TRUE	TRUE	TRUE	BC_topology	BC_topology	47
1435	ath_AT4G36180	cru_10004023	Bostr.7867s1484	TRUE	TRUE	TRUE	TRUE	BC_topology	BC_topology	100
1436	ath_AT4G18370	cru_10005490	Bostr.30275s0306	TRUE	TRUE	TRUE	TRUE	AC_topology	AC_topology	48
1437	ath_AT4G26810	cru_10006096	Bostr.7867s0505	TRUE	FALSE	TRUE	FALSE	Other_topology	AB_topology	66
1438	ath_AT4G20190	cru_10007801	Bostr.30275s0490	TRUE	TRUE	TRUE	TRUE	BC_topology	BC_topology	87
1439	ath_AT4G39920	cru_10005145	Bostr.25542s0183	TRUE	TRUE	TRUE	TRUE	BC_topology	BC_topology	77
1440	ath_AT4G14080	cru_10006945	Bostr.0597s0009	TRUE	TRUE	TRUE	FALSE	Other_topology	Other_topology	BS_scoreNA
1441	ath_AT4G29250	cru_10006839	Bostr.7867s0769	TRUE	TRUE	TRUE	TRUE	AB_topology	AB_topology	47
1442	ath_AT4G24370	cru_10007524	Bostr.7867s0245	TRUE	FALSE	TRUE	TRUE	Other_topology	BC_topology	59
1443	ath_AT4G28390	cru_10005047	Bostr.7867s0676	TRUE	TRUE	TRUE	FALSE	Other_topology	Other_topology	BS_scoreNA
1444	ath_AT4G30935	cru_10006890	Bostr.7867s0950	TRUE	TRUE	TRUE	TRUE	BC_topology	BC_topology	79
1445	ath_AT5G37660	cru_10005420	Bostr.9638s0084	TRUE	FALSE	TRUE	TRUE	Other_topology	BC_topology	60
1446	ath_AT4G36640	cru_10007257	Bostr.7867s1520	TRUE	TRUE	TRUE	FALSE	AB_topology	AB_topology	65
1447	ath_AT4G15010	cru_10005051 cru_10005893	Bostr.0597s0132	TRUE	TRUE	TRUE	TRUE	BC_topology	BC_topology	60
1448	ath_AT4G31805	cru_10006714	Bostr.7867s1033	TRUE	TRUE	TRUE	TRUE	BC_topology	BC_topology	69
1449	ath_AT5G39500	cru_10003987	Bostr.10058s0047 Bostr.2570s0012	TRUE	TRUE	TRUE	TRUE	AC_topology	AC_topology	47
1450	ath_AT4G25950	cru_10007417	Bostr.7867s0413	TRUE	TRUE	TRUE	FALSE	Other_topology	BC_topology	52
1451	ath_AT4G33945	cru_10006351	Bostr.7867s1246	TRUE	TRUE	TRUE	TRUE	BC_topology	BC_topology	68
1452	ath_AT4G25500	cru_10006724	Bostr.7867s0362	TRUE	FALSE	TRUE	FALSE	Other_topology	AC_topology	54
1453	ath_AT4G24310	cru_10007137	Bostr.7867s0239	TRUE	FALSE	TRUE	FALSE	Other_topology	BC_topology	90
1454	ath_AT4G26310	cru_10006870	Bostr.7867s0450	TRUE	FALSE	TRUE	FALSE	Other_topology	AC_topology	48
1455	ath_AT4G19645	cru_10005498	Bostr.30275s0442	TRUE	TRUE	TRUE	TRUE	BC_topology	BC_topology	58
1456	ath_AT4G27870	cru_10004179	Bostr.7867s0618	TRUE	TRUE	TRUE	TRUE	BC_topology	BC_topology	68
1457	ath_AT4G36620	cru_10007612	Bostr.7867s1518	TRUE	TRUE	TRUE	FALSE	AB_topology	AB_topology	50
1458	ath_AT5G38460	cru_10004565	Bostr.17584s0005	TRUE	TRUE	TRUE	TRUE	AB_topology	AB_topology	41
1459	ath_AT5G35620	cru_10005706	Bostr.29044s0055	TRUE	TRUE	TRUE	TRUE	AC_topology	AC_topology	93
1460	ath_AT4G18260	cru_10006826	Bostr.30275s0294	TRUE	TRUE	TRUE	TRUE	BC_topology	BC_topology	62
1461	ath_AT4G16790	cru_10004732	Bostr.30275s0140	TRUE	TRUE	TRUE	TRUE	BC_topology	BC_topology	62
1462	ath_AT4G28380	cru_10007539	Bostr.7867s0675	TRUE	TRUE	TRUE	TRUE	AB_topology	AB_topology	88
1463	ath_AT4G23720	cru_10005264	Bostr.7867s0170	TRUE	TRUE	FALSE	FALSE	Other_topology	Other_topology	BS_scoreNA
1464	ath_AT4G27330	cru_10006307	Bostr.7867s0553	TRUE	TRUE	TRUE	TRUE	BC_topology	BC_topology	91
1465	ath_AT4G19900	cru_10007104	Bostr.30275s0461	TRUE	TRUE	TRUE	TRUE	BC_topology	BC_topology	90
1466	ath_AT4G33500	cru_10004154	Bostr.7867s1198	TRUE	TRUE	TRUE	FALSE	Other_topology	BC_topology	94
1467	ath_AT4G16310	cru_10003981	Bostr.30275s0080	TRUE	TRUE	TRUE	TRUE	BC_topology	BC_topology	63
1468	ath_AT4G21450	cru_10005126	Bostr.10689s0091	TRUE	TRUE	TRUE	FALSE	Other_topology	Other_topology	BS_scoreNA
1469	ath_AT5G36960	cru_10006621	Bostr.9638s0021	TRUE	FALSE	FALSE	FALSE	Other_topology	Other_topology	BS_scoreNA
1470	ath_AT4G16830	cru_10005134	Bostr.30275s0145	TRUE	TRUE	TRUE	TRUE	AB_topology	AB_topology	62
1471	ath_AT4G28706	cru_10007143	Bostr.7867s0715	TRUE	TRUE	TRUE	TRUE	BC_topology	BC_topology	77
1472	ath_AT4G29660	cru_10006090	Bostr.7867s0814 Bostr.19424s0435 Bostr.29938s0003	TRUE	TRUE	TRUE	TRUE	AC_topology	AC_topology	32
1473	ath_AT4G35870	cru_10007702	Bostr.7867s1451	TRUE	TRUE	TRUE	TRUE	AB_topology	AB_topology	73
1474	ath_AT5G37840	cru_10006491	Bostr.9638s0105	TRUE	FALSE	TRUE	TRUE	Other_topology	BC_topology	95
1475	ath_AT4G35720	cru_10005236	Bostr.7867s1432	TRUE	TRUE	TRUE	TRUE	AB_topology	AB_topology	52
1476	ath_AT5G35550	cru_10006684	Bostr.29044s0068	TRUE	TRUE	TRUE	FALSE	AB_topology	AB_topology	45
1477	ath_AT4G34660	cru_10005057	Bostr.7867s1327	TRUE	TRUE	TRUE	FALSE	AB_topology	AB_topology	48
1478	ath_AT4G25410	cru_10006739	Bostr.7867s0350	TRUE	FALSE	TRUE	FALSE	Other_topology	BC_topology	78
1479	ath_AT4G32960	cru_10005423	Bostr.7867s1148	TRUE	TRUE	TRUE	FALSE	Other_topology	Other_topology	BS_scoreNA
1480	ath_AT4G33625	cru_10006924	Bostr.7867s1211	TRUE	FALSE	TRUE	TRUE	Other_topology	BC_topology	93
1481	ath_AT4G30860	cru_10004599	Bostr.7867s0943	TRUE	TRUE	TRUE	TRUE	BC_topology	BC_topology	73
1482	ath_AT4G25620	cru_10004810	Bostr.7867s0373	TRUE	TRUE	TRUE	TRUE	AC_topology	AC_topology	58
1483	ath_AT5G40330	cru_10005698	Bostr.7200s0005	TRUE	TRUE	TRUE	FALSE	Other_topology	Other_topology	BS_scoreNA
1484	ath_AT4G17660	cru_10005055	Bostr.30275s0228	TRUE	TRUE	TRUE	TRUE	BC_topology	BC_topology	55
1485	ath_AT4G30880	cru_10006211	Bostr.7867s0945	TRUE	TRUE	TRUE	FALSE	Other_topology	Other_topology	BS_scoreNA
1486	ath_AT4G21550	cru_10004192	Bostr.10689s0100	TRUE	TRUE	TRUE	TRUE	BC_topology	BC_topology	91
1487	ath_AT4G21020	cru_10007090	Bostr.10689s0052	TRUE	TRUE	TRUE	TRUE	BC_topology	BC_topology	62
1488	ath_AT4G34960	cru_10005680	Bostr.7867s1355	TRUE	TRUE	TRUE	FALSE	Other_topology	BC_topology	50
1489	ath_AT4G27435	cru_10005876	Bostr.7867s0565	TRUE	FALSE	TRUE	TRUE	Other_topology	AB_topology	56
1490	ath_AT4G19420	cru_10005284	Bostr.30275s0418	TRUE	TRUE	TRUE	TRUE	BC_topology	BC_topology	60
1491	ath_AT4G17785	cru_10006864	Bostr.30275s0243	TRUE	TRUE	TRUE	FALSE	AB_topology	AB_topology	75
1492	ath_AT4G39900	cru_10005606	Bostr.25542s0180	TRUE	FALSE	TRUE	FALSE	Other_topology	Other_topology	BS_scoreNA
1493	ath_AT4G28025	cru_10005928	Bostr.7867s0636	TRUE	TRUE	TRUE	TRUE	AC_topology	AC_topology	37
1494	ath_AT5G41410	cru_10004359	Bostr.7200s0155	TRUE	TRUE	TRUE	FALSE	AB_topology	AB_topology	73
1495	ath_AT4G21870	cru_10005998	Bostr.10089s0001	TRUE	TRUE	FALSE	TRUE	AC_topology	AC_topology	61
1496	ath_AT4G34620	cru_10006059	Bostr.7867s1323	TRUE	FALSE	TRUE	FALSE	Other_topology	Other_topology	BS_scoreNA
1497	ath_AT4G37650	cru_10004568	Bostr.7867s1625	TRUE	TRUE	TRUE	FALSE	Other_topology	AC_topology	44
1498	ath_AT4G35910	cru_10004782	Bostr.7867s1456	TRUE	FALSE	TRUE	TRUE	Other_topology	BC_topology	45
1499	ath_AT4G32950	cru_10005231	Bostr.7867s1147	TRUE	TRUE	TRUE	FALSE	AB_topology	AB_topology	65
1500	ath_AT4G23530	cru_10004973	Bostr.7867s0148	TRUE	TRUE	TRUE	TRUE	BC_topology	BC_topology	53
1501	ath_AT4G34190	cru_10005961	Bostr.7867s1271	TRUE	TRUE	TRUE	FALSE	Other_topology	Other_topology	BS_scoreNA
1502	ath_AT4G37240	cru_10005881	Bostr.7867s1544	TRUE	TRUE	FALSE	FALSE	AB_topology	AB_topology	63
1503	ath_AT4G34730	cru_10005701	Bostr.7867s1333	TRUE	FALSE	TRUE	FALSE	Other_topology	Other_topology	BS_scoreNA
1504	ath_AT5G40800	cru_10005474	Bostr.7200s0087	TRUE	TRUE	TRUE	TRUE	AB_topology	AB_topology	43
1505	ath_AT5G39660	cru_10004614	Bostr.10058s0036	TRUE	FALSE	TRUE	TRUE	Other_topology	BC_topology	90
1506	ath_AT4G17570	cru_10007115	Bostr.30275s0218	TRUE	TRUE	TRUE	TRUE	BC_topology	BC_topology	83
1507	ath_AT4G31290	cru_10005666	Bostr.7867s0983	TRUE	TRUE	FALSE	FALSE	Other_topology	Other_topology	BS_scoreNA
1508	ath_AT4G31850	cru_10006400	Bostr.7867s1038	TRUE	TRUE	TRUE	FALSE	Other_topology	BC_topology	81
1509	ath_AT4G23820	cru_10004811	Bostr.7867s0184	TRUE	TRUE	TRUE	TRUE	AC_topology	AC_topology	55
1510	ath_AT5G38770	cru_10006109	Bostr.17775s0003	TRUE	TRUE	TRUE	TRUE	AB_topology	AB_topology	54
1511	ath_AT4G28490	cru_10004062	Bostr.7867s0690	TRUE	TRUE	TRUE	TRUE	BC_topology	BC_topology	100
1512	ath_AT4G23730	cru_10005322	Bostr.7867s0175	TRUE	TRUE	TRUE	FALSE	Other_topology	BC_topology	54
1513	ath_AT4G21780	cru_10007324	Bostr.10689s0123	TRUE	TRUE	TRUE	TRUE	BC_topology	BC_topology	48
1514	ath_AT4G21440	cru_10004873	Bostr.10689s0089	TRUE	FALSE	TRUE	FALSE	Other_topology	BC_topology	71
1515	ath_AT5G35580	cru_10004829	Bostr.29044s0062	TRUE	TRUE	TRUE	FALSE	Other_topology	Other_topology	BS_scoreNA
1516	ath_AT5G41330	cru_10004765	Bostr.7200s0147	TRUE	TRUE	TRUE	FALSE	Other_topology	BC_topology	53
1517	ath_AT4G17040	cru_10005166	Bostr.30275s0158	TRUE	TRUE	FALSE	FALSE	Other_topology	Other_topology	BS_scoreNA
1518	ath_AT5G40340	cru_10004059	Bostr.7200s0007	TRUE	TRUE	TRUE	TRUE	BC_topology	BC_topology	81
1519	ath_AT4G18890	cru_10005431	Bostr.30275s0366	TRUE	FALSE	TRUE	TRUE	Other_topology	AB_topology	57
1520	ath_AT5G40470	cru_10007226	Bostr.7200s0032	TRUE	TRUE	TRUE	TRUE	AC_topology	AC_topology	73
1521	ath_AT4G22350 ath_AT4G22285 ath_AT4G22410	cru_10004538	Bostr.7867s0018	TRUE	TRUE	TRUE	TRUE	AC_topology	AC_topology	73
1522	ath_AT4G33780	cru_10005738	Bostr.7867s1227	TRUE	TRUE	TRUE	TRUE	AC_topology	AC_topology	44
1523	ath_AT4G13700	cru_10004580	Bostr.2021s0130	TRUE	TRUE	TRUE	TRUE	AB_topology	AB_topology	56
1524	ath_AT4G34590	cru_10005978	Bostr.7867s1319	TRUE	TRUE	FALSE	FALSE	Other_topology	AC_topology	23
1525	ath_AT4G17240	cru_10005179	Bostr.30275s0179	TRUE	TRUE	TRUE	TRUE	BC_topology	BC_topology	67
1526	ath_AT4G17010	cru_10005920	Bostr.30275s0155	TRUE	TRUE	TRUE	TRUE	AC_topology	AC_topology	61
1527	ath_AT5G35410	cru_10004801	Bostr.29044s0074	TRUE	TRUE	TRUE	TRUE	AB_topology	AB_topology	60
1528	ath_AT4G21680	cru_10004438	Bostr.10689s0137	TRUE	FALSE	TRUE	FALSE	Other_topology	BC_topology	86
1529	ath_AT4G38580	cru_10005941	Bostr.25542s0043	TRUE	FALSE	TRUE	FALSE	Other_topology	Other_topology	BS_scoreNA
1530	ath_AT4G32050	cru_10004385	Bostr.7867s1059	TRUE	TRUE	TRUE	TRUE	BC_topology	BC_topology	95
1531	ath_AT4G28660	cru_10005838	Bostr.7867s0708	TRUE	TRUE	TRUE	TRUE	BC_topology	BC_topology	48
1532	ath_AT4G14870	cru_10006658	Bostr.0597s0114	TRUE	FALSE	TRUE	FALSE	Other_topology	Other_topology	BS_scoreNA
1533	ath_AT5G38760	cru_10007618	Bostr.17775s0002	TRUE	FALSE	TRUE	FALSE	Other_topology	Other_topology	BS_scoreNA
1534	ath_AT4G19350	cru_10005853	Bostr.30275s0411	TRUE	TRUE	TRUE	FALSE	Other_topology	Other_topology	BS_scoreNA
1535	ath_AT4G36390	cru_10004356	Bostr.7867s1498	TRUE	TRUE	TRUE	TRUE	BC_topology	BC_topology	80
1536	ath_AT4G23050	cru_10004207	Bostr.7867s0094	TRUE	TRUE	TRUE	TRUE	BC_topology	BC_topology	41
1537	ath_AT4G32360	cru_10004697	Bostr.10955s0001	TRUE	FALSE	TRUE	TRUE	Other_topology	BC_topology	100
1538	ath_AT4G24790	cru_10004116	Bostr.7867s0284	TRUE	TRUE	TRUE	TRUE	BC_topology	BC_topology	62
1539	ath_AT4G13590	cru_10006334	Bostr.2021s0118	TRUE	TRUE	TRUE	TRUE	AB_topology	AB_topology	58
1540	ath_AT4G32860	cru_10007686	Bostr.7867s1137	TRUE	TRUE	TRUE	FALSE	Other_topology	BC_topology	76
1541	ath_AT4G18020	cru_10004540	Bostr.30275s0270	TRUE	TRUE	TRUE	TRUE	BC_topology	BC_topology	91
1542	ath_AT4G20740	cru_10004218	Bostr.10689s0025	TRUE	TRUE	TRUE	TRUE	BC_topology	BC_topology	100
1543	ath_AT4G28760	cru_10006255	Bostr.7867s0722	TRUE	TRUE	TRUE	TRUE	BC_topology	BC_topology	98
1544	ath_AT5G42030	cru_10007182	Bostr.3279s0029	TRUE	TRUE	TRUE	FALSE	Other_topology	Other_topology	BS_scoreNA
1545	ath_AT4G28910	cru_10004886	Bostr.7867s0735	TRUE	FALSE	TRUE	FALSE	Other_topology	BC_topology	84
1546	ath_AT4G39130	cru_10007469	Bostr.25542s0101	TRUE	FALSE	TRUE	TRUE	Other_topology	BC_topology	63
1547	ath_AT4G28740	cru_10007683	Bostr.7867s0719	TRUE	TRUE	TRUE	TRUE	BC_topology	BC_topology	82
1548	ath_AT4G37110	cru_10004925	Bostr.7867s1557	TRUE	FALSE	TRUE	FALSE	Other_topology	BC_topology	100
1549	ath_AT4G29490	cru_10007150	Bostr.7867s0800	TRUE	TRUE	TRUE	TRUE	AC_topology	AC_topology	38
1550	ath_AT5G36260	cru_10007473	Bostr.29044s0013	TRUE	TRUE	TRUE	TRUE	BC_topology	BC_topology	43
1551	ath_AT4G38370	cru_10005910	Bostr.25542s0023	TRUE	TRUE	TRUE	TRUE	BC_topology	BC_topology	75
1552	ath_AT4G18390	cru_10005003	Bostr.30275s0311	TRUE	TRUE	TRUE	TRUE	AC_topology	AC_topology	79
1553	ath_AT4G28950	cru_10005734	Bostr.7867s0737	TRUE	FALSE	TRUE	FALSE	Other_topology	AB_topology	26
1554	ath_AT4G13670	cru_10004928	Bostr.2021s0128	TRUE	TRUE	TRUE	TRUE	AC_topology	AC_topology	89
1555	ath_AT5G39710	cru_10007033 cru_10006224 cru_10006484	Bostr.10058s0029	TRUE	TRUE	TRUE	TRUE	BC_topology	BC_topology	78
1556	ath_AT4G29750	cru_10024668	Bostr.7867s0824	TRUE	TRUE	TRUE	TRUE	BC_topology	BC_topology	53
1557	ath_AT4G26150	cru_10005113	Bostr.7867s0434	TRUE	TRUE	TRUE	TRUE	BC_topology	BC_topology	94
1558	ath_AT4G18350	cru_10006815	Bostr.30275s0304	TRUE	TRUE	TRUE	FALSE	AB_topology	AB_topology	77
1559	ath_AT4G14330	cru_10004114	Bostr.0597s0044 Bostr.30057s0083	TRUE	TRUE	TRUE	FALSE	Other_topology	BC_topology	96
1560	ath_AT4G26650	cru_10004740	Bostr.7867s0487	TRUE	TRUE	TRUE	FALSE	Other_topology	BC_topology	51
1561	ath_AT4G19440	cru_10004123	Bostr.30275s0421	TRUE	TRUE	TRUE	TRUE	BC_topology	BC_topology	94
1562	ath_AT4G29920	cru_10004050	Bostr.7867s0839	TRUE	FALSE	TRUE	TRUE	Other_topology	BC_topology	99
1563	ath_AT4G23870	cru_10006541	Bostr.7867s0189	TRUE	FALSE	TRUE	FALSE	Other_topology	BC_topology	75
1564	ath_AT4G38800	cru_10005503	Bostr.25542s0060	TRUE	TRUE	TRUE	FALSE	Other_topology	BC_topology	92
1565	ath_AT4G34160	cru_10005023	Bostr.7867s1268	TRUE	TRUE	TRUE	TRUE	BC_topology	BC_topology	33
1566	ath_AT5G38380	cru_10007229	Bostr.12645s0018	TRUE	FALSE	TRUE	FALSE	Other_topology	BC_topology	54
1567	ath_AT4G14310	cru_10004100	Bostr.0597s0041	TRUE	TRUE	TRUE	TRUE	BC_topology	BC_topology	56
1568	ath_AT4G17000	cru_10006518	Bostr.30275s0154	TRUE	TRUE	TRUE	FALSE	Other_topology	Other_topology	BS_scoreNA
1569	ath_AT4G34700	cru_10005980	Bostr.7867s1330	TRUE	TRUE	TRUE	TRUE	AB_topology	AB_topology	52
1570	ath_AT4G25830	cru_10005865	Bostr.7867s0401	TRUE	TRUE	TRUE	TRUE	BC_topology	BC_topology	65
1571	ath_AT5G40030	cru_10006643	Bostr.3751s0047	TRUE	TRUE	TRUE	TRUE	BC_topology	BC_topology	86
1572	ath_AT5G35330	cru_10005368	Bostr.29044s0085	TRUE	TRUE	TRUE	FALSE	Other_topology	BC_topology	88
1573	ath_AT4G20050	cru_10004714	Bostr.30275s0478	TRUE	TRUE	TRUE	TRUE	BC_topology	BC_topology	63
1574	ath_AT4G38100	cru_10005727	Bostr.25542s0209	TRUE	TRUE	TRUE	TRUE	AC_topology	AC_topology	63
1575	ath_AT4G21170	cru_10006439	Bostr.10689s0066	TRUE	TRUE	TRUE	TRUE	BC_topology	BC_topology	50
1576	ath_AT4G36500	cru_10006040	Bostr.7867s1508	TRUE	TRUE	TRUE	TRUE	BC_topology	BC_topology	31
1577	ath_AT5G37260	cru_10005376	Bostr.9638s0043	TRUE	TRUE	TRUE	TRUE	BC_topology	BC_topology	89
1578	ath_AT4G27080	cru_10004621	Bostr.7867s0530	TRUE	TRUE	TRUE	TRUE	BC_topology	BC_topology	70
1579	ath_AT5G36250	cru_10004792	Bostr.29044s0014	TRUE	TRUE	TRUE	FALSE	Other_topology	Other_topology	BS_scoreNA
1580	ath_AT4G26370	cru_10005356	Bostr.7867s0455	TRUE	TRUE	TRUE	FALSE	Other_topology	BC_topology	49
1581	ath_AT4G36250	cru_10004694	Bostr.7867s1490	TRUE	TRUE	TRUE	TRUE	AB_topology	AB_topology	42
1582	ath_AT4G37295	cru_10007260	Bostr.7867s1589	TRUE	TRUE	TRUE	TRUE	BC_topology	BC_topology	69
1583	ath_AT5G41080	cru_10005058	Bostr.7200s0126	TRUE	TRUE	TRUE	TRUE	BC_topology	BC_topology	62
1584	ath_AT4G25225	cru_10006114	Bostr.7867s0329	TRUE	FALSE	TRUE	TRUE	Other_topology	BC_topology	64
1585	ath_AT4G20900	cru_10007492	Bostr.10689s0042	TRUE	TRUE	TRUE	FALSE	Other_topology	BC_topology	52
1586	ath_AT4G35450	cru_10005165	Bostr.7867s1403	TRUE	TRUE	TRUE	FALSE	Other_topology	AC_topology	88
1587	ath_AT4G17910	cru_10006550	Bostr.30275s0260	TRUE	FALSE	TRUE	TRUE	Other_topology	AB_topology	39
1588	ath_AT4G14750	cru_10004996	Bostr.5150s0001	TRUE	TRUE	TRUE	TRUE	BC_topology	BC_topology	89
1589	ath_AT4G18395	cru_10007670	Bostr.30275s0312	TRUE	TRUE	TRUE	FALSE	Other_topology	Other_topology	BS_scoreNA
1590	ath_AT4G16700	cru_10011381 cru_10007715	Bostr.30275s0129	TRUE	FALSE	TRUE	FALSE	Other_topology	Other_topology	BS_scoreNA
1591	ath_AT4G25110	cru_10004855	Bostr.7867s0318	TRUE	TRUE	TRUE	TRUE	BC_topology	BC_topology	39
1592	ath_AT4G32770	cru_10004591	Bostr.7867s1127	TRUE	TRUE	TRUE	FALSE	AB_topology	AB_topology	30
1593	ath_AT4G24510	cru_10007574	Bostr.7867s0258	TRUE	TRUE	TRUE	TRUE	BC_topology	BC_topology	94
1594	ath_AT4G26180	cru_10005210	Bostr.7867s0438	TRUE	TRUE	TRUE	FALSE	Other_topology	Other_topology	BS_scoreNA
1595	ath_AT4G33730	cru_10006493	Bostr.7867s1223	TRUE	FALSE	TRUE	TRUE	Other_topology	BC_topology	94
1596	ath_AT4G25600	cru_10005232	Bostr.7867s0371	TRUE	TRUE	TRUE	TRUE	BC_topology	BC_topology	82
1597	ath_AT5G39400	cru_10006361	Bostr.25849s0003	TRUE	TRUE	TRUE	TRUE	AB_topology	AB_topology	39
1598	ath_AT4G21390	cru_10006676	Bostr.10689s0087	TRUE	TRUE	TRUE	TRUE	BC_topology	BC_topology	69
1599	ath_AT4G17900	cru_10005524	Bostr.30275s0258	TRUE	TRUE	TRUE	FALSE	AB_topology	AB_topology	67
1600	ath_AT4G21745	cru_10005915	Bostr.10689s0127	TRUE	FALSE	TRUE	TRUE	Other_topology	BC_topology	79
1601	ath_AT4G32272	cru_10005173	Bostr.7867s1078	TRUE	TRUE	TRUE	TRUE	AB_topology	AB_topology	63
1602	ath_AT4G29520	cru_10005319	Bostr.7867s0802	TRUE	TRUE	TRUE	TRUE	BC_topology	BC_topology	53
1603	ath_AT4G35570	cru_10005973	Bostr.7867s1415	TRUE	TRUE	TRUE	TRUE	AB_topology	AB_topology	71
1604	ath_AT4G13620	cru_10006710	Bostr.2021s0122	TRUE	TRUE	TRUE	FALSE	Other_topology	BC_topology	80
1605	ath_AT4G24015	cru_10005892	Bostr.7867s0206	TRUE	TRUE	TRUE	FALSE	Other_topology	Other_topology	BS_scoreNA
1606	ath_AT4G32980	cru_10004743	Bostr.7867s1149	TRUE	TRUE	TRUE	TRUE	BC_topology	BC_topology	70
1607	ath_AT5G38060	cru_10019639	Bostr.9638s0119	TRUE	TRUE	TRUE	TRUE	AC_topology	AC_topology	47
1608	ath_AT4G17840	cru_10004862	Bostr.30275s0248	TRUE	TRUE	TRUE	TRUE	AC_topology	AC_topology	62
1609	ath_AT4G22250	cru_10005744	Bostr.7867s0007	TRUE	TRUE	TRUE	TRUE	AB_topology	AB_topology	45
1610	ath_AT4G29720	cru_10004550	Bostr.7867s0820	TRUE	TRUE	TRUE	TRUE	BC_topology	BC_topology	43
1611	ath_AT4G15790	cru_10005954	Bostr.30275s0004	TRUE	TRUE	TRUE	TRUE	BC_topology	BC_topology	28
1612	ath_AT4G23860	cru_10004861	Bostr.7867s0187	TRUE	TRUE	TRUE	TRUE	BC_topology	BC_topology	49
1613	ath_AT4G38670	cru_10005442	Bostr.25542s0050	TRUE	TRUE	TRUE	FALSE	AB_topology	AB_topology	33
1614	ath_AT4G18010	cru_10007811	Bostr.30275s0269	TRUE	TRUE	TRUE	TRUE	AB_topology	AB_topology	68
1615	ath_AT4G26000	cru_10006371	Bostr.7867s0418	TRUE	TRUE	TRUE	TRUE	BC_topology	BC_topology	84
1616	ath_AT4G22260	cru_10005140	Bostr.7867s0008	TRUE	TRUE	TRUE	TRUE	AB_topology	AB_topology	55
1617	ath_AT4G31380	cru_10006482	Bostr.7867s0992	TRUE	TRUE	TRUE	FALSE	Other_topology	BC_topology	77
1618	ath_AT4G38620	cru_10005426	Bostr.25542s0045	TRUE	TRUE	TRUE	TRUE	BC_topology	BC_topology	35
1619	ath_AT4G28180	cru_10005529	Bostr.7867s0653	TRUE	TRUE	TRUE	TRUE	AC_topology	AC_topology	45
1620	ath_AT4G24990	cru_10006048	Bostr.7867s0304	TRUE	FALSE	TRUE	FALSE	Other_topology	Other_topology	BS_scoreNA
1621	ath_AT4G21200	cru_10007608	Bostr.10689s0070	TRUE	TRUE	TRUE	TRUE	BC_topology	BC_topology	65
1622	ath_AT4G34150	cru_10005541	Bostr.7867s1267	TRUE	FALSE	TRUE	TRUE	Other_topology	Other_topology	BS_scoreNA
1623	ath_AT5G39590	cru_10004423	Bostr.10058s0041	TRUE	TRUE	TRUE	TRUE	AC_topology	AC_topology	60
1624	ath_AT4G14020	cru_10006068	Bostr.0597s0002	TRUE	TRUE	TRUE	FALSE	Other_topology	Other_topology	BS_scoreNA
1625	ath_AT5G37790	cru_10004522	Bostr.9638s0099	TRUE	TRUE	TRUE	TRUE	BC_topology	BC_topology	89
1626	ath_AT4G30230	cru_10005521	Bostr.7867s0875	TRUE	TRUE	TRUE	TRUE	AC_topology	AC_topology	72
1627	ath_AT4G36550	cru_10004234	Bostr.7867s1512	TRUE	TRUE	TRUE	TRUE	BC_topology	BC_topology	98
1628	ath_AT4G27280	cru_10007285	Bostr.7867s0548	TRUE	TRUE	TRUE	TRUE	AC_topology	AC_topology	48
1629	ath_AT4G30080	cru_10004220	Bostr.7867s0859	TRUE	TRUE	TRUE	FALSE	Other_topology	Other_topology	BS_scoreNA
1630	ath_AT4G25610	cru_10004442	Bostr.7867s0372	TRUE	TRUE	TRUE	TRUE	BC_topology	BC_topology	72
1631	ath_AT5G41950	cru_10004529	Bostr.17016s0011	TRUE	FALSE	TRUE	FALSE	Other_topology	BC_topology	55
1632	ath_AT4G37660	cru_10007214	Bostr.7867s1626	TRUE	TRUE	TRUE	TRUE	BC_topology	BC_topology	79
1633	ath_AT4G20930	cru_10005158	Bostr.10689s0045	TRUE	FALSE	TRUE	TRUE	Other_topology	Other_topology	BS_scoreNA
1634	ath_AT4G16160	cru_10006765	Bostr.30275s0062	TRUE	FALSE	TRUE	FALSE	Other_topology	AC_topology	91
1635	ath_AT4G33540	cru_10005133	Bostr.7867s1202	TRUE	TRUE	TRUE	TRUE	AC_topology	AC_topology	42
1636	ath_AT4G19830	cru_10005678	Bostr.30275s0454	TRUE	FALSE	TRUE	TRUE	Other_topology	BC_topology	22
1637	ath_AT4G16650	cru_10004523	Bostr.30275s0123	TRUE	TRUE	TRUE	TRUE	AB_topology	AB_topology	70
1638	ath_AT4G25190	cru_10007526	Bostr.7867s0326	TRUE	TRUE	TRUE	FALSE	AB_topology	AB_topology	59
1639	ath_AT4G32300	cru_10006528	Bostr.7867s1083	TRUE	TRUE	TRUE	FALSE	Other_topology	Other_topology	BS_scoreNA
1640	ath_AT4G29735	cru_10007558	Bostr.7867s0822	TRUE	FALSE	FALSE	FALSE	Other_topology	Other_topology	BS_scoreNA
1641	ath_AT4G14940	cru_10004333	Bostr.0597s0125	TRUE	FALSE	TRUE	TRUE	Other_topology	BC_topology	85
1642	ath_AT4G26980	cru_10005181	Bostr.7867s0521	TRUE	TRUE	TRUE	TRUE	AC_topology	AC_topology	47
1643	ath_AT4G13730	cru_10004719	Bostr.30271s0002	TRUE	TRUE	TRUE	TRUE	BC_topology	BC_topology	82
1644	ath_AT4G28350	cru_10004287	Bostr.7867s0670	TRUE	TRUE	TRUE	TRUE	BC_topology	BC_topology	88
1645	ath_AT4G16563	cru_10004584	Bostr.30275s0111	TRUE	TRUE	TRUE	TRUE	BC_topology	BC_topology	51
1646	ath_AT4G36790	cru_10006840	Bostr.7867s1536	TRUE	TRUE	TRUE	TRUE	AB_topology	AB_topology	46
1647	ath_AT4G29880	cru_10023467	Bostr.7867s0835	TRUE	TRUE	TRUE	FALSE	Other_topology	Other_topology	BS_scoreNA
1648	ath_AT4G21190	cru_10005340	Bostr.10689s0068	TRUE	TRUE	TRUE	FALSE	Other_topology	Other_topology	BS_scoreNA
1649	ath_AT4G21800	cru_10005054	Bostr.10689s0121	TRUE	TRUE	TRUE	TRUE	BC_topology	BC_topology	46
1650	ath_AT4G28230	cru_10004946	Bostr.7867s0659	TRUE	TRUE	TRUE	FALSE	Other_topology	AC_topology	46
1651	ath_AT4G22010	cru_10004445	Bostr.10089s0022	TRUE	TRUE	TRUE	TRUE	BC_topology	BC_topology	71
1652	ath_AT5G41850	cru_10005661	Bostr.25375s0012	TRUE	TRUE	TRUE	TRUE	BC_topology	BC_topology	60
1653	ath_AT4G17610	cru_10006193	Bostr.30275s0222	TRUE	TRUE	TRUE	TRUE	BC_topology	BC_topology	100
1654	ath_AT4G16110	cru_10007581	Bostr.30275s0051	TRUE	TRUE	TRUE	FALSE	Other_topology	Other_topology	BS_scoreNA
1655	ath_AT4G37800	cru_10005387	Bostr.25542s0239	TRUE	TRUE	TRUE	FALSE	AB_topology	AB_topology	49
1656	ath_AT4G31140	cru_10004695	Bostr.7867s0972	TRUE	TRUE	TRUE	TRUE	AC_topology	AC_topology	53
1657	ath_AT4G16420	cru_10006773	Bostr.30275s0091	TRUE	TRUE	TRUE	TRUE	AB_topology	AB_topology	28
1658	ath_AT4G19390	cru_10005515	Bostr.30275s0415	TRUE	TRUE	TRUE	FALSE	Other_topology	AC_topology	81
1659	ath_AT4G26400	cru_10005120	Bostr.7867s0457	TRUE	TRUE	TRUE	FALSE	AB_topology	AB_topology	78
1660	ath_AT4G16660	cru_10007593	Bostr.30275s0124	TRUE	TRUE	TRUE	TRUE	BC_topology	BC_topology	95
1661	ath_AT4G22530	cru_10007518	Bostr.7867s0034	TRUE	FALSE	TRUE	FALSE	Other_topology	BC_topology	46
1662	ath_AT4G28080	cru_10006951	Bostr.7867s0642	TRUE	TRUE	TRUE	TRUE	BC_topology	BC_topology	77
1663	ath_AT4G24610	cru_10004019	Bostr.7867s0267	TRUE	TRUE	TRUE	TRUE	BC_topology	BC_topology	73
1664	ath_AT4G24820	cru_10005019	Bostr.7867s0288	TRUE	FALSE	TRUE	FALSE	Other_topology	Other_topology	BS_scoreNA
1665	ath_AT4G15910	cru_10006078	Bostr.30275s0023	TRUE	TRUE	FALSE	FALSE	Other_topology	Other_topology	BS_scoreNA
1666	ath_AT4G39795	cru_10006014	Bostr.25542s0169	TRUE	TRUE	TRUE	FALSE	AB_topology	AB_topology	28
1667	ath_AT4G28640	cru_10005601	Bostr.7867s0706	TRUE	TRUE	TRUE	FALSE	Other_topology	BC_topology	55
1668	ath_AT4G29910	cru_10004560 cru_10021717	Bostr.21738s0001	TRUE	TRUE	TRUE	FALSE	Other_topology	BC_topology	88
1669	ath_AT4G28190	cru_10005638	Bostr.7867s0654	TRUE	TRUE	FALSE	FALSE	Other_topology	Other_topology	BS_scoreNA
1670	ath_AT4G20320	cru_10004421	Bostr.10689s0009	TRUE	TRUE	TRUE	TRUE	BC_topology	BC_topology	63
1671	ath_AT4G21520	cru_10004860	Bostr.10689s0096	TRUE	TRUE	TRUE	TRUE	BC_topology	BC_topology	46
1672	ath_AT4G37180	cru_10004940	Bostr.7867s1551	TRUE	TRUE	TRUE	TRUE	BC_topology	BC_topology	88
1673	ath_AT4G14480	cru_10004692	Bostr.0597s0060	TRUE	TRUE	TRUE	FALSE	AB_topology	AB_topology	59
1674	ath_AT4G28820	cru_10005894	Bostr.7867s0727	TRUE	TRUE	TRUE	FALSE	Other_topology	AC_topology	79
1675	ath_AT4G19490	cru_10004052	Bostr.30275s0428	TRUE	TRUE	TRUE	FALSE	Other_topology	Other_topology	BS_scoreNA
1676	ath_AT4G33580	cru_10005342	Bostr.7867s1206	TRUE	TRUE	TRUE	TRUE	AC_topology	AC_topology	66
1677	ath_AT4G13550	cru_10004094	Bostr.2021s0114	TRUE	TRUE	TRUE	TRUE	BC_topology	BC_topology	79
1678	ath_AT4G13530	cru_10005034	Bostr.2021s0112	TRUE	TRUE	TRUE	TRUE	AB_topology	AB_topology	58
1679	ath_AT4G20000	cru_10005634	Bostr.30275s0473	TRUE	FALSE	TRUE	FALSE	Other_topology	BC_topology	49
1680	ath_AT4G33020	cru_10005191	Bostr.7867s1153	TRUE	TRUE	TRUE	TRUE	AB_topology	AB_topology	77
1681	ath_AT5G41960	cru_10007082	Bostr.17016s0006	TRUE	FALSE	TRUE	TRUE	Other_topology	Other_topology	BS_scoreNA
1682	ath_AT5G41760	cru_10005200	Bostr.25375s0035	TRUE	TRUE	TRUE	FALSE	Other_topology	Other_topology	BS_scoreNA
1683	ath_AT4G16750	cru_10005867	Bostr.30275s0134	TRUE	TRUE	TRUE	FALSE	AB_topology	AB_topology	53
1684	ath_AT4G37000	cru_10005253	Bostr.7867s1569	TRUE	TRUE	TRUE	TRUE	BC_topology	BC_topology	87
1685	ath_AT5G39360	cru_10005587	Bostr.25849s0007	TRUE	TRUE	TRUE	FALSE	Other_topology	Other_topology	BS_scoreNA
1686	ath_AT4G22670	cru_10004964	Bostr.7867s0051	TRUE	TRUE	TRUE	FALSE	Other_topology	AC_topology	83
1687	ath_AT4G15930	cru_10006033	Bostr.30275s0025	TRUE	TRUE	TRUE	FALSE	Other_topology	Other_topology	BS_scoreNA
1688	ath_AT4G29100	cru_10004930	Bostr.7867s0753	TRUE	TRUE	TRUE	FALSE	Other_topology	Other_topology	BS_scoreNA
1689	ath_AT5G35400	cru_10004903	Bostr.29044s0078	TRUE	TRUE	TRUE	TRUE	BC_topology	BC_topology	82
1690	ath_AT4G36720	cru_10005665	Bostr.7867s1528	TRUE	FALSE	TRUE	FALSE	Other_topology	Other_topology	BS_scoreNA
1691	ath_AT4G33550	cru_10006065	Bostr.7867s1203	TRUE	FALSE	TRUE	TRUE	Other_topology	BC_topology	70
1692	ath_AT4G14819	cru_10006576	Bostr.0597s0102	TRUE	TRUE	FALSE	FALSE	AB_topology	AB_topology	32
1693	ath_AT4G29530	cru_10005618	Bostr.7867s0803	TRUE	TRUE	TRUE	FALSE	AB_topology	AB_topology	44
1694	ath_AT4G33360	cru_10005386	Bostr.7867s1183	TRUE	FALSE	TRUE	TRUE	Other_topology	Other_topology	BS_scoreNA
1695	ath_AT4G25700	cru_10005328	Bostr.7867s0386	TRUE	TRUE	TRUE	TRUE	AC_topology	AC_topology	72
1696	ath_AT4G26740	cru_10007431	Bostr.7867s0497	TRUE	TRUE	FALSE	FALSE	AB_topology	AB_topology	57
1697	ath_AT4G14305	cru_10005823	Bostr.0597s0040	TRUE	FALSE	FALSE	FALSE	Other_topology	AB_topology	67
1698	ath_AT4G25640	cru_10004679	Bostr.7867s0377	TRUE	TRUE	TRUE	FALSE	Other_topology	Other_topology	BS_scoreNA
1699	ath_AT4G31930	cru_10005645	Bostr.7867s1048	TRUE	TRUE	TRUE	TRUE	AC_topology	AC_topology	49
1700	ath_AT3G23090	cru_10013976	Bostr.19424s0345	TRUE	TRUE	TRUE	TRUE	AB_topology	AB_topology	40
1701	ath_AT3G20870	cru_10014361	Bostr.19424s0562	TRUE	TRUE	TRUE	TRUE	BC_topology	BC_topology	51
1702	ath_AT3G22910	cru_10016069	Bostr.19424s0368	TRUE	TRUE	TRUE	FALSE	Other_topology	BC_topology	73
1703	ath_AT3G12400	cru_10015463	Bostr.3640s0016	TRUE	FALSE	TRUE	TRUE	Other_topology	BC_topology	97
1704	ath_AT3G04580	cru_10013030	Bostr.2570s0243	TRUE	TRUE	TRUE	TRUE	BC_topology	BC_topology	79
1705	ath_AT3G05480	cru_10014083	Bostr.2570s0134	TRUE	TRUE	TRUE	TRUE	AC_topology	AC_topology	64
1706	ath_AT2G19090	cru_10015995	Bostr.18351s0375	TRUE	TRUE	TRUE	TRUE	BC_topology	BC_topology	68
1707	ath_AT3G18950	cru_10013587	Bostr.19424s0765	TRUE	TRUE	TRUE	FALSE	AB_topology	AB_topology	53
1708	ath_AT3G22880	cru_10014101	Bostr.19424s0371	TRUE	TRUE	TRUE	TRUE	AC_topology	AC_topology	55
1709	ath_AT2G14620	cru_10014279	Bostr.2199s0043	TRUE	TRUE	FALSE	TRUE	AB_topology	AB_topology	44
1710	ath_AT3G18770	cru_10013207	Bostr.19424s0785	TRUE	TRUE	TRUE	TRUE	AC_topology	AC_topology	76
1711	ath_AT3G20230	cru_10014558	Bostr.19424s0634	TRUE	TRUE	TRUE	TRUE	AC_topology	AC_topology	30
1712	ath_AT3G12640	cru_10013234	Bostr.3640s0037	TRUE	TRUE	TRUE	TRUE	BC_topology	BC_topology	96
1713	ath_AT3G15810	cru_10014588	Bostr.28625s0111	TRUE	TRUE	TRUE	TRUE	AC_topology	AC_topology	29
1714	ath_AT3G22210	cru_10016341	Bostr.19424s0439	TRUE	FALSE	FALSE	TRUE	Other_topology	AC_topology	61
1715	ath_AT3G07630	cru_10013950	Bostr.22252s0264	TRUE	TRUE	TRUE	TRUE	BC_topology	BC_topology	66
1716	ath_AT3G07900	cru_10015380	Bostr.22252s0236	TRUE	TRUE	TRUE	TRUE	BC_topology	BC_topology	57
1717	ath_AT3G06290	cru_10015362	Bostr.2570s0031	TRUE	TRUE	TRUE	TRUE	BC_topology	BC_topology	80
1718	ath_AT3G09580	cru_10015330	Bostr.22252s0112	TRUE	TRUE	TRUE	TRUE	BC_topology	BC_topology	78
1719	ath_AT3G06340	cru_10013147	Bostr.2570s0026	TRUE	TRUE	TRUE	TRUE	BC_topology	BC_topology	98
1720	ath_AT2G05755	cru_10013879	Bostr.24399s0058	TRUE	TRUE	TRUE	TRUE	BC_topology	BC_topology	85
1721	ath_AT3G11150	cru_10015848	Bostr.19424s1049	TRUE	TRUE	TRUE	FALSE	Other_topology	AC_topology	68
1722	ath_AT3G15690	cru_10014188	Bostr.28625s0122	TRUE	TRUE	TRUE	TRUE	BC_topology	BC_topology	85
1723	ath_AT3G12690	cru_10015207	Bostr.3640s0044	TRUE	TRUE	TRUE	TRUE	BC_topology	BC_topology	52
1724	ath_AT3G05937	cru_10016376	Bostr.2570s0072	TRUE	TRUE	FALSE	TRUE	BC_topology	BC_topology	86
1725	ath_AT3G09720	cru_10013404	Bostr.22252s0096	TRUE	TRUE	TRUE	TRUE	AC_topology	AC_topology	45
1726	ath_AT3G09250	cru_10014496	Bostr.22252s0143	TRUE	TRUE	TRUE	TRUE	BC_topology	BC_topology	72
1727	ath_AT3G01530	cru_10016245	Bostr.1460s0057	TRUE	TRUE	TRUE	TRUE	AC_topology	AC_topology	39
1728	ath_AT3G20580	cru_10015465	Bostr.19424s0592	TRUE	TRUE	TRUE	TRUE	AC_topology	AC_topology	61
1729	ath_AT3G23360	cru_10015964	Bostr.19424s0302	TRUE	FALSE	TRUE	TRUE	Other_topology	Other_topology	BS_scoreNA
1730	ath_AT3G18380	cru_10014092	Bostr.19424s0824	TRUE	TRUE	TRUE	TRUE	BC_topology	BC_topology	64
1731	ath_AT3G07970	cru_10015662	Bostr.22252s0230	TRUE	TRUE	TRUE	TRUE	BC_topology	BC_topology	93
1732	ath_AT3G02420	cru_10014023	Bostr.1460s0156	TRUE	TRUE	TRUE	FALSE	Other_topology	AC_topology	50
1733	ath_AT3G19220	cru_10014684	Bostr.19424s0739	TRUE	TRUE	TRUE	TRUE	BC_topology	BC_topology	54
1734	ath_AT3G24740	cru_10014073	Bostr.19424s0149	TRUE	TRUE	TRUE	FALSE	Other_topology	Other_topology	BS_scoreNA
1735	ath_AT3G14250	cru_10016351	Bostr.28625s0275	TRUE	TRUE	TRUE	TRUE	AB_topology	AB_topology	67
1736	ath_AT2G19950	cru_10013079	Bostr.7903s0171	TRUE	TRUE	TRUE	TRUE	AB_topology	AB_topology	72
1737	ath_AT3G12540	cru_10016234	Bostr.3640s0026	TRUE	TRUE	TRUE	TRUE	BC_topology	BC_topology	90
1738	ath_AT3G10140	cru_10014375	Bostr.22252s0050	TRUE	TRUE	TRUE	TRUE	AC_topology	AC_topology	77
1739	ath_AT3G13200	cru_10014543	Bostr.3640s0098	TRUE	TRUE	TRUE	FALSE	Other_topology	BC_topology	58
1740	ath_AT3G14750	cru_10014150	Bostr.28625s0232	TRUE	TRUE	TRUE	TRUE	BC_topology	BC_topology	62
1741	ath_AT3G18500	cru_10013601	Bostr.19424s0813	TRUE	TRUE	TRUE	TRUE	AB_topology	AB_topology	46
1742	ath_AT3G13800	cru_10014045	Bostr.3640s0179	TRUE	TRUE	TRUE	TRUE	AC_topology	AC_topology	48
1743	ath_AT3G10405	cru_10015655	Bostr.22252s0023	TRUE	FALSE	TRUE	FALSE	Other_topology	AC_topology	57
1744	ath_AT2G19260	cru_10013235	Bostr.18351s0388	TRUE	TRUE	TRUE	FALSE	Other_topology	BC_topology	78
1745	ath_AT3G14740	cru_10015310	Bostr.28625s0233	TRUE	TRUE	TRUE	TRUE	BC_topology	BC_topology	71
1746	ath_AT3G24750	cru_10015892	Bostr.19424s0146	TRUE	TRUE	TRUE	TRUE	BC_topology	BC_topology	67
1747	ath_AT3G17250	cru_10013776	Bostr.19424s0938	TRUE	TRUE	TRUE	TRUE	BC_topology	BC_topology	66
1748	ath_AT3G20340	cru_10014962	Bostr.19424s0622	TRUE	TRUE	TRUE	TRUE	AB_topology	AB_topology	58
1749	ath_AT2G14910	cru_10015341	Bostr.2199s0010	TRUE	TRUE	TRUE	TRUE	BC_topology	BC_topology	49
1750	ath_AT3G11530	cru_10014888	Bostr.19424s1085	TRUE	FALSE	FALSE	TRUE	Other_topology	Other_topology	BS_scoreNA
1751	ath_AT3G04820	cru_10016322	Bostr.2570s0213	TRUE	TRUE	TRUE	TRUE	BC_topology	BC_topology	80
1752	ath_AT2G19080	cru_10013910	Bostr.18351s0374	TRUE	TRUE	TRUE	TRUE	AC_topology	AC_topology	58
1753	ath_AT3G23580	cru_10013872	Bostr.19424s0285	TRUE	TRUE	TRUE	FALSE	Other_topology	BC_topology	47
1754	ath_AT3G06840	cru_10014616	Bostr.22252s0353	TRUE	TRUE	TRUE	TRUE	AB_topology	AB_topology	50
1755	ath_AT2G06025	cru_10014609	Bostr.24399s0034	TRUE	TRUE	TRUE	TRUE	AC_topology	AC_topology	46
1756	ath_AT3G07360	cru_10013402	Bostr.22252s0296	TRUE	TRUE	TRUE	TRUE	BC_topology	BC_topology	78
1757	ath_AT3G22540	cru_10014968	Bostr.19424s0398	TRUE	FALSE	FALSE	TRUE	Other_topology	BC_topology	63
1758	ath_AT3G12040	cru_10014465	Bostr.19424s1142	TRUE	TRUE	TRUE	TRUE	BC_topology	BC_topology	91
1759	ath_AT3G23700	cru_10013779	Bostr.19424s0265	TRUE	FALSE	TRUE	TRUE	Other_topology	BC_topology	74
1760	ath_AT3G02820	cru_10014306	Bostr.1460s0201	TRUE	TRUE	TRUE	TRUE	BC_topology	BC_topology	75
1761	ath_AT3G15353	cru_10015040	Bostr.28625s0201	TRUE	TRUE	FALSE	FALSE	Other_topology	Other_topology	BS_scoreNA
1762	ath_AT3G23255	cru_10014537 cru_10007972	Bostr.19424s0316	TRUE	TRUE	FALSE	TRUE	BC_topology	BC_topology	56
1763	ath_AT3G21710	cru_10014480	Bostr.19424s0475	TRUE	TRUE	TRUE	TRUE	BC_topology	BC_topology	77
1764	ath_AT3G15270	cru_10014636	Bostr.28625s0189	TRUE	FALSE	TRUE	TRUE	Other_topology	BC_topology	74
1765	ath_AT3G07960	cru_10015584	Bostr.22252s0231	TRUE	TRUE	TRUE	TRUE	BC_topology	BC_topology	53
1766	ath_AT3G02480	cru_10015042	Bostr.1460s0163	TRUE	TRUE	TRUE	FALSE	Other_topology	AC_topology	95
1767	ath_AT3G19760	cru_10013839	Bostr.19424s0686	TRUE	TRUE	TRUE	FALSE	Other_topology	Other_topology	BS_scoreNA
1768	ath_AT3G08000	cru_10014853	Bostr.22252s0227	TRUE	FALSE	TRUE	TRUE	Other_topology	Other_topology	BS_scoreNA
1769	ath_AT3G17930	cru_10015816	Bostr.19424s0876	TRUE	TRUE	FALSE	FALSE	Other_topology	Other_topology	BS_scoreNA
1770	ath_AT3G10410	cru_10015873	Bostr.22252s0022	TRUE	TRUE	TRUE	TRUE	AC_topology	AC_topology	72
1771	ath_AT2G14247	cru_10015020	Bostr.13083s0001	TRUE	FALSE	TRUE	FALSE	Other_topology	AB_topology	44
1772	ath_AT3G10840	cru_10013610	Bostr.19424s1009	TRUE	FALSE	TRUE	TRUE	Other_topology	BC_topology	83
1773	ath_AT3G10380	cru_10015647	Bostr.22252s0026	TRUE	TRUE	TRUE	TRUE	BC_topology	BC_topology	86
1774	ath_AT3G10520	cru_10014815	Bostr.22252s0009	TRUE	TRUE	TRUE	FALSE	Other_topology	BC_topology	65
1775	ath_AT3G12910	cru_10014270	Bostr.3640s0064	TRUE	TRUE	TRUE	TRUE	BC_topology	BC_topology	84
1776	ath_AT2G18230	cru_10014598	Bostr.18351s0292	TRUE	FALSE	TRUE	TRUE	Other_topology	AB_topology	49
1777	ath_AT3G05330	cru_10013577	Bostr.2570s0150	TRUE	TRUE	TRUE	FALSE	AB_topology	AB_topology	37
1778	ath_AT3G21570	cru_10014881	Bostr.19424s0490	TRUE	TRUE	TRUE	TRUE	BC_topology	BC_topology	98
1779	ath_AT2G15630	cru_10013223	Bostr.18351s0036	TRUE	TRUE	TRUE	TRUE	AC_topology	AC_topology	51
1780	ath_AT3G04520	cru_10014068	Bostr.2570s0250	TRUE	TRUE	TRUE	TRUE	BC_topology	BC_topology	51
1781	ath_AT3G05140	cru_10016451	Bostr.2570s0174	TRUE	TRUE	TRUE	FALSE	Other_topology	Other_topology	BS_scoreNA
1782	ath_AT3G19450	cru_10014030	Bostr.19424s0716	TRUE	TRUE	TRUE	FALSE	Other_topology	Other_topology	BS_scoreNA
1783	ath_AT3G10080	cru_10015494	Bostr.22252s0057	TRUE	TRUE	FALSE	FALSE	Other_topology	Other_topology	BS_scoreNA
1784	ath_AT3G24760	cru_10013725	Bostr.19424s0145	TRUE	TRUE	TRUE	TRUE	AC_topology	AC_topology	69
1785	ath_AT3G03280	cru_10015849	Bostr.19046s0040	TRUE	TRUE	TRUE	TRUE	AC_topology	AC_topology	42
1786	ath_AT2G18710	cru_10013710	Bostr.18351s0338	TRUE	FALSE	TRUE	FALSE	Other_topology	AC_topology	78
1787	ath_AT3G25400	cru_10015202	Bostr.19424s0101	TRUE	FALSE	TRUE	FALSE	Other_topology	Other_topology	BS_scoreNA
1788	ath_AT2G20270	cru_10014698	Bostr.7903s0142	TRUE	FALSE	TRUE	TRUE	Other_topology	BC_topology	80
1789	ath_AT3G19920	cru_10013663	Bostr.19424s0670	TRUE	TRUE	TRUE	FALSE	Other_topology	AC_topology	47
1790	ath_AT3G03380	cru_10012864	Bostr.19046s0053 Bostr.15057s0001	TRUE	TRUE	TRUE	TRUE	AB_topology	AB_topology	49
1791	ath_AT3G15210	cru_10014552	Bostr.28625s0184	TRUE	TRUE	TRUE	FALSE	Other_topology	AC_topology	56
1792	ath_AT3G25480	cru_10015700	Bostr.19424s0094	TRUE	TRUE	TRUE	TRUE	BC_topology	BC_topology	57
1793	ath_AT3G12900	cru_10014088	Bostr.3640s0063	TRUE	TRUE	FALSE	FALSE	Other_topology	BC_topology	66
1794	ath_AT3G09000	cru_10015141	Bostr.22252s0167	TRUE	TRUE	TRUE	TRUE	BC_topology	BC_topology	80
1795	ath_AT3G09890	cru_10014648	Bostr.22252s0077	TRUE	FALSE	TRUE	TRUE	Other_topology	BC_topology	77
1796	ath_AT3G20270	cru_10016418	Bostr.19424s0630	TRUE	TRUE	TRUE	TRUE	BC_topology	BC_topology	63
1797	ath_AT3G15800	cru_10013884	Bostr.28625s0112	TRUE	TRUE	TRUE	FALSE	Other_topology	BC_topology	58
1798	ath_AT3G19670	cru_10015361	Bostr.19424s0693	TRUE	TRUE	TRUE	TRUE	BC_topology	BC_topology	100
1799	ath_AT3G03980	cru_10014378	Bostr.2570s0311	TRUE	FALSE	TRUE	TRUE	Other_topology	AC_topology	63
1800	ath_AT3G02800	cru_10014666	Bostr.1460s0199	TRUE	FALSE	TRUE	TRUE	Other_topology	BC_topology	90
1801	ath_AT3G06880	cru_10012828	Bostr.22252s0349	TRUE	TRUE	TRUE	TRUE	BC_topology	BC_topology	95
1802	ath_AT2G17210	cru_10015765	Bostr.18351s0180	TRUE	TRUE	TRUE	FALSE	AB_topology	AB_topology	61
1803	ath_AT3G09050	cru_10014529	Bostr.22252s0160	TRUE	FALSE	TRUE	FALSE	Other_topology	Other_topology	BS_scoreNA
1804	ath_AT2G05590	cru_10015068	Bostr.4267s0001	TRUE	TRUE	TRUE	TRUE	BC_topology	BC_topology	51
1805	ath_AT3G02150	cru_10014042	Bostr.1460s0130	TRUE	TRUE	TRUE	TRUE	BC_topology	BC_topology	60
1806	ath_AT3G08500	cru_10014093	Bostr.22252s0219	TRUE	TRUE	TRUE	FALSE	AB_topology	AB_topology	33
1807	ath_AT2G14835	cru_10014104	Bostr.2199s0022	TRUE	TRUE	TRUE	TRUE	BC_topology	BC_topology	73
1808	ath_AT3G18760	cru_10015570	Bostr.19424s0786	TRUE	TRUE	TRUE	TRUE	BC_topology	BC_topology	55
1809	ath_AT2G17710	cru_10016361	Bostr.18351s0233	TRUE	TRUE	TRUE	FALSE	Other_topology	AC_topology	60
1810	ath_AT3G06810	cru_10013085	Bostr.22252s0355	TRUE	TRUE	TRUE	FALSE	Other_topology	BC_topology	39
1811	ath_AT3G04850	cru_10013230	Bostr.2570s0210	TRUE	TRUE	TRUE	TRUE	BC_topology	BC_topology	69
1812	ath_AT3G07180	cru_10013242	Bostr.22252s0316	TRUE	TRUE	TRUE	TRUE	BC_topology	BC_topology	82
1813	ath_AT3G10310	cru_10012886	Bostr.22252s0033	TRUE	TRUE	TRUE	TRUE	BC_topology	BC_topology	74
1814	ath_AT2G10950	cru_10013832	Bostr.24146s0003	TRUE	TRUE	TRUE	TRUE	BC_topology	BC_topology	51
1815	ath_AT2G10940	cru_10014389	Bostr.24146s0002	TRUE	TRUE	TRUE	TRUE	BC_topology	BC_topology	51
1816	ath_AT3G09210	cru_10015881	Bostr.22252s0147	TRUE	TRUE	TRUE	FALSE	Other_topology	Other_topology	BS_scoreNA
1817	ath_AT2G17975	cru_10014460	Bostr.18351s0264	TRUE	TRUE	TRUE	TRUE	BC_topology	BC_topology	90
1818	ath_AT4G38092 ath_AT3G04490	cru_10015843	Bostr.2570s0258	TRUE	TRUE	TRUE	TRUE	BC_topology	BC_topology	36
1819	ath_AT3G09560	cru_10012953	Bostr.22252s0114	TRUE	TRUE	TRUE	TRUE	BC_topology	BC_topology	54
1820	ath_AT3G02910	cru_10014719	Bostr.1460s0213	TRUE	FALSE	TRUE	FALSE	Other_topology	BC_topology	49
1821	ath_AT2G15020	cru_10013412	Bostr.2199s0007	TRUE	TRUE	TRUE	TRUE	BC_topology	BC_topology	61
1822	ath_AT3G04630	cru_10014119	Bostr.2570s0236	TRUE	TRUE	TRUE	TRUE	BC_topology	BC_topology	76
1823	ath_AT3G02940	cru_10016434	Bostr.19046s0006	TRUE	TRUE	TRUE	TRUE	BC_topology	BC_topology	68
1824	ath_AT3G04880	cru_10015551	Bostr.2570s0207	TRUE	FALSE	TRUE	TRUE	Other_topology	BC_topology	67
1825	ath_AT3G24820	cru_10014693	Bostr.19424s0137	TRUE	TRUE	TRUE	FALSE	Other_topology	BC_topology	70
1826	ath_AT3G17680	cru_10016485	Bostr.19424s0899	TRUE	TRUE	TRUE	TRUE	BC_topology	BC_topology	71
1827	ath_AT3G21640	cru_10014006	Bostr.19424s0482	TRUE	TRUE	TRUE	TRUE	AC_topology	AC_topology	75
1828	ath_AT2G20210	cru_10016317	Bostr.7903s0147	TRUE	TRUE	TRUE	FALSE	Other_topology	BC_topology	67
1829	ath_AT3G05250	cru_10014356	Bostr.2570s0160	TRUE	TRUE	TRUE	TRUE	BC_topology	BC_topology	56
1830	ath_AT3G19500	cru_10014323	Bostr.19424s0712	TRUE	TRUE	TRUE	TRUE	BC_topology	BC_topology	66
1831	ath_AT3G18215	cru_10014495	Bostr.19424s0845	TRUE	FALSE	TRUE	TRUE	Other_topology	AC_topology	61
1832	ath_AT3G01580	cru_10013161	Bostr.1460s0052	TRUE	TRUE	TRUE	TRUE	BC_topology	BC_topology	98
1833	ath_AT3G17910	cru_10014085	Bostr.19424s0879	TRUE	TRUE	TRUE	TRUE	BC_topology	BC_topology	81
1834	ath_AT2G19560	cru_10013822	Bostr.18351s0415	TRUE	FALSE	TRUE	TRUE	Other_topology	Other_topology	BS_scoreNA
1835	ath_AT3G19690	cru_10015827	Bostr.19424s0691	TRUE	TRUE	TRUE	TRUE	AC_topology	AC_topology	52
1836	ath_AT3G15080	cru_10014358	Bostr.28625s0167	TRUE	FALSE	TRUE	TRUE	Other_topology	AC_topology	50
1837	ath_AT3G14890	cru_10013122	Bostr.28625s0218	TRUE	TRUE	TRUE	TRUE	AC_topology	AC_topology	97
1838	ath_AT2G14210	cru_10015972	Bostr.13083s0004	TRUE	TRUE	TRUE	TRUE	AC_topology	AC_topology	69
1839	ath_AT3G03070	cru_10014855	Bostr.19046s0018	TRUE	FALSE	FALSE	FALSE	Other_topology	Other_topology	BS_scoreNA
1840	ath_AT3G03170	cru_10014819	Bostr.19046s0028	TRUE	TRUE	TRUE	FALSE	Other_topology	AC_topology	77
1841	ath_AT3G19900	cru_10014580	Bostr.19424s0672	TRUE	TRUE	TRUE	TRUE	BC_topology	BC_topology	60
1842	ath_AT3G22490	cru_10015168	Bostr.19424s0405	TRUE	TRUE	TRUE	TRUE	BC_topology	BC_topology	65
1843	ath_AT3G13227	cru_10015913	Bostr.3640s0102	TRUE	TRUE	TRUE	FALSE	Other_topology	BC_topology	59
1844	ath_AT3G16270	cru_10015684	Bostr.28625s0063	TRUE	TRUE	TRUE	TRUE	BC_topology	BC_topology	98
1845	ath_AT3G02110	cru_10013616	Bostr.1460s0125	TRUE	TRUE	TRUE	TRUE	BC_topology	BC_topology	82
1846	ath_AT3G04810	cru_10013266	Bostr.2570s0214	TRUE	TRUE	TRUE	TRUE	BC_topology	BC_topology	98
1847	ath_AT3G06170	cru_10013833	Bostr.2570s0042	TRUE	TRUE	TRUE	TRUE	BC_topology	BC_topology	60
1848	ath_AT3G14110	cru_10014220	Bostr.28625s0293	TRUE	TRUE	TRUE	FALSE	Other_topology	Other_topology	BS_scoreNA
1849	ath_AT3G07480	cru_10014628	Bostr.22252s0284	TRUE	TRUE	FALSE	TRUE	AB_topology	AB_topology	58
1850	ath_AT2G14045	cru_10014931	Bostr.13083s0021	TRUE	TRUE	TRUE	TRUE	AB_topology	AB_topology	38
1851	ath_AT3G15630	cru_10014959	Bostr.28625s0128	TRUE	TRUE	TRUE	TRUE	BC_topology	BC_topology	93
1852	ath_AT2G07640 ath_AT1G36580 ath_AT3G12800	cru_10014282	Bostr.3640s0055	TRUE	TRUE	TRUE	TRUE	BC_topology	BC_topology	48
1853	ath_AT3G23160	cru_10013433	Bostr.19424s0329	TRUE	TRUE	TRUE	FALSE	Other_topology	BC_topology	61
1854	ath_AT3G24730	cru_10014836	Bostr.19424s0150	TRUE	TRUE	TRUE	TRUE	BC_topology	BC_topology	61
1855	ath_AT3G14760	cru_10014787	Bostr.28625s0231	TRUE	TRUE	TRUE	FALSE	AB_topology	AB_topology	45
1856	ath_AT2G13810	cru_10013667	Bostr.13083s0024	TRUE	TRUE	TRUE	FALSE	AB_topology	AB_topology	46
1857	ath_AT3G12100	cru_10014351	Bostr.19424s1147	TRUE	TRUE	TRUE	TRUE	BC_topology	BC_topology	62
1858	ath_AT3G21810	cru_10015508	Bostr.19424s0463	TRUE	TRUE	TRUE	TRUE	BC_topology	BC_topology	66
1859	ath_AT3G17840	cru_10015974	Bostr.19424s0886	TRUE	TRUE	TRUE	FALSE	Other_topology	BC_topology	84
1860	ath_AT3G20250	cru_10012910	Bostr.19424s0632	TRUE	TRUE	TRUE	FALSE	Other_topology	BC_topology	70
1861	ath_AT3G13222	cru_10015191	Bostr.3640s0100	TRUE	TRUE	TRUE	TRUE	BC_topology	BC_topology	98
1862	ath_AT3G09450	cru_10015769	Bostr.22252s0122	TRUE	TRUE	TRUE	TRUE	BC_topology	BC_topology	93
1863	ath_AT3G18440	cru_10013270	Bostr.19424s0819	TRUE	TRUE	TRUE	TRUE	BC_topology	BC_topology	87
1864	ath_AT3G07100	cru_10012935	Bostr.22252s0324	TRUE	TRUE	TRUE	FALSE	Other_topology	Other_topology	BS_scoreNA
1865	ath_AT3G05000	cru_10014687	Bostr.2570s0189	TRUE	TRUE	FALSE	FALSE	Other_topology	Other_topology	BS_scoreNA
1866	ath_AT2G17410	cru_10012979	Bostr.18351s0201	TRUE	TRUE	TRUE	TRUE	BC_topology	BC_topology	93
1867	ath_AT3G24200	cru_10015259	Bostr.19424s0229	TRUE	TRUE	TRUE	TRUE	AB_topology	AB_topology	33
1868	ath_AT2G18410	cru_10013969	Bostr.13848s0001	TRUE	TRUE	TRUE	FALSE	AB_topology	AB_topology	79
1869	ath_AT3G08040	cru_10015261	Bostr.22252s0221	TRUE	TRUE	TRUE	TRUE	AB_topology	AB_topology	52
1870	ath_AT2G18500	cru_10014184	Bostr.18351s0317	TRUE	TRUE	TRUE	TRUE	BC_topology	BC_topology	53
1871	ath_AT3G22450	cru_10015281	Bostr.19424s0408	TRUE	TRUE	FALSE	FALSE	Other_topology	BC_topology	93
1872	ath_AT3G06540	cru_10013372	Bostr.2570s0003	TRUE	TRUE	TRUE	TRUE	BC_topology	BC_topology	69
1873	ath_AT2G11000	cru_10013072	Bostr.2392s0066	TRUE	TRUE	TRUE	TRUE	AC_topology	AC_topology	72
1874	ath_AT3G06980	cru_10013021	Bostr.22252s0340	TRUE	TRUE	TRUE	TRUE	AC_topology	AC_topology	70
1875	ath_AT2G20540	cru_10015651	Bostr.20890s0001	TRUE	FALSE	TRUE	TRUE	Other_topology	AC_topology	70
1876	ath_AT3G08990	cru_10016261	Bostr.22252s0168	TRUE	TRUE	TRUE	TRUE	BC_topology	BC_topology	84
1877	ath_AT2G17550	cru_10015639	Bostr.18351s0218	TRUE	TRUE	TRUE	TRUE	AC_topology	AC_topology	60
1878	ath_AT2G17270	cru_10014238	Bostr.18351s0187	TRUE	FALSE	TRUE	TRUE	Other_topology	AB_topology	53
1879	ath_AT2G04039	cru_10014660	Bostr.19424s0090	TRUE	TRUE	TRUE	TRUE	AB_topology	AB_topology	50
1880	ath_AT2G17570	cru_10014285	Bostr.1234s0001	TRUE	TRUE	TRUE	FALSE	AB_topology	AB_topology	55
1881	ath_AT2G12462	cru_10014467	Bostr.22685s0003	TRUE	FALSE	TRUE	TRUE	Other_topology	BC_topology	54
1882	ath_AT2G04400	cru_10013857	Bostr.19424s0063	TRUE	TRUE	TRUE	TRUE	AB_topology	AB_topology	51
1883	ath_AT2G20080	cru_10016269	Bostr.7903s0160	TRUE	FALSE	TRUE	FALSE	Other_topology	BC_topology	72
1884	ath_AT3G07660	cru_10012975	Bostr.22252s0261	TRUE	TRUE	TRUE	TRUE	BC_topology	BC_topology	85
1885	ath_AT3G12960	cru_10015178	Bostr.3640s0071	TRUE	TRUE	TRUE	TRUE	BC_topology	BC_topology	81
1886	ath_AT3G13120	cru_10014368	Bostr.3640s0089	TRUE	TRUE	TRUE	TRUE	BC_topology	BC_topology	65
1887	ath_AT3G24240	cru_10016228	Bostr.19424s0239	TRUE	FALSE	TRUE	TRUE	Other_topology	BC_topology	28
1888	ath_AT3G23540	cru_10016036	Bostr.19424s0290	TRUE	TRUE	TRUE	FALSE	AB_topology	AB_topology	76
1889	ath_AT3G25470	cru_10015994	Bostr.19424s0095	TRUE	TRUE	TRUE	FALSE	Other_topology	AC_topology	78
1890	ath_AT3G19800	cru_10014536	Bostr.19424s0681	TRUE	TRUE	TRUE	FALSE	AB_topology	AB_topology	64
1891	ath_AT3G18510	cru_10015049	Bostr.19424s0812	TRUE	TRUE	TRUE	TRUE	AC_topology	AC_topology	66
1892	ath_AT3G03150	cru_10014932	Bostr.19046s0026	TRUE	FALSE	FALSE	FALSE	Other_topology	AB_topology	43
1893	ath_AT3G05720	cru_10013724	Bostr.2570s0101	TRUE	TRUE	TRUE	TRUE	AB_topology	AB_topology	67
1894	ath_AT3G20860	cru_10013763	Bostr.19424s0564	TRUE	FALSE	TRUE	TRUE	Other_topology	Other_topology	BS_scoreNA
1895	ath_AT2G15680	cru_10015796	Bostr.18351s0046	TRUE	TRUE	TRUE	TRUE	AB_topology	AB_topology	58
1896	ath_AT3G18050	cru_10013914	Bostr.19424s0865	TRUE	TRUE	TRUE	TRUE	AB_topology	AB_topology	48
1897	ath_AT3G24450	cru_10014720	Bostr.19424s0182	TRUE	FALSE	TRUE	FALSE	Other_topology	Other_topology	BS_scoreNA
1898	ath_AT3G04140	cru_10013162	Bostr.2570s0289	TRUE	TRUE	TRUE	TRUE	BC_topology	BC_topology	84
1899	ath_AT3G11800	cru_10014494	Bostr.19424s1112	TRUE	TRUE	TRUE	TRUE	BC_topology	BC_topology	93
1900	ath_AT2G19460	cru_10014938	Bostr.18351s0405	TRUE	TRUE	FALSE	FALSE	AB_topology	AB_topology	21
1901	ath_AT3G13360	cru_10013625	Bostr.3640s0118	TRUE	TRUE	TRUE	TRUE	AB_topology	AB_topology	80
1902	ath_AT2G07040	cru_10015422 cru_10015548	Bostr.24399s0011	TRUE	TRUE	TRUE	FALSE	Other_topology	Other_topology	BS_scoreNA
1903	ath_AT3G10650	cru_10015521	Bostr.19424s0988	TRUE	TRUE	TRUE	TRUE	BC_topology	BC_topology	99
1904	ath_AT3G21215	cru_10014115	Bostr.19424s0534	TRUE	TRUE	TRUE	TRUE	BC_topology	BC_topology	54
1905	ath_AT3G19050	cru_10012792	Bostr.19424s0756	TRUE	TRUE	TRUE	TRUE	AB_topology	AB_topology	83
1906	ath_AT3G18165	cru_10014457	Bostr.19424s0851	TRUE	TRUE	TRUE	FALSE	Other_topology	BC_topology	75
1907	ath_AT3G08490	cru_10014366	Bostr.22252s0220	TRUE	TRUE	TRUE	FALSE	Other_topology	Other_topology	BS_scoreNA
1908	ath_AT3G02340	cru_10013815	Bostr.1460s0150	TRUE	TRUE	TRUE	TRUE	BC_topology	BC_topology	70
1909	ath_AT2G17250	cru_10013315	Bostr.18351s0183	TRUE	TRUE	TRUE	TRUE	BC_topology	BC_topology	70
1910	ath_AT2G15270	cru_10014565	Bostr.18351s0008	TRUE	TRUE	TRUE	TRUE	AC_topology	AC_topology	31
1911	ath_AT3G23180	cru_10015554	Bostr.19424s0325	TRUE	TRUE	FALSE	FALSE	Other_topology	Other_topology	BS_scoreNA
1912	ath_AT3G22300	cru_10014509	Bostr.19424s0427	TRUE	TRUE	TRUE	FALSE	Other_topology	BC_topology	65
1913	ath_AT3G22970	cru_10013956	Bostr.19424s0362	TRUE	FALSE	TRUE	FALSE	Other_topology	BC_topology	43
1914	ath_AT3G14850	cru_10014063	Bostr.28625s0222	TRUE	TRUE	TRUE	FALSE	AB_topology	AB_topology	46
1915	ath_AT3G04730	cru_10014507	Bostr.2570s0225	TRUE	FALSE	TRUE	TRUE	Other_topology	BC_topology	96
1916	ath_AT3G22830	cru_10013808	Bostr.19424s0375	TRUE	FALSE	TRUE	TRUE	Other_topology	AB_topology	66
1917	ath_AT3G01840	cru_10013136	Bostr.1460s0027	TRUE	TRUE	TRUE	FALSE	Other_topology	BC_topology	54
1918	ath_AT3G24210	cru_10013216	Bostr.19424s0230	TRUE	TRUE	TRUE	FALSE	Other_topology	Other_topology	BS_scoreNA
1919	ath_AT3G14560	cru_10014814	Bostr.28625s0249	TRUE	TRUE	TRUE	FALSE	Other_topology	BC_topology	62
1920	ath_AT3G07060	cru_10016474	Bostr.22252s0328	TRUE	TRUE	TRUE	TRUE	BC_topology	BC_topology	98
1921	ath_AT3G16360	cru_10014859	Bostr.28625s0053	TRUE	FALSE	TRUE	TRUE	Other_topology	AB_topology	59
1922	ath_AT3G11240	cru_10016242	Bostr.19424s1057	TRUE	TRUE	TRUE	FALSE	Other_topology	Other_topology	BS_scoreNA
1923	ath_AT2G04550	cru_10014435	Bostr.19424s0056	TRUE	TRUE	TRUE	TRUE	BC_topology	BC_topology	45
1924	ath_AT3G10040	cru_10016104	Bostr.22252s0061	TRUE	TRUE	TRUE	TRUE	BC_topology	BC_topology	65
1925	ath_AT2G17120	cru_10014079	Bostr.18351s0172	TRUE	FALSE	TRUE	FALSE	Other_topology	Other_topology	BS_scoreNA
1926	ath_AT2G20100	cru_10014044	Bostr.7903s0159	TRUE	TRUE	TRUE	TRUE	AB_topology	AB_topology	29
1927	ath_AT3G07860	cru_10014777	Bostr.22252s0240	TRUE	FALSE	TRUE	FALSE	Other_topology	Other_topology	BS_scoreNA
1928	ath_AT3G02740	cru_10013539	Bostr.1460s0192	TRUE	TRUE	TRUE	FALSE	Other_topology	Other_topology	BS_scoreNA
1929	ath_AT3G11920	cru_10016154	Bostr.19424s1126	TRUE	TRUE	TRUE	TRUE	BC_topology	BC_topology	91
1930	ath_AT3G07700	cru_10013091	Bostr.22252s0257	TRUE	TRUE	TRUE	TRUE	BC_topology	BC_topology	80
1931	ath_AT3G06040	cru_10014726	Bostr.2570s0055	TRUE	TRUE	TRUE	TRUE	BC_topology	BC_topology	72
1932	ath_AT3G13677	cru_10015028	Bostr.3640s0162	TRUE	FALSE	TRUE	FALSE	Other_topology	Other_topology	BS_scoreNA
1933	ath_AT3G23210	cru_10014200	Bostr.19424s0322	TRUE	TRUE	TRUE	TRUE	BC_topology	BC_topology	97
1934	ath_AT2G20830	cru_10015359	Bostr.7903s0073	TRUE	FALSE	TRUE	TRUE	Other_topology	BC_topology	84
1935	ath_AT3G06370	cru_10013371	Bostr.2570s0023	TRUE	TRUE	TRUE	TRUE	BC_topology	BC_topology	67
1936	ath_AT3G04310	cru_10014393	Bostr.2570s0273	TRUE	FALSE	TRUE	FALSE	Other_topology	AB_topology	69
1937	ath_AT3G13190	cru_10014198	Bostr.3640s0097	TRUE	TRUE	TRUE	TRUE	BC_topology	BC_topology	92
1938	ath_AT2G13350	cru_10016294	Bostr.15774s0006	TRUE	TRUE	TRUE	FALSE	AB_topology	AB_topology	85
1939	ath_AT3G18900	cru_10015698	Bostr.19424s0768	TRUE	FALSE	FALSE	TRUE	Other_topology	AC_topology	85
1940	ath_AT3G03880	cru_10014712	Bostr.2570s0322	TRUE	FALSE	TRUE	FALSE	Other_topology	Other_topology	BS_scoreNA
1941	ath_AT3G02890	cru_10016366	Bostr.1460s0210	TRUE	TRUE	TRUE	TRUE	BC_topology	BC_topology	99
1942	ath_AT3G09600	cru_10014328	Bostr.22252s0109	TRUE	TRUE	TRUE	FALSE	AB_topology	AB_topology	55
1943	ath_AT3G07510	cru_10015711	Bostr.22252s0281	TRUE	TRUE	TRUE	FALSE	Other_topology	BC_topology	63
1944	ath_AT3G05070	cru_10016498	Bostr.19424s1079	TRUE	TRUE	TRUE	FALSE	Other_topology	AC_topology	56
1945	ath_AT3G16690	cru_10014504	Bostr.28625s0024	TRUE	FALSE	TRUE	TRUE	Other_topology	BC_topology	75
1946	ath_AT2G18915	cru_10013248	Bostr.18351s0359	TRUE	TRUE	TRUE	TRUE	AB_topology	AB_topology	45
1947	ath_AT3G21400	cru_10014704	Bostr.19424s0510	TRUE	TRUE	TRUE	TRUE	AB_topology	AB_topology	59
1948	ath_AT2G19530	cru_10014639	Bostr.25889s0002	TRUE	TRUE	TRUE	FALSE	Other_topology	BC_topology	65
1949	ath_AT3G04020	cru_10014253	Bostr.2570s0306	TRUE	TRUE	TRUE	TRUE	BC_topology	BC_topology	45
1950	ath_AT3G02170	cru_10012937	Bostr.1460s0132	TRUE	TRUE	TRUE	TRUE	BC_topology	BC_topology	97
1951	ath_AT3G07080	cru_10013723	Bostr.22252s0326	TRUE	TRUE	TRUE	TRUE	BC_topology	BC_topology	89
1952	ath_AT2G15290	cru_10014290	Bostr.18351s0012	TRUE	TRUE	TRUE	TRUE	AC_topology	AC_topology	75
1953	ath_AT3G09925	cru_10015569	Bostr.22252s0073	TRUE	TRUE	TRUE	FALSE	Other_topology	BC_topology	69
1954	ath_AT3G07750	cru_10014316	Bostr.22252s0252	TRUE	FALSE	TRUE	FALSE	Other_topology	BC_topology	75
1955	ath_AT3G05670	cru_10012943	Bostr.2570s0110	TRUE	FALSE	TRUE	TRUE	Other_topology	BC_topology	81
1956	ath_AT3G13782	cru_10014262	Bostr.3640s0176	TRUE	TRUE	TRUE	FALSE	Other_topology	BC_topology	64
1957	ath_AT3G17600	cru_10016092	Bostr.19424s0910	TRUE	FALSE	TRUE	TRUE	Other_topology	AB_topology	67
1958	ath_AT3G07050	cru_10013329	Bostr.22252s0329	TRUE	TRUE	TRUE	FALSE	Other_topology	Other_topology	BS_scoreNA
1959	ath_AT3G14430	cru_10016402	Bostr.28625s0256	TRUE	FALSE	FALSE	FALSE	Other_topology	AB_topology	65
1960	ath_AT2G14260	cru_10016189	Bostr.2199s0059	TRUE	TRUE	TRUE	FALSE	Other_topology	AC_topology	40
1961	ath_AT3G20557	cru_10016311	Bostr.19424s0595	TRUE	FALSE	TRUE	TRUE	Other_topology	BC_topology	84
1962	ath_AT3G12720	cru_10015099	Bostr.3640s0047	TRUE	TRUE	TRUE	TRUE	BC_topology	BC_topology	83
1963	ath_AT3G03890	cru_10016444	Bostr.2570s0320	TRUE	FALSE	TRUE	TRUE	Other_topology	AB_topology	48
1964	ath_AT3G15550	cru_10015934	Bostr.28625s0139	TRUE	TRUE	TRUE	TRUE	BC_topology	BC_topology	49
1965	ath_AT3G02720	cru_10013911	Bostr.1460s0190	TRUE	TRUE	TRUE	TRUE	AB_topology	AB_topology	39
1966	ath_AT3G15190	cru_10014678	Bostr.28625s0182	TRUE	TRUE	TRUE	FALSE	Other_topology	BC_topology	47
1967	ath_AT3G07490	cru_10015864	Bostr.22252s0283	TRUE	TRUE	TRUE	FALSE	Other_topology	Other_topology	BS_scoreNA
1968	ath_AT3G02300	cru_10013842	Bostr.1460s0146	TRUE	TRUE	TRUE	FALSE	Other_topology	Other_topology	BS_scoreNA
1969	ath_AT3G05800	cru_10014620	Bostr.2570s0090	TRUE	TRUE	TRUE	TRUE	BC_topology	BC_topology	90
1970	ath_AT3G07560	cru_10014265	Bostr.22252s0274	TRUE	TRUE	TRUE	TRUE	BC_topology	BC_topology	49
1971	ath_AT3G10020	cru_10016222	Bostr.22252s0063	TRUE	FALSE	TRUE	TRUE	Other_topology	Other_topology	BS_scoreNA
1972	ath_AT2G15890	cru_10016133	Bostr.18351s0070	TRUE	FALSE	TRUE	TRUE	Other_topology	AC_topology	40
1973	ath_AT2G17280	cru_10014383	Bostr.18351s0188	TRUE	TRUE	TRUE	TRUE	AC_topology	AC_topology	72
1974	ath_AT2G20390	cru_10014392	Bostr.7903s0129	TRUE	FALSE	TRUE	FALSE	Other_topology	AC_topology	47
1975	ath_AT2G19385	cru_10014331	Bostr.18351s0397	TRUE	TRUE	TRUE	TRUE	BC_topology	BC_topology	42
1976	ath_AT3G14590	cru_10013073	Bostr.28625s0246	TRUE	TRUE	TRUE	TRUE	BC_topology	BC_topology	45
1977	ath_AT3G09310	cru_10015867	Bostr.22252s0136	TRUE	TRUE	TRUE	FALSE	Other_topology	BC_topology	58
1978	ath_AT3G06730	cru_10014745	Bostr.22252s0363	TRUE	TRUE	TRUE	FALSE	AB_topology	AB_topology	88
1979	ath_AT3G20810	cru_10013714	Bostr.19424s0569	TRUE	TRUE	TRUE	TRUE	BC_topology	BC_topology	75
1980	ath_AT2G04360	cru_10014559	Bostr.19424s0068	TRUE	FALSE	TRUE	TRUE	Other_topology	Other_topology	BS_scoreNA
1981	ath_AT4G08630	cru_10016318	Bostr.2570s0188	TRUE	TRUE	TRUE	FALSE	AB_topology	AB_topology	43
1982	ath_AT3G04620	cru_10015288	Bostr.2570s0237	TRUE	TRUE	TRUE	FALSE	Other_topology	Other_topology	BS_scoreNA
1983	ath_AT3G21720	cru_10015079	Bostr.19424s0473	TRUE	TRUE	TRUE	FALSE	AB_topology	AB_topology	44
1984	ath_AT2G18196	cru_10027221	Bostr.3279s0018	TRUE	TRUE	TRUE	TRUE	AC_topology	AC_topology	58
1985	ath_AT3G15840	cru_10014215	Bostr.28625s0108	TRUE	TRUE	FALSE	FALSE	Other_topology	Other_topology	BS_scoreNA
1986	ath_AT3G18300	cru_10016360	Bostr.19424s0830	TRUE	TRUE	TRUE	TRUE	BC_topology	BC_topology	88
1987	ath_AT3G02120	cru_10016256	Bostr.1460s0126	TRUE	FALSE	TRUE	FALSE	Other_topology	BC_topology	73
1988	ath_AT3G16940	cru_10012963	Bostr.19424s0974	TRUE	TRUE	TRUE	TRUE	BC_topology	BC_topology	88
1989	ath_AT3G13440	cru_10014490 cru_10001821	Bostr.3640s0135 Bostr.2983s0134	TRUE	TRUE	TRUE	FALSE	Other_topology	BC_topology	67
1990	ath_AT2G04560	cru_10016120	Bostr.19424s0055	TRUE	TRUE	TRUE	TRUE	BC_topology	BC_topology	78
1991	ath_AT3G05980	cru_10015953	Bostr.2570s0064	TRUE	TRUE	TRUE	TRUE	BC_topology	BC_topology	64
1992	ath_AT2G17660	cru_10015429	Bostr.18351s0226	TRUE	TRUE	TRUE	FALSE	Other_topology	BC_topology	40
1993	ath_AT3G21520	cru_10014640	Bostr.19424s0495	TRUE	FALSE	TRUE	TRUE	Other_topology	BC_topology	37
1994	ath_AT3G23940	cru_10013252	Bostr.19424s0200	TRUE	TRUE	TRUE	TRUE	BC_topology	BC_topology	57
1995	ath_AT3G18930	cru_10013811	Bostr.19424s0767	TRUE	TRUE	TRUE	FALSE	Other_topology	Other_topology	BS_scoreNA
1996	ath_AT3G08860	cru_10013585	Bostr.23997s0025 Bostr.22252s0188	TRUE	TRUE	TRUE	FALSE	Other_topology	BC_topology	68
1997	ath_AT3G01660	cru_10014360	Bostr.1460s0045	TRUE	TRUE	TRUE	TRUE	BC_topology	BC_topology	42
1998	ath_AT3G05320	cru_10013656	Bostr.2570s0152	TRUE	TRUE	TRUE	TRUE	AC_topology	AC_topology	28
1999	ath_AT3G14710	cru_10013271	Bostr.28625s0236	TRUE	TRUE	TRUE	TRUE	BC_topology	BC_topology	83
[truncated: 9,612 more rows]

## Sheet: Filtered_monophyletic_6306
	A. thaliana_geneID	C. rubella_geneID	B. stricta_geneID	In_group_mono	A_group_monophyly	C. sativa_monophyly	C_group_monophyly	Topology	Topology_loose	Bootstrap_Support	A. thaliana_chromosome	Synteny clusterID	Synteny_cluster_pattern(presence/absence across species)
1	ath_AT1G01040	cru_10008073	Bostr.5325s0024	TRUE	TRUE	TRUE	TRUE	BC_topology	BC_topology	91	1	14174	111111			count
2	ath_AT1G01060	cru_10008551	Bostr.5325s0026	TRUE	TRUE	TRUE	TRUE	BC_topology	BC_topology	100	1	1640	111111		AC_topology	1164
3	ath_AT1G01090	cru_10009201	Bostr.5325s0031	TRUE	TRUE	TRUE	TRUE	BC_topology	BC_topology	61	1	3604	111111		AB_topology	1429
4	ath_AT1G01110	cru_10008796	Bostr.5325s0033	TRUE	TRUE	TRUE	TRUE	AB_topology	AB_topology	51	1	1642	111111		BC_topology	3713
5	ath_AT1G01120	cru_10012263	Bostr.5325s0034	TRUE	TRUE	TRUE	TRUE	BC_topology	BC_topology	67	1	635	111111
6	ath_AT1G01140	cru_10009130	Bostr.5325s0035	TRUE	TRUE	TRUE	TRUE	AC_topology	AC_topology	60	1	#N/A	#N/A
7	ath_AT1G01160	cru_10010354	Bostr.5325s0038	TRUE	TRUE	TRUE	TRUE	AC_topology	AC_topology	50	1	1547	111111
8	ath_AT1G01180	cru_10009834	Bostr.5325s0040	TRUE	TRUE	TRUE	FALSE	AB_topology	AB_topology	40	1	4810	111111
9	ath_AT1G01200	cru_10010167	Bostr.5325s0042	TRUE	TRUE	TRUE	TRUE	BC_topology	BC_topology	48	1	4811	111111
10	ath_AT1G01290	cru_10009994	Bostr.5325s0051	TRUE	TRUE	TRUE	TRUE	AB_topology	AB_topology	40	1	6918	111111
11	ath_AT1G01300	cru_10009005	Bostr.5325s0052	TRUE	TRUE	TRUE	TRUE	BC_topology	BC_topology	75	1	2772	111111
12	ath_AT1G01310	cru_10012656	Bostr.21384s0001	TRUE	TRUE	TRUE	TRUE	BC_topology	BC_topology	90	1	10979	111101
13	ath_AT1G01320	cru_10011109	Bostr.21384s0002	TRUE	TRUE	TRUE	TRUE	BC_topology	BC_topology	100	1	10980	111101
14	ath_AT1G01370	cru_10010436	Bostr.5325s0056	TRUE	TRUE	TRUE	TRUE	BC_topology	BC_topology	89	1	4758	111111
15	ath_AT1G01430	cru_10009105	Bostr.5325s0059	TRUE	TRUE	TRUE	TRUE	BC_topology	BC_topology	99	1	1103	111111
16	ath_AT1G01440	cru_10008546	Bostr.5325s0061	TRUE	TRUE	TRUE	TRUE	BC_topology	BC_topology	79	1	16	111111
17	ath_AT1G01450	cru_10010980	Bostr.5325s0062	TRUE	TRUE	TRUE	TRUE	BC_topology	BC_topology	62	1	10981	111111
18	ath_AT1G01453	cru_10010006	Bostr.5325s0063	TRUE	TRUE	TRUE	TRUE	BC_topology	BC_topology	68	1	269	111111
19	ath_AT1G01520	cru_10011679	Bostr.5325s0070	TRUE	TRUE	TRUE	TRUE	BC_topology	BC_topology	68	1	2007	111111
20	ath_AT1G01550	cru_10009625	Bostr.5325s0073	TRUE	TRUE	TRUE	TRUE	AB_topology	AB_topology	44	1	86	111111
21	ath_AT1G01570	cru_10008901	Bostr.5325s0077	TRUE	TRUE	TRUE	TRUE	BC_topology	BC_topology	58	1	498	111111
22	ath_AT1G01630	cru_10010070	Bostr.5325s0084	TRUE	TRUE	TRUE	TRUE	BC_topology	BC_topology	88	1	14112	111110
23	ath_AT1G01660	cru_10008712	Bostr.5325s0087	TRUE	TRUE	TRUE	TRUE	BC_topology	BC_topology	99	1	83	111111
24	ath_AT1G01690	cru_10009137	Bostr.5325s0089	TRUE	TRUE	TRUE	TRUE	BC_topology	BC_topology	99	1	4815	111111
25	ath_AT1G01695	cru_10009199	Bostr.5325s0090	TRUE	TRUE	TRUE	FALSE	AB_topology	AB_topology	57	1	22	111111
26	ath_AT1G01720	cru_10009926	Bostr.5325s0094	TRUE	TRUE	TRUE	TRUE	AC_topology	AC_topology	56	1	10982	111111
27	ath_AT1G01730	cru_10010200	Bostr.3148s0225 Bostr.5325s0096	TRUE	TRUE	TRUE	TRUE	BC_topology	BC_topology	77	1	10983	111111
28	ath_AT1G01760	cru_10011834	Bostr.5325s0098	TRUE	TRUE	TRUE	TRUE	BC_topology	BC_topology	80	1	10473	111111
29	ath_AT1G01770	cru_10012179	Bostr.5325s0100	TRUE	TRUE	TRUE	TRUE	BC_topology	BC_topology	100	1	4816	111111
30	ath_AT1G01780	cru_10010886	Bostr.5325s0101	TRUE	TRUE	TRUE	TRUE	AB_topology	AB_topology	25	1	110	111111
31	ath_AT1G01840	cru_10011703	Bostr.5325s0107	TRUE	TRUE	FALSE	TRUE	BC_topology	BC_topology	63	1	4817	111111
32	ath_AT1G01880	cru_10011785	Bostr.5325s0109	TRUE	TRUE	TRUE	TRUE	BC_topology	BC_topology	100	1	3785	111111
33	ath_AT1G01900	cru_10008379	Bostr.5325s0110	TRUE	TRUE	TRUE	TRUE	BC_topology	BC_topology	98	1	4818	111111
34	ath_AT1G01930	cru_10008663	Bostr.5325s0113	TRUE	TRUE	TRUE	TRUE	BC_topology	BC_topology	68	1	4821	111111
35	ath_AT1G01940	cru_10012351	Bostr.5325s0114	TRUE	TRUE	TRUE	TRUE	BC_topology	BC_topology	64	1	4822	111111
36	ath_AT1G01970	cru_10009324	Bostr.5325s0117	TRUE	TRUE	TRUE	TRUE	BC_topology	BC_topology	77	1	10984	111111
37	ath_AT1G02020	cru_10008571	Bostr.5325s0122	TRUE	TRUE	TRUE	TRUE	AC_topology	AC_topology	77	1	14169	111111
38	ath_AT1G02065	cru_10009506	Bostr.5325s0127	TRUE	TRUE	TRUE	TRUE	BC_topology	BC_topology	62	1	9904	111111
39	ath_AT1G02100	cru_10009548	Bostr.5325s0133	TRUE	TRUE	TRUE	TRUE	BC_topology	BC_topology	74	1	10805	111111
40	ath_AT1G02145	cru_10011809	Bostr.5325s0140	TRUE	TRUE	TRUE	TRUE	BC_topology	BC_topology	97	1	10202	111111
41	ath_AT1G02290	cru_10012070	Bostr.5325s0003	TRUE	TRUE	TRUE	TRUE	BC_topology	BC_topology	86	1	9901	111111
42	ath_AT1G02310	cru_10011405	Bostr.5325s0001	TRUE	TRUE	TRUE	TRUE	BC_topology	BC_topology	81	1	9900	111111
43	ath_AT1G02330	cru_10009977	Bostr.4824s0002	TRUE	TRUE	FALSE	TRUE	BC_topology	BC_topology	82	1	9899	111111
44	ath_AT1G02335	cru_10010261	Bostr.4824s0003	TRUE	TRUE	TRUE	TRUE	BC_topology	BC_topology	79	1	2545	111111
45	ath_AT1G02370	cru_10008848	Bostr.4824s0007	TRUE	TRUE	TRUE	TRUE	BC_topology	BC_topology	95	1	3203	111111
46	ath_AT1G02400	cru_10009706	Bostr.4824s0010	TRUE	TRUE	TRUE	TRUE	BC_topology	BC_topology	47	1	10130	111111
47	ath_AT1G02410	cru_10009922	Bostr.4824s0014	TRUE	TRUE	TRUE	TRUE	AC_topology	AC_topology	41	1	9898	111111
48	ath_AT1G02470	cru_10011810	Bostr.4824s0019	TRUE	TRUE	TRUE	TRUE	BC_topology	BC_topology	44	1	1434	111111
49	ath_AT1G02610	cru_10010204	Bostr.4824s0029	TRUE	TRUE	TRUE	FALSE	AB_topology	AB_topology	41	1	2794	111111
50	ath_AT1G02740	cru_10009970	Bostr.4824s0044	TRUE	TRUE	TRUE	TRUE	AC_topology	AC_topology	36	1	11921	111110
51	ath_AT1G02790	cru_10012094	Bostr.4824s0047	TRUE	TRUE	TRUE	TRUE	AC_topology	AC_topology	85	1	11744	111111
52	ath_AT1G02810	cru_10011654	Bostr.4824s0049	TRUE	TRUE	TRUE	TRUE	AC_topology	AC_topology	31	1	360	111111
53	ath_AT1G02820	cru_10010737	Bostr.4824s0052	TRUE	TRUE	FALSE	TRUE	BC_topology	BC_topology	60	1	693	111111
54	ath_AT1G02870	cru_10010371	Bostr.4824s0058	TRUE	TRUE	TRUE	TRUE	BC_topology	BC_topology	73	1	9276	111111
55	ath_AT1G02910	cru_10009110 cru_10016536	Bostr.4824s0064	TRUE	TRUE	TRUE	TRUE	BC_topology	BC_topology	42	1	4595	111111
56	ath_AT1G02950	cru_10010097	Bostr.4824s0068	TRUE	TRUE	TRUE	TRUE	BC_topology	BC_topology	70	1	#N/A	#N/A
57	ath_AT1G02960	cru_10012349	Bostr.4824s0069	TRUE	TRUE	TRUE	TRUE	BC_topology	BC_topology	97	1	9277	111111
58	ath_AT1G02970	cru_10008963 cru_10016540	Bostr.4824s0070	TRUE	TRUE	TRUE	TRUE	BC_topology	BC_topology	91	1	4596	111111
59	ath_AT1G02990	cru_10008104	Bostr.4824s0072	TRUE	TRUE	TRUE	TRUE	BC_topology	BC_topology	96	1	1131	111111
60	ath_AT1G03000	cru_10011267 cru_10011916	Bostr.4824s0073	TRUE	TRUE	TRUE	TRUE	BC_topology	BC_topology	89	1	9278	111111
61	ath_AT1G03010	cru_10008601	Bostr.4824s0074	TRUE	TRUE	TRUE	TRUE	BC_topology	BC_topology	48	1	2944	111111
62	ath_AT1G03020	cru_10010921	Bostr.4824s0075	TRUE	TRUE	TRUE	FALSE	AB_topology	AB_topology	53	1	1481	111111
63	ath_AT1G03030	cru_10009873	Bostr.22592s0002	TRUE	TRUE	TRUE	TRUE	BC_topology	BC_topology	36	1	11745	111101
64	ath_AT1G03055	cru_10010025	Bostr.26675s0448	TRUE	TRUE	TRUE	FALSE	AB_topology	AB_topology	59	1	9279	111111
65	ath_AT1G03070	cru_10011301 cru_10001524	Bostr.26675s0446	TRUE	TRUE	TRUE	FALSE	AB_topology	AB_topology	74	1	621	111111
66	ath_AT1G03080	cru_10008080	Bostr.26675s0445	TRUE	TRUE	TRUE	TRUE	BC_topology	BC_topology	100	1	488	111111
67	ath_AT1G03100	cru_10011829	Bostr.26675s0443	TRUE	TRUE	TRUE	TRUE	BC_topology	BC_topology	85	1	4459	111111
68	ath_AT1G03110	cru_10009228	Bostr.26675s0440	TRUE	TRUE	TRUE	TRUE	BC_topology	BC_topology	97	1	2775	111111
69	ath_AT1G03160	cru_10008235	Bostr.26675s0435	TRUE	TRUE	TRUE	TRUE	BC_topology	BC_topology	95	1	10430	111111
70	ath_AT1G03250	cru_10010119	Bostr.26675s0427	TRUE	TRUE	TRUE	TRUE	AC_topology	AC_topology	50	1	9283	111111
71	ath_AT1G03260	cru_10009985	Bostr.26675s0426	TRUE	TRUE	TRUE	TRUE	AC_topology	AC_topology	40	1	9284	111111
72	ath_AT1G03270	cru_10008943	Bostr.26675s0425	TRUE	TRUE	TRUE	TRUE	AC_topology	AC_topology	28	1	9285	111111
73	ath_AT1G03290	cru_10008752	Bostr.26675s0423	TRUE	TRUE	TRUE	TRUE	BC_topology	BC_topology	83	1	1009	111111
74	ath_AT1G03350	cru_10009113	Bostr.26675s0416	TRUE	TRUE	TRUE	TRUE	BC_topology	BC_topology	49	1	10822	111111
75	ath_AT1G03360	cru_10009740	Bostr.26675s0415	TRUE	TRUE	TRUE	TRUE	AC_topology	AC_topology	57	1	9288	111111
76	ath_AT1G03365	cru_10008257	Bostr.26675s0414	TRUE	TRUE	TRUE	TRUE	BC_topology	BC_topology	82	1	1832	111111
77	ath_AT1G03370	cru_10008175	Bostr.26675s0413	TRUE	TRUE	TRUE	TRUE	AC_topology	AC_topology	51	1	11922	111110
78	ath_AT1G03430	cru_10010558	Bostr.26675s0410	TRUE	TRUE	TRUE	TRUE	AC_topology	AC_topology	60	1	10431	111111
79	ath_AT1G03470	cru_10009825	Bostr.26675s0405	TRUE	TRUE	TRUE	TRUE	BC_topology	BC_topology	79	1	2503	111111
80	ath_AT1G03530	cru_10008331	Bostr.26675s0363	TRUE	TRUE	TRUE	TRUE	BC_topology	BC_topology	84	1	5568	111111
81	ath_AT1G03540	cru_10011274	Bostr.26675s0364	TRUE	TRUE	TRUE	TRUE	BC_topology	BC_topology	100	1	5569	111111
82	ath_AT1G03550	cru_10012530	Bostr.26675s0365	TRUE	TRUE	TRUE	TRUE	AB_topology	AB_topology	38	1	11093	111111
83	ath_AT1G03600	cru_10010460	Bostr.26675s0368	TRUE	TRUE	FALSE	TRUE	AB_topology	AB_topology	47	1	5571	111111
84	ath_AT1G03687	cru_10009418	Bostr.26675s0375	TRUE	TRUE	TRUE	TRUE	AC_topology	AC_topology	58	1	10583	111111
85	ath_AT1G03750	cru_10008286	Bostr.26675s0383	TRUE	TRUE	TRUE	TRUE	BC_topology	BC_topology	84	1	4489	111111
86	ath_AT1G03760	cru_10011875	Bostr.26675s0384	TRUE	TRUE	TRUE	TRUE	BC_topology	BC_topology	49	1	9298	111111
87	ath_AT1G03770	cru_10009016	Bostr.26675s0385	TRUE	TRUE	TRUE	TRUE	BC_topology	BC_topology	50	1	1011	111111
88	ath_AT1G03810	cru_10010570	Bostr.26675s0390	TRUE	TRUE	TRUE	TRUE	AC_topology	AC_topology	51	1	1392	111111
89	ath_AT1G03820	cru_10011357	Bostr.26675s0391	TRUE	TRUE	TRUE	TRUE	AC_topology	AC_topology	35	1	9297	111111
90	ath_AT1G03830	cru_10008276	Bostr.26675s0392	TRUE	TRUE	TRUE	TRUE	BC_topology	BC_topology	94	1	11747	111111
91	ath_AT1G03850	cru_10010567	Bostr.26675s0394	TRUE	TRUE	TRUE	FALSE	AB_topology	AB_topology	63	1	9296	111111
92	ath_AT1G03890	cru_10012169	Bostr.26675s0398	TRUE	TRUE	TRUE	TRUE	AB_topology	AB_topology	36	1	#N/A	#N/A
93	ath_AT1G04020	cru_10008319	Bostr.26675s0352	TRUE	TRUE	TRUE	TRUE	BC_topology	BC_topology	93	1	5610	111111
94	ath_AT1G04030	cru_10011017	Bostr.26675s0351	TRUE	TRUE	TRUE	TRUE	BC_topology	BC_topology	94	1	1721	111111
95	ath_AT1G04040	cru_10010000	Bostr.26675s0350	TRUE	TRUE	TRUE	TRUE	BC_topology	BC_topology	48	1	2028	111111
96	ath_AT1G04080	cru_10010956	Bostr.26675s0346	TRUE	TRUE	TRUE	TRUE	BC_topology	BC_topology	96	1	4087	111111
97	ath_AT1G04110	cru_10012040	Bostr.26675s0344	TRUE	TRUE	TRUE	TRUE	AB_topology	AB_topology	49	1	5609	111111
98	ath_AT1G04130	cru_10011408	Bostr.26675s0342	TRUE	TRUE	TRUE	TRUE	BC_topology	BC_topology	88	1	5608	111111
99	ath_AT1G04190	cru_10009715	Bostr.26675s0336	TRUE	TRUE	TRUE	TRUE	BC_topology	BC_topology	67	1	10541	111111
100	ath_AT1G04200	cru_10008423	Bostr.26675s0335	TRUE	TRUE	TRUE	TRUE	BC_topology	BC_topology	83	1	5607	111111
101	ath_AT1G04210	cru_10008166	Bostr.26675s0334	TRUE	TRUE	TRUE	TRUE	BC_topology	BC_topology	86	1	5606	111111
102	ath_AT1G04250	cru_10010236	Bostr.26675s0330	TRUE	TRUE	TRUE	TRUE	BC_topology	BC_topology	55	1	329	111111
103	ath_AT1G04280	cru_10012550	Bostr.26675s0325	TRUE	TRUE	TRUE	TRUE	BC_topology	BC_topology	98	1	5605	111111
104	ath_AT1G04290	cru_10010530	Bostr.26675s0324	TRUE	TRUE	TRUE	TRUE	AB_topology	AB_topology	54	1	5604	111111
105	ath_AT1G04310	cru_10008561	Bostr.26675s0322	TRUE	TRUE	TRUE	TRUE	AB_topology	AB_topology	53	1	1111	111111
106	ath_AT1G04360	cru_10012007	Bostr.26675s0319	TRUE	TRUE	TRUE	TRUE	BC_topology	BC_topology	97	1	1135	111111
107	ath_AT1G04500	cru_10009410	Bostr.26675s0299	TRUE	TRUE	TRUE	TRUE	AB_topology	AB_topology	58	1	865	111111
108	ath_AT1G04530	cru_10009880	Bostr.25219s0522	TRUE	TRUE	TRUE	TRUE	BC_topology	BC_topology	90	1	5602	111111
109	ath_AT1G04540	cru_10011922	Bostr.25219s0521	TRUE	TRUE	TRUE	TRUE	BC_topology	BC_topology	81	1	680	111111
110	ath_AT1G04560	cru_10012389	Bostr.25219s0518	TRUE	TRUE	TRUE	TRUE	AB_topology	AB_topology	52	1	5600	111111
111	ath_AT1G04590	cru_10009357	Bostr.25219s0515	TRUE	TRUE	TRUE	TRUE	BC_topology	BC_topology	51	1	5598	111111
112	ath_AT1G04635	cru_10010559	Bostr.23794s0645 Bostr.25219s0510	TRUE	TRUE	TRUE	TRUE	AB_topology	AB_topology	45	1	14521	111110
113	ath_AT1G04650	cru_10008197	Bostr.25219s0507	TRUE	TRUE	TRUE	TRUE	BC_topology	BC_topology	100	1	5595	111111
114	ath_AT1G04670	cru_10012332	Bostr.25219s0505	TRUE	TRUE	TRUE	TRUE	BC_topology	BC_topology	52	1	11097	111111
115	ath_AT1G04680	cru_10009197	Bostr.25219s0504	TRUE	TRUE	FALSE	FALSE	AB_topology	AB_topology	61	1	4467	111111
116	ath_AT1G04700	cru_10011648	Bostr.25219s0502	TRUE	TRUE	TRUE	TRUE	BC_topology	BC_topology	95	1	5593	111111
117	ath_AT1G04730	cru_10008278	Bostr.25219s0499	TRUE	TRUE	TRUE	TRUE	BC_topology	BC_topology	95	1	5592	111111
118	ath_AT1G04780	cru_10008526	Bostr.25219s0494	TRUE	TRUE	TRUE	FALSE	AB_topology	AB_topology	38	1	5590	111111
119	ath_AT1G04790	cru_10008582	Bostr.25219s0493	TRUE	TRUE	TRUE	TRUE	BC_topology	BC_topology	73	1	5589	111111
120	ath_AT1G04840	cru_10008505	Bostr.25219s0489	TRUE	TRUE	TRUE	TRUE	BC_topology	BC_topology	86	1	11095	111111
121	ath_AT1G04850	cru_10011080	Bostr.25219s0488	TRUE	TRUE	TRUE	TRUE	BC_topology	BC_topology	42	1	5575	111111
122	ath_AT1G04860	cru_10008214	Bostr.25219s0487	TRUE	TRUE	TRUE	TRUE	AB_topology	AB_topology	96	1	2869	111111
123	ath_AT1G04880	cru_10010835	Bostr.25219s0485	TRUE	TRUE	TRUE	TRUE	AC_topology	AC_topology	65	1	3162	111111
124	ath_AT1G04890	cru_10011320	Bostr.25219s0484	TRUE	TRUE	TRUE	TRUE	BC_topology	BC_topology	76	1	4610	111111
125	ath_AT1G04900	cru_10011212	Bostr.25219s0482	TRUE	TRUE	TRUE	TRUE	BC_topology	BC_topology	46	1	9952	111111
126	ath_AT1G04920	cru_10008160	Bostr.25219s0480	TRUE	TRUE	TRUE	FALSE	AB_topology	AB_topology	71	1	5576	111111
127	ath_AT1G04945	cru_10011153	Bostr.25219s0478	TRUE	TRUE	TRUE	TRUE	BC_topology	BC_topology	98	1	5577	111111
128	ath_AT1G04950	cru_10008770	Bostr.25219s0477	TRUE	TRUE	TRUE	TRUE	BC_topology	BC_topology	92	1	5578	111111
129	ath_AT1G04960	cru_10012006	Bostr.25219s0476	TRUE	TRUE	TRUE	TRUE	AC_topology	AC_topology	86	1	5579	111111
130	ath_AT1G04970	cru_10008924	Bostr.25219s0475	TRUE	TRUE	TRUE	TRUE	BC_topology	BC_topology	95	1	5580	111111
131	ath_AT1G04990	cru_10009335	Bostr.25219s0472	TRUE	TRUE	TRUE	TRUE	BC_topology	BC_topology	92	1	1133	111111
132	ath_AT1G05055	cru_10009246	Bostr.25219s0465	TRUE	TRUE	TRUE	TRUE	BC_topology	BC_topology	75	1	5586	111111
133	ath_AT1G05205	cru_10010747	Bostr.25219s0449	TRUE	TRUE	TRUE	TRUE	AC_topology	AC_topology	40	1	10218	111111
134	ath_AT1G05210	cru_10010479	Bostr.25219s0448	TRUE	TRUE	TRUE	TRUE	BC_topology	BC_topology	58	1	2248	111111
135	ath_AT1G05230	cru_10008621	Bostr.25219s0446	TRUE	TRUE	TRUE	TRUE	BC_topology	BC_topology	57	1	2547	111111
136	ath_AT1G05260	cru_10009829	Bostr.25219s0444	TRUE	TRUE	TRUE	TRUE	BC_topology	BC_topology	72	1	#N/A	#N/A
137	ath_AT1G05280	cru_10012119	Bostr.25219s0442	TRUE	TRUE	TRUE	TRUE	BC_topology	BC_topology	49	1	5582	111111
138	ath_AT1G05310	cru_10011085	Bostr.25219s0438	TRUE	TRUE	TRUE	TRUE	BC_topology	BC_topology	80	1	5581	111111
139	ath_AT1G05350	cru_10009195	Bostr.25219s0434	TRUE	TRUE	FALSE	FALSE	AB_topology	AB_topology	67	1	7553	111111
140	ath_AT1G05380	cru_10008137	Bostr.25219s0431	TRUE	TRUE	TRUE	TRUE	BC_topology	BC_topology	100	1	11444	111111
141	ath_AT1G05430	cru_10010009	Bostr.25219s0427	TRUE	TRUE	TRUE	TRUE	BC_topology	BC_topology	51	1	7557	111111
142	ath_AT1G05440	cru_10012616	Bostr.25219s0426	TRUE	TRUE	TRUE	TRUE	BC_topology	BC_topology	97	1	7558	111111
143	ath_AT1G05450	cru_10010889	Bostr.25219s0425	TRUE	TRUE	TRUE	TRUE	BC_topology	BC_topology	73	1	7559	111111
144	ath_AT1G05490	cru_10008086	Bostr.25219s0422	TRUE	TRUE	TRUE	TRUE	BC_topology	BC_topology	85	1	7560	111111
145	ath_AT1G05575	cru_10010762	Bostr.25219s0414	TRUE	TRUE	TRUE	TRUE	BC_topology	BC_topology	59	1	2959	111111
146	ath_AT1G05577	cru_10011656	Bostr.25219s0413	TRUE	TRUE	TRUE	TRUE	BC_topology	BC_topology	62	1	7563	111111
147	ath_AT1G05610	cru_10009001	Bostr.25219s0409	TRUE	TRUE	TRUE	TRUE	BC_topology	BC_topology	97	1	7565	111111
148	ath_AT1G05805	cru_10009382	Bostr.25219s0385	TRUE	TRUE	TRUE	TRUE	BC_topology	BC_topology	62	1	9293	111111
149	ath_AT1G05820	cru_10008828	Bostr.25219s0383	TRUE	TRUE	TRUE	TRUE	AB_topology	AB_topology	62	1	9294	111111
150	ath_AT1G05894	cru_10011325	Bostr.25219s0374	TRUE	TRUE	TRUE	TRUE	BC_topology	BC_topology	89	1	2862	111111
151	ath_AT1G05910	cru_10008115	Bostr.25219s0372	TRUE	TRUE	TRUE	TRUE	BC_topology	BC_topology	100	1	5132	111111
152	ath_AT1G05940	cru_10003609	Bostr.14547s0009	TRUE	TRUE	TRUE	TRUE	BC_topology	BC_topology	95	1	#N/A	#N/A
153	ath_AT1G05950	cru_10008604	Bostr.25219s0368	TRUE	TRUE	TRUE	TRUE	BC_topology	BC_topology	97	1	14523	111110
154	ath_AT1G05970	cru_10010117	Bostr.25219s0366	TRUE	TRUE	TRUE	TRUE	AC_topology	AC_topology	67	1	11929	111110
155	ath_AT1G06050	cru_10009838	Bostr.25219s0355	TRUE	TRUE	TRUE	FALSE	AB_topology	AB_topology	29	1	11027	111111
156	ath_AT1G06140	cru_10011460	Bostr.25219s0344	TRUE	TRUE	TRUE	TRUE	BC_topology	BC_topology	95	1	5978	111111
157	ath_AT1G06210	cru_10009444	Bostr.25219s0336	TRUE	TRUE	TRUE	FALSE	AB_topology	AB_topology	45	1	5979	111111
158	ath_AT1G06220 ath_AT5G25230	cru_10000141	Bostr.7199s0003	TRUE	TRUE	TRUE	TRUE	BC_topology	BC_topology	99	1	#N/A	#N/A
159	ath_AT1G06230	cru_10008353	Bostr.25219s0334	TRUE	TRUE	TRUE	TRUE	BC_topology	BC_topology	50	1	5980	111111
160	ath_AT1G06250	cru_10012192	Bostr.25219s0332	TRUE	TRUE	TRUE	TRUE	BC_topology	BC_topology	57	1	2335	111111
161	ath_AT1G06260	cru_10011832	Bostr.25219s0331	TRUE	TRUE	TRUE	TRUE	AC_topology	AC_topology	64	1	10375	111111
162	ath_AT1G06280	cru_10011711	Bostr.25219s0329	TRUE	TRUE	TRUE	TRUE	BC_topology	BC_topology	59	1	5982	111111
163	ath_AT1G06320	cru_10011022	Bostr.25219s0324	TRUE	TRUE	TRUE	TRUE	BC_topology	BC_topology	57	1	5983	111111
164	ath_AT1G06380	cru_10011944	Bostr.25219s0319	TRUE	TRUE	TRUE	TRUE	BC_topology	BC_topology	96	1	5986	111111
165	ath_AT1G06410	cru_10008292	Bostr.25219s0316	TRUE	TRUE	TRUE	TRUE	BC_topology	BC_topology	36	1	4120	111111
166	ath_AT1G06440	cru_10012333	Bostr.25219s0313	TRUE	TRUE	TRUE	TRUE	BC_topology	BC_topology	45	1	11156	111111
167	ath_AT1G06450	cru_10011336	Bostr.25219s0312	TRUE	TRUE	TRUE	TRUE	BC_topology	BC_topology	84	1	11157	111111
168	ath_AT1G06460	cru_10012533	Bostr.25219s0311	TRUE	TRUE	TRUE	TRUE	BC_topology	BC_topology	65	1	5988	111111
169	ath_AT1G06500	cru_10010938	Bostr.25219s0307	TRUE	TRUE	TRUE	TRUE	BC_topology	BC_topology	76	1	5990	111111
170	ath_AT1G06530	cru_10009757	Bostr.25219s0303	TRUE	TRUE	TRUE	TRUE	BC_topology	BC_topology	61	1	4405	111111
171	ath_AT1G06550	cru_10009384	Bostr.25219s0301	TRUE	TRUE	TRUE	TRUE	BC_topology	BC_topology	100	1	4462	111110
172	ath_AT1G06620	cru_10011473	Bostr.25219s0296	TRUE	TRUE	TRUE	TRUE	AC_topology	AC_topology	48	1	1610	111111
173	ath_AT1G06690	cru_10011808	Bostr.25219s0290	TRUE	TRUE	FALSE	TRUE	BC_topology	BC_topology	63	1	5994	111111
174	ath_AT1G06790	cru_10011131	Bostr.25219s0280	TRUE	TRUE	TRUE	TRUE	AB_topology	AB_topology	62	1	5997	111111
175	ath_AT1G06910	cru_10011115	Bostr.25219s0269	TRUE	TRUE	TRUE	TRUE	AC_topology	AC_topology	43	1	6000	111111
176	ath_AT1G06950	cru_10008186	Bostr.25219s0263	TRUE	TRUE	TRUE	TRUE	AC_topology	AC_topology	30	1	6922	111111
177	ath_AT1G07000	cru_10011870	Bostr.25219s0258	TRUE	TRUE	TRUE	TRUE	BC_topology	BC_topology	92	1	3468	111111
178	ath_AT1G07020	cru_10012654	Bostr.25219s0255	TRUE	TRUE	TRUE	TRUE	BC_topology	BC_topology	35	1	6003	111111
179	ath_AT1G07060	cru_10010114	Bostr.25219s0251	TRUE	TRUE	TRUE	TRUE	BC_topology	BC_topology	99	1	6004	111111
180	ath_AT1G07080	cru_10010028	Bostr.25219s0249	TRUE	TRUE	TRUE	TRUE	BC_topology	BC_topology	72	1	6005	111111
181	ath_AT1G07110	cru_10012057	Bostr.25219s0247	TRUE	TRUE	TRUE	TRUE	AC_topology	AC_topology	55	1	9671	111111
182	ath_AT1G07120	cru_10012267	Bostr.25219s0246	TRUE	TRUE	TRUE	TRUE	BC_topology	BC_topology	69	1	9672	111111
183	ath_AT1G07130	cru_10010524	Bostr.25219s0245	TRUE	TRUE	TRUE	TRUE	AC_topology	AC_topology	59	1	6923	111111
184	ath_AT1G07220	cru_10008891	Bostr.25219s0233	TRUE	TRUE	TRUE	TRUE	AB_topology	AB_topology	39	1	9674	111111
185	ath_AT1G07230	cru_10008826	Bostr.25219s0231	TRUE	TRUE	TRUE	TRUE	AB_topology	AB_topology	47	1	9675	111111
186	ath_AT1G07250	cru_10009025	Bostr.25219s0229	TRUE	TRUE	TRUE	TRUE	AC_topology	AC_topology	52	1	#N/A	#N/A
187	ath_AT1G07260	cru_10009021	Bostr.25219s0347	TRUE	TRUE	TRUE	TRUE	BC_topology	BC_topology	85	1	#N/A	#N/A
188	ath_AT1G07310	cru_10009572	Bostr.25219s0224	TRUE	TRUE	TRUE	TRUE	BC_topology	BC_topology	53	1	10325	111111
189	ath_AT1G07380	cru_10008356	Bostr.25219s0217	TRUE	TRUE	TRUE	FALSE	AB_topology	AB_topology	61	1	1292	111111
190	ath_AT1G07430	cru_10009150	Bostr.25219s0213	TRUE	TRUE	TRUE	TRUE	BC_topology	BC_topology	71	1	393	111111
191	ath_AT1G07520	cru_10010943	Bostr.25219s0208	TRUE	TRUE	TRUE	TRUE	BC_topology	BC_topology	94	1	42	111111
192	ath_AT1G07530	cru_10008391	Bostr.25219s0207	TRUE	TRUE	TRUE	TRUE	BC_topology	BC_topology	92	1	42	111111
193	ath_AT1G07615	cru_10008970	Bostr.25219s0200	TRUE	TRUE	TRUE	TRUE	BC_topology	BC_topology	97	1	11937	111110
194	ath_AT1G07620	cru_10008702	Bostr.25219s0199	TRUE	TRUE	TRUE	TRUE	BC_topology	BC_topology	95	1	2933	111111
195	ath_AT1G07710	cru_10012363	Bostr.25219s0187	TRUE	TRUE	TRUE	TRUE	AC_topology	AC_topology	53	1	531	111111
196	ath_AT1G07725	cru_10011844 cru_10007909	Bostr.25219s0185	TRUE	TRUE	TRUE	TRUE	BC_topology	BC_topology	68	1	50	111111
197	ath_AT1G07850	cru_10011500	Bostr.25219s0163	TRUE	TRUE	TRUE	TRUE	BC_topology	BC_topology	66	1	11940	111110
198	ath_AT1G07960	cru_10010571	Bostr.25219s0151	TRUE	TRUE	TRUE	FALSE	AB_topology	AB_topology	48	1	11943	111110
199	ath_AT1G07970	cru_10008478	Bostr.25219s0150	TRUE	TRUE	TRUE	TRUE	BC_topology	BC_topology	75	1	11944	111110
200	ath_AT1G08010 ath_AT1G08000	cru_10009871	Bostr.25219s0146	TRUE	TRUE	TRUE	TRUE	BC_topology	BC_topology	98	1	#N/A	#N/A
201	ath_AT1G08030	cru_10011453	Bostr.25219s0145	TRUE	TRUE	TRUE	TRUE	BC_topology	BC_topology	66	1	11946	111110
202	ath_AT1G08060	cru_10008075	Bostr.25219s0142	TRUE	TRUE	TRUE	TRUE	BC_topology	BC_topology	100	1	11947	111110
203	ath_AT1G08080	cru_10012300	Bostr.25219s0139	TRUE	TRUE	TRUE	TRUE	AB_topology	AB_topology	37	1	#N/A	#N/A
204	ath_AT1G08125	cru_10009772	Bostr.25219s0135	TRUE	TRUE	TRUE	TRUE	BC_topology	BC_topology	78	1	11950	111110
205	ath_AT1G08160	cru_10010243	Bostr.25219s0130	TRUE	TRUE	TRUE	TRUE	AC_topology	AC_topology	43	1	11951	111110
206	ath_AT1G08310	cru_10010878	Bostr.25219s0114	TRUE	TRUE	TRUE	TRUE	BC_topology	BC_topology	61	1	460	111111
207	ath_AT1G08320	cru_10011576	Bostr.25219s0112	TRUE	TRUE	TRUE	FALSE	AB_topology	AB_topology	62	1	11958	111110
208	ath_AT1G08350	cru_10008667	Bostr.25219s0110	TRUE	TRUE	TRUE	TRUE	BC_topology	BC_topology	99	1	14531	111110
209	ath_AT1G08370	cru_10009516	Bostr.25219s0108	TRUE	TRUE	TRUE	TRUE	BC_topology	BC_topology	82	1	11960	111110
210	ath_AT1G08390	cru_10010612	Bostr.25219s0106	TRUE	TRUE	TRUE	TRUE	AC_topology	AC_topology	63	1	14284	111110
211	ath_AT1G08480	cru_10010583	Bostr.25219s0096	TRUE	TRUE	TRUE	TRUE	AC_topology	AC_topology	54	1	11968	111110
212	ath_AT1G08490	cru_10012604	Bostr.25219s0095	TRUE	TRUE	TRUE	TRUE	BC_topology	BC_topology	99	1	11969	111110
213	ath_AT1G08530	cru_10010041	Bostr.25219s0091	TRUE	TRUE	TRUE	TRUE	BC_topology	BC_topology	90	1	11973	111110
214	ath_AT1G08540	cru_10008711	Bostr.25219s0090	TRUE	TRUE	TRUE	TRUE	AB_topology	AB_topology	37	1	5059	111111
215	ath_AT1G08560	cru_10012277	Bostr.25219s0088	TRUE	TRUE	TRUE	TRUE	AC_topology	AC_topology	62	1	5061	111111
216	ath_AT1G08570	cru_10009966	Bostr.26833s0370 Bostr.25219s0087	TRUE	TRUE	TRUE	TRUE	BC_topology	BC_topology	53	1	5062	111111
217	ath_AT1G08580	cru_10010661	Bostr.25219s0086	TRUE	TRUE	TRUE	TRUE	AB_topology	AB_topology	42	1	5063	111111
218	ath_AT1G08600	cru_10011116	Bostr.25219s0084	TRUE	TRUE	TRUE	TRUE	BC_topology	BC_topology	95	1	11974	111110
219	ath_AT1G08620	cru_10008112	Bostr.25219s0082	TRUE	TRUE	TRUE	TRUE	BC_topology	BC_topology	100	1	11976	111110
220	ath_AT1G08640	cru_10009875	Bostr.25219s0080	TRUE	TRUE	FALSE	FALSE	AB_topology	AB_topology	56	1	14532	111110
221	ath_AT1G08660	cru_10009038	Bostr.25219s0078	TRUE	TRUE	TRUE	TRUE	AB_topology	AB_topology	47	1	11979	111110
222	ath_AT1G08670	cru_10011520	Bostr.25219s0077	TRUE	TRUE	TRUE	TRUE	AB_topology	AB_topology	66	1	11980	111110
223	ath_AT1G08680	cru_10008548	Bostr.25219s0076	TRUE	TRUE	TRUE	TRUE	AC_topology	AC_topology	62	1	5065	111111
224	ath_AT1G08720	cru_10008230	Bostr.25219s0073	TRUE	TRUE	TRUE	TRUE	BC_topology	BC_topology	50	1	11982	111110
225	ath_AT1G08750	cru_10009426	Bostr.25219s0071	TRUE	TRUE	TRUE	TRUE	BC_topology	BC_topology	60	1	11983	111110
226	ath_AT1G08770	cru_10010304	Bostr.25219s0069	TRUE	TRUE	TRUE	TRUE	BC_topology	BC_topology	58	1	9915	111111
227	ath_AT1G08790	cru_10011157	Bostr.25219s0067	TRUE	TRUE	TRUE	TRUE	BC_topology	BC_topology	69	1	11016	111111
228	ath_AT1G08800	cru_10008154	Bostr.25219s0066	TRUE	TRUE	TRUE	TRUE	AB_topology	AB_topology	40	1	9913	111111
229	ath_AT1G08810	cru_10009957	Bostr.25219s0065	TRUE	TRUE	TRUE	TRUE	BC_topology	BC_topology	86	1	11985	111110
230	ath_AT1G08840	cru_10011024	Bostr.25219s0062	TRUE	TRUE	TRUE	TRUE	BC_topology	BC_topology	100	1	9609	111111
231	ath_AT1G08845	cru_10010378	Bostr.25219s0061	TRUE	TRUE	TRUE	FALSE	AB_topology	AB_topology	25	1	9610	111111
232	ath_AT1G08910	cru_10008291	Bostr.5022s0061 Bostr.7200s0089 Bostr.25219s0057	TRUE	TRUE	TRUE	TRUE	AC_topology	AC_topology	54	1	9611	111111
233	ath_AT1G08940	cru_10009965	Bostr.25219s0053	TRUE	TRUE	TRUE	TRUE	AC_topology	AC_topology	69	1	9612	111111
234	ath_AT1G08990	cru_10011725	Bostr.25219s0048	TRUE	TRUE	TRUE	TRUE	BC_topology	BC_topology	32	1	2889	111111
235	ath_AT1G09010	cru_10008228	Bostr.25219s0046	TRUE	TRUE	TRUE	TRUE	AB_topology	AB_topology	38	1	9974	111111
236	ath_AT1G09130	cru_10011543	Bostr.25219s0036	TRUE	TRUE	TRUE	TRUE	AB_topology	AB_topology	88	1	11993	111110
237	ath_AT1G09160	cru_10009213	Bostr.25219s0032	TRUE	TRUE	TRUE	TRUE	BC_topology	BC_topology	82	1	7875	111111
238	ath_AT1G09170	cru_10011730	Bostr.25219s0031	TRUE	TRUE	TRUE	TRUE	BC_topology	BC_topology	94	1	7874	111111
239	ath_AT1G09190	cru_10012008	Bostr.25219s0028	TRUE	TRUE	TRUE	TRUE	BC_topology	BC_topology	77	1	10070	111111
240	ath_AT1G09195	cru_10011869	Bostr.25219s0027	TRUE	TRUE	TRUE	TRUE	BC_topology	BC_topology	97	1	11996	111110
241	ath_AT1G09230	cru_10011629	Bostr.25219s0022	TRUE	TRUE	TRUE	TRUE	BC_topology	BC_topology	82	1	7873	111111
242	ath_AT1G09250	cru_10010314	Bostr.25219s0019	TRUE	TRUE	TRUE	TRUE	BC_topology	BC_topology	62	1	7872	111111
243	ath_AT1G09270	cru_10011976	Bostr.25219s0017	TRUE	TRUE	TRUE	TRUE	BC_topology	BC_topology	20	1	4719	111111
244	ath_AT1G09290	cru_10009568	Bostr.25219s0015	TRUE	TRUE	TRUE	TRUE	BC_topology	BC_topology	33	1	7871	111111
245	ath_AT1G09320	cru_10008882	Bostr.25219s0012	TRUE	TRUE	TRUE	TRUE	BC_topology	BC_topology	71	1	11518	111111
246	ath_AT1G09380	cru_10009476	Bostr.25219s0006	TRUE	TRUE	TRUE	TRUE	AB_topology	AB_topology	53	1	7870	111111
247	ath_AT1G09420	cru_10011205	Bostr.25219s0001	TRUE	TRUE	TRUE	TRUE	BC_topology	BC_topology	75	1	7869	111111
248	ath_AT1G09450	cru_10008644	Bostr.25494s0004	TRUE	TRUE	TRUE	TRUE	BC_topology	BC_topology	71	1	7868	111111
249	ath_AT1G09460	cru_10009486	Bostr.25494s0005	TRUE	TRUE	TRUE	TRUE	BC_topology	BC_topology	74	1	11516	111111
250	ath_AT1G09540	cru_10009497	Bostr.25494s0012	TRUE	TRUE	TRUE	TRUE	BC_topology	BC_topology	68	1	2158	111111
251	ath_AT1G09550	cru_10011324	Bostr.25494s0013	TRUE	TRUE	TRUE	TRUE	BC_topology	BC_topology	77	1	3050	111111
252	ath_AT1G09570	cru_10008141	Bostr.25494s0015	TRUE	TRUE	TRUE	TRUE	BC_topology	BC_topology	74	1	9155	111111
253	ath_AT1G09600	cru_10008488	Bostr.25494s0019	TRUE	TRUE	TRUE	TRUE	BC_topology	BC_topology	84	1	2398	111111
254	ath_AT1G09680	cru_10008618	Bostr.20974s0001	TRUE	TRUE	TRUE	TRUE	BC_topology	BC_topology	78	1	14103	111101
255	ath_AT1G09710	cru_10010985	Bostr.25494s0029	TRUE	TRUE	TRUE	TRUE	BC_topology	BC_topology	95	1	3632	111111
256	ath_AT1G09720	cru_10011130	Bostr.25494s0030	TRUE	TRUE	TRUE	TRUE	BC_topology	BC_topology	94	1	3400	111111
257	ath_AT1G09730	cru_10008238	Bostr.25494s0031	TRUE	TRUE	TRUE	TRUE	BC_topology	BC_topology	100	1	9158	111111
258	ath_AT1G09740	cru_10010470	Bostr.25494s0032	TRUE	TRUE	TRUE	FALSE	AB_topology	AB_topology	52	1	9159	111111
259	ath_AT1G09750	cru_10008880	Bostr.25494s0033	TRUE	TRUE	TRUE	TRUE	AC_topology	AC_topology	56	1	9160	111111
260	ath_AT1G09760	cru_10012046	Bostr.25494s0034	TRUE	TRUE	TRUE	FALSE	AB_topology	AB_topology	33	1	9161	111111
261	ath_AT1G09770	cru_10008427	Bostr.25494s0035	TRUE	TRUE	TRUE	TRUE	AC_topology	AC_topology	55	1	9162	111111
262	ath_AT1G09790	cru_10011331	Bostr.25494s0037	TRUE	TRUE	TRUE	TRUE	BC_topology	BC_topology	73	1	9164	111111
263	ath_AT1G09800	cru_10009493	Bostr.25494s0040	TRUE	TRUE	TRUE	TRUE	AC_topology	AC_topology	46	1	9165	111111
264	ath_AT1G09810	cru_10011018	Bostr.25494s0041	TRUE	TRUE	TRUE	TRUE	BC_topology	BC_topology	59	1	9166	111111
265	ath_AT1G09812	cru_10010622	Bostr.25494s0042	TRUE	TRUE	TRUE	TRUE	AC_topology	AC_topology	63	1	4742	111111
266	ath_AT1G09820	cru_10010987	Bostr.25494s0044	TRUE	TRUE	TRUE	TRUE	AC_topology	AC_topology	34	1	11732	111111
267	ath_AT1G09830	cru_10008837	Bostr.25494s0045	TRUE	TRUE	TRUE	TRUE	BC_topology	BC_topology	64	1	9168	111111
268	ath_AT1G09850	cru_10009056	Bostr.25494s0047	TRUE	TRUE	TRUE	TRUE	AB_topology	AB_topology	57	1	9169	111111
269	ath_AT1G09860	cru_10011209	Bostr.25494s0048	TRUE	TRUE	TRUE	TRUE	BC_topology	BC_topology	68	1	3401	111111
270	ath_AT1G09870	cru_10008976	Bostr.25494s0049	TRUE	TRUE	TRUE	TRUE	BC_topology	BC_topology	85	1	9170	111111
271	ath_AT1G09880	cru_10008518	Bostr.25494s0050	TRUE	TRUE	TRUE	TRUE	BC_topology	BC_topology	60	1	9171	111111
272	ath_AT1G09900	cru_10011677	Bostr.25494s0052	TRUE	TRUE	TRUE	TRUE	AC_topology	AC_topology	34	1	11733	111111
273	ath_AT1G09910	cru_10008508	Bostr.25494s0053	TRUE	TRUE	TRUE	TRUE	BC_topology	BC_topology	96	1	#N/A	#N/A
274	ath_AT1G09930	cru_10011782	Bostr.25494s0055	TRUE	TRUE	TRUE	TRUE	AC_topology	AC_topology	41	1	9173	111111
275	ath_AT1G09950	cru_10010176	Bostr.13671s0490	TRUE	TRUE	TRUE	TRUE	BC_topology	BC_topology	41	1	3324	111111
276	ath_AT1G09995 ath_AT1G79890	cru_10021859	Bostr.20129s0525	TRUE	TRUE	TRUE	TRUE	BC_topology	BC_topology	94	1	#N/A	#N/A
277	ath_AT1G10020	cru_10009083	Bostr.13671s0484	TRUE	TRUE	FALSE	FALSE	AB_topology	AB_topology	64	1	9176	111111
278	ath_AT1G10030	cru_10010632	Bostr.13671s0483	TRUE	TRUE	FALSE	TRUE	BC_topology	BC_topology	83	1	9177	111111
279	ath_AT1G10040	cru_10009269	Bostr.13671s0482	TRUE	TRUE	TRUE	TRUE	BC_topology	BC_topology	45	1	9178	111111
280	ath_AT1G10050	cru_10008147	Bostr.13671s0481	TRUE	TRUE	TRUE	TRUE	BC_topology	BC_topology	98	1	2688	111111
281	ath_AT1G10120	cru_10009514	Bostr.13671s0476	TRUE	TRUE	TRUE	TRUE	AC_topology	AC_topology	24	1	4255	111111
282	ath_AT1G10130	cru_10008220	Bostr.13671s0475	TRUE	TRUE	TRUE	TRUE	BC_topology	BC_topology	65	1	9180	111111
283	ath_AT1G10270	cru_10012602	Bostr.13671s0464	TRUE	TRUE	TRUE	TRUE	BC_topology	BC_topology	61	1	9183	111111
284	ath_AT1G10310	cru_10011121	Bostr.13671s0458	TRUE	TRUE	TRUE	TRUE	AB_topology	AB_topology	53	1	9185	111111
285	ath_AT1G10320	cru_10012360	Bostr.13671s0457	TRUE	TRUE	TRUE	TRUE	AC_topology	AC_topology	39	1	9186	111111
286	ath_AT1G10330	cru_10011208	Bostr.13671s0456	TRUE	TRUE	TRUE	TRUE	BC_topology	BC_topology	53	1	9187	111111
287	ath_AT1G10560	cru_10008393	Bostr.13671s0425	TRUE	TRUE	TRUE	TRUE	BC_topology	BC_topology	82	1	1066	111111
288	ath_AT1G10570	cru_10011329	Bostr.13671s0424	TRUE	TRUE	TRUE	TRUE	AC_topology	AC_topology	60	1	718	111111
289	ath_AT1G10580	cru_10008709	Bostr.13671s0423	TRUE	TRUE	TRUE	TRUE	AC_topology	AC_topology	51	1	9191	111111
290	ath_AT1G10610	cru_10012182	Bostr.13671s0419	TRUE	TRUE	TRUE	TRUE	BC_topology	BC_topology	78	1	3523	111111
291	ath_AT1G10620	cru_10012045	Bostr.13671s0418	TRUE	TRUE	TRUE	TRUE	BC_topology	BC_topology	57	1	3522	111111
292	ath_AT1G10657	cru_10010722	Bostr.13671s0414	TRUE	TRUE	TRUE	TRUE	AC_topology	AC_topology	61	1	10796	111111
293	ath_AT1G10720	cru_10009128	Bostr.13671s0406	TRUE	TRUE	TRUE	TRUE	BC_topology	BC_topology	60	1	12004	111110
294	ath_AT1G10740	cru_10009032	Bostr.13671s0404	TRUE	TRUE	FALSE	TRUE	AC_topology	AC_topology	64	1	9193	111111
295	ath_AT1G10770	cru_10010490	Bostr.13671s0395	TRUE	TRUE	TRUE	TRUE	AB_topology	AB_topology	41	1	2187	111111
296	ath_AT1G10780	cru_10009265	Bostr.13671s0394	TRUE	TRUE	TRUE	TRUE	BC_topology	BC_topology	88	1	9196	111111
297	ath_AT1G10790	cru_10011389	Bostr.13671s0393	TRUE	TRUE	TRUE	TRUE	AB_topology	AB_topology	64	1	9197	111111
298	ath_AT1G10820	cru_10010034	Bostr.13671s0389	TRUE	TRUE	TRUE	TRUE	BC_topology	BC_topology	99	1	2175	111111
299	ath_AT1G10830	cru_10009509	Bostr.13671s0388	TRUE	TRUE	TRUE	FALSE	AB_topology	AB_topology	76	1	9198	111111
300	ath_AT1G10840	cru_10012627	Bostr.13671s0387	TRUE	TRUE	TRUE	TRUE	BC_topology	BC_topology	45	1	9199	111111
301	ath_AT1G11020	cru_10009723	Bostr.13671s0370 Bostr.12659s0119	TRUE	TRUE	TRUE	TRUE	AC_topology	AC_topology	68	1	9200	111111
302	ath_AT1G11060	cru_10008277	Bostr.13671s0367	TRUE	TRUE	TRUE	TRUE	BC_topology	BC_topology	88	1	1068	111111
303	ath_AT1G11130	cru_10008374	Bostr.13671s0358	TRUE	TRUE	TRUE	TRUE	BC_topology	BC_topology	63	1	4194	111111
304	ath_AT1G11320	cru_10009253	Bostr.13671s0335	TRUE	TRUE	TRUE	TRUE	BC_topology	BC_topology	68	1	9204	111111
305	ath_AT1G11330	cru_10011980	Bostr.13671s0334	TRUE	TRUE	TRUE	TRUE	AB_topology	AB_topology	35	1	475	111111
306	ath_AT1G11360	cru_10009983	Bostr.13671s0331	TRUE	TRUE	TRUE	TRUE	BC_topology	BC_topology	38	1	424	111111
307	ath_AT1G11380	cru_10009956	Bostr.13671s0329	TRUE	TRUE	TRUE	TRUE	BC_topology	BC_topology	26	1	9205	111111
308	ath_AT1G11390	cru_10008587	Bostr.13671s0328	TRUE	TRUE	TRUE	TRUE	AC_topology	AC_topology	57	1	1257	111111
309	ath_AT1G11440	cru_10009508	Bostr.13671s0323	TRUE	TRUE	TRUE	TRUE	BC_topology	BC_topology	91	1	9207	111111
310	ath_AT1G11480	cru_10008685	Bostr.13671s0320	TRUE	TRUE	TRUE	TRUE	BC_topology	BC_topology	48	1	9208	111111
311	ath_AT1G11500	cru_10010526	Bostr.13671s0317	TRUE	TRUE	TRUE	TRUE	BC_topology	BC_topology	77	1	2288	111111
312	ath_AT1G11530	cru_10010679	Bostr.13671s0315	TRUE	TRUE	TRUE	TRUE	AB_topology	AB_topology	62	1	9209	111111
313	ath_AT1G11545	cru_10009849	Bostr.13671s0313	TRUE	TRUE	FALSE	TRUE	AB_topology	AB_topology	54	1	9210	111111
314	ath_AT1G11572	cru_10012507	Bostr.13671s0310	TRUE	TRUE	TRUE	FALSE	AB_topology	AB_topology	47	1	12007	111110
315	ath_AT1G11580	cru_10008769	Bostr.0941s0001	TRUE	TRUE	TRUE	TRUE	BC_topology	BC_topology	99	1	9211	111111
316	ath_AT1G11730	cru_10009427	Bostr.13671s0293	TRUE	TRUE	TRUE	TRUE	BC_topology	BC_topology	69	1	3048	111111
317	ath_AT1G11755	cru_10012283	Bostr.13671s0288	TRUE	TRUE	TRUE	TRUE	BC_topology	BC_topology	95	1	4196	111111
318	ath_AT1G11760	cru_10010459	Bostr.13671s0287	TRUE	TRUE	FALSE	FALSE	AB_topology	AB_topology	66	1	9218	111111
319	ath_AT1G11780	cru_10009622	Bostr.13671s0284	TRUE	TRUE	TRUE	TRUE	BC_topology	BC_topology	89	1	12011	111110
320	ath_AT1G11790	cru_10009627	Bostr.13671s0283	TRUE	TRUE	TRUE	TRUE	BC_topology	BC_topology	63	1	9219	111111
321	ath_AT1G11820	cru_10012467	Bostr.13671s0281	TRUE	TRUE	TRUE	TRUE	BC_topology	BC_topology	80	1	4536	110111
322	ath_AT1G11860	cru_10009236	Bostr.13671s0278	TRUE	TRUE	TRUE	TRUE	AB_topology	AB_topology	40	1	9221	111111
323	ath_AT1G11880	cru_10008966	Bostr.13671s0272	TRUE	TRUE	TRUE	TRUE	AC_topology	AC_topology	33	1	9223	111111
324	ath_AT1G11900	cru_10012108	Bostr.13671s0270	TRUE	TRUE	TRUE	TRUE	BC_topology	BC_topology	49	1	9225	111111
325	ath_AT1G11950	cru_10011915	Bostr.13671s0263	TRUE	TRUE	TRUE	TRUE	BC_topology	BC_topology	78	1	1972	111111
326	ath_AT1G12060	cru_10012322	Bostr.13671s0254	TRUE	TRUE	TRUE	TRUE	AB_topology	AB_topology	51	1	9227	111111
327	ath_AT1G12110	cru_10008661	Bostr.13671s0248	TRUE	TRUE	TRUE	TRUE	BC_topology	BC_topology	64	1	9228	111111
328	ath_AT1G12120	cru_10008871	Bostr.13671s0247	TRUE	TRUE	TRUE	TRUE	BC_topology	BC_topology	90	1	1974	111111
329	ath_AT1G12140	cru_10011483 cru_10009080	Bostr.13671s0244	TRUE	TRUE	TRUE	TRUE	BC_topology	BC_topology	80	1	277	111111
330	ath_AT1G12230	cru_10009318	Bostr.13671s0237	TRUE	TRUE	TRUE	TRUE	BC_topology	BC_topology	45	1	9257	111111
331	ath_AT1G12244	cru_10012184	Bostr.13671s0235	TRUE	TRUE	TRUE	TRUE	BC_topology	BC_topology	90	1	9229	111111
332	ath_AT1G12330	cru_10008918	Bostr.13671s0226	TRUE	TRUE	TRUE	TRUE	BC_topology	BC_topology	49	1	9230	111111
333	ath_AT1G12360	cru_10011323	Bostr.13671s0224	TRUE	TRUE	TRUE	TRUE	BC_topology	BC_topology	84	1	3168	111111
334	ath_AT1G12370	cru_10011602	Bostr.13671s0223	TRUE	TRUE	TRUE	TRUE	BC_topology	BC_topology	33	1	9231	111111
335	ath_AT1G12430	cru_10008202	Bostr.13671s0216	TRUE	TRUE	TRUE	TRUE	BC_topology	BC_topology	45	1	9233	111111
336	ath_AT1G12440	cru_10010492	Bostr.13671s0215	TRUE	TRUE	TRUE	TRUE	BC_topology	BC_topology	70	1	272	111111
337	ath_AT1G12480	cru_10011981	Bostr.13671s0210	TRUE	TRUE	TRUE	TRUE	BC_topology	BC_topology	73	1	9235	111111
338	ath_AT1G12550	cru_10009669	Bostr.13671s0204	TRUE	TRUE	TRUE	TRUE	AB_topology	AB_topology	47	1	11736	111111
339	ath_AT1G12560	cru_10011828	Bostr.13671s0203	TRUE	TRUE	TRUE	FALSE	AB_topology	AB_topology	59	1	1075	111111
340	ath_AT1G12570	cru_10008714	Bostr.29827s0200	TRUE	TRUE	TRUE	FALSE	AB_topology	AB_topology	76	1	3763	111111
341	ath_AT1G12650	cru_10010126	Bostr.13671s0196	TRUE	TRUE	TRUE	TRUE	BC_topology	BC_topology	80	1	9238	111111
342	ath_AT1G12680	cru_10009041	Bostr.13671s0189	TRUE	TRUE	TRUE	FALSE	AB_topology	AB_topology	64	1	3731	111111
343	ath_AT1G12770	cru_10008776	Bostr.13671s0181	TRUE	TRUE	TRUE	TRUE	AC_topology	AC_topology	79	1	4593	111111
344	ath_AT1G12790	cru_10012622	Bostr.13671s0177	TRUE	TRUE	TRUE	TRUE	BC_topology	BC_topology	42	1	4638	111111
345	ath_AT1G12800	cru_10008376	Bostr.13671s0173	TRUE	TRUE	TRUE	TRUE	AC_topology	AC_topology	39	1	4408	111111
346	ath_AT1G12810	cru_10011061	Bostr.13671s0170	TRUE	TRUE	TRUE	TRUE	AB_topology	AB_topology	40	1	14187	111111
347	ath_AT1G12840	cru_10009467	Bostr.13671s0167	TRUE	TRUE	TRUE	TRUE	AB_topology	AB_topology	41	1	9239	111111
348	ath_AT1G12890	cru_10012659	Bostr.13671s0161	TRUE	TRUE	TRUE	TRUE	BC_topology	BC_topology	97	1	3573	111111
349	ath_AT1G12970	cru_10009069	Bostr.13671s0154	TRUE	TRUE	TRUE	TRUE	AB_topology	AB_topology	40	1	1259	111111
350	ath_AT1G12980	cru_10011023	Bostr.13671s0153	TRUE	TRUE	TRUE	TRUE	BC_topology	BC_topology	81	1	3573	111111
351	ath_AT1G13040	cru_10012598	Bostr.13671s0148	TRUE	TRUE	TRUE	TRUE	BC_topology	BC_topology	93	1	9243	111111
352	ath_AT1G13195	cru_10010035	Bostr.13671s0131	TRUE	TRUE	TRUE	TRUE	AC_topology	AC_topology	42	1	9248	111111
353	ath_AT1G13220	cru_10011605	Bostr.13671s0124	TRUE	TRUE	TRUE	TRUE	AB_topology	AB_topology	77	1	11739	111111
354	ath_AT1G13270	cru_10009496	Bostr.13671s0119	TRUE	TRUE	FALSE	TRUE	AB_topology	AB_topology	58	1	2101	111111
355	ath_AT1G13290	cru_10012013	Bostr.13671s0117	TRUE	TRUE	TRUE	TRUE	AC_topology	AC_topology	57	1	9256	111111
356	ath_AT1G13300	cru_10011925	Bostr.13671s0116	TRUE	TRUE	TRUE	TRUE	BC_topology	BC_topology	58	1	59	111111
357	ath_AT1G13310	cru_10012068	Bostr.13671s0115	TRUE	TRUE	TRUE	TRUE	AC_topology	AC_topology	43	1	9255	111111
358	ath_AT1G13340	cru_10009293	Bostr.13671s0112	TRUE	TRUE	TRUE	TRUE	BC_topology	BC_topology	82	1	3507	111111
359	ath_AT1G13360	cru_10010335	Bostr.13671s0110	TRUE	TRUE	TRUE	TRUE	BC_topology	BC_topology	83	1	1073	111111
360	ath_AT1G13400	cru_10010898	Bostr.13671s0107	TRUE	TRUE	TRUE	TRUE	BC_topology	BC_topology	42	1	9252	111111
361	ath_AT1G13570	cru_10009278	Bostr.13671s0099	TRUE	TRUE	TRUE	TRUE	BC_topology	BC_topology	73	1	9249	111111
362	ath_AT1G13610	cru_10011195	Bostr.13671s0092	TRUE	TRUE	TRUE	FALSE	AB_topology	AB_topology	69	1	9250	111111
363	ath_AT1G13630	cru_10008310	Bostr.13671s0090	TRUE	TRUE	TRUE	TRUE	BC_topology	BC_topology	98	1	12020	111110
364	ath_AT1G13680	cru_10011738	Bostr.13671s0083	TRUE	TRUE	TRUE	TRUE	BC_topology	BC_topology	70	1	10328	111111
365	ath_AT1G13740	cru_10009552	Bostr.13671s0078	TRUE	TRUE	TRUE	TRUE	AC_topology	AC_topology	65	1	194	111111
366	ath_AT1G13870	cru_10009863	Bostr.13671s0068	TRUE	TRUE	TRUE	TRUE	AB_topology	AB_topology	60	1	8350	111111
367	ath_AT1G13930	cru_10010521	Bostr.13671s0062	TRUE	TRUE	TRUE	FALSE	AB_topology	AB_topology	48	1	1929	111111
368	ath_AT1G13970	cru_10008911	Bostr.13671s0058	TRUE	TRUE	TRUE	FALSE	AB_topology	AB_topology	66	1	5341	111111
369	ath_AT1G13980	cru_10011818	Bostr.13671s0057	TRUE	TRUE	TRUE	TRUE	BC_topology	BC_topology	67	1	3856	111111
370	ath_AT1G14010	cru_10010285	Bostr.13671s0054	TRUE	TRUE	TRUE	TRUE	AB_topology	AB_topology	63	1	10	111111
371	ath_AT1G14030	cru_10011125	Bostr.13671s0052	TRUE	TRUE	TRUE	TRUE	BC_topology	BC_topology	59	1	5344	111111
372	ath_AT1G14170	cru_10009036	Bostr.13671s0041	TRUE	TRUE	TRUE	TRUE	BC_topology	BC_topology	65	1	729	111111
373	ath_AT1G14200	cru_10012348	Bostr.13671s0034	TRUE	TRUE	TRUE	TRUE	AB_topology	AB_topology	51	1	2809	111111
374	ath_AT1G14205	cru_10010475	Bostr.13671s0033	TRUE	TRUE	FALSE	TRUE	AB_topology	AB_topology	63	1	10714	111111
375	ath_AT1G14230	cru_10008956	Bostr.13671s0030	TRUE	TRUE	TRUE	TRUE	BC_topology	BC_topology	81	1	1693	111111
376	ath_AT1G14270	cru_10011314	Bostr.13671s0025	TRUE	TRUE	TRUE	TRUE	BC_topology	BC_topology	72	1	5348	111111
377	ath_AT1G14280	cru_10009104	Bostr.13671s0024	TRUE	TRUE	TRUE	TRUE	BC_topology	BC_topology	89	1	823	111111
378	ath_AT1G14310	cru_10010081	Bostr.13671s0022	TRUE	TRUE	TRUE	TRUE	BC_topology	BC_topology	69	1	5349	111111
379	ath_AT1G14340	cru_10010131	Bostr.13671s0018	TRUE	TRUE	TRUE	TRUE	BC_topology	BC_topology	44	1	5350	111111
380	ath_AT1G14440	cru_10009782	Bostr.13671s0007	TRUE	TRUE	TRUE	FALSE	AB_topology	AB_topology	47	1	730	111111
381	ath_AT1G14570	cru_10009052	Bostr.24340s0007	TRUE	TRUE	TRUE	TRUE	AC_topology	AC_topology	31	1	4065	111111
382	ath_AT1G14686	cru_10011056	Bostr.0124s0193	TRUE	TRUE	TRUE	TRUE	BC_topology	BC_topology	83	1	3073	111111
383	ath_AT1G14687	cru_10010471	Bostr.0124s0192	TRUE	TRUE	TRUE	TRUE	AC_topology	AC_topology	43	1	5356	111111
384	ath_AT1G14710	cru_10008596	Bostr.0124s0189	TRUE	TRUE	TRUE	TRUE	BC_topology	BC_topology	85	1	11056	111111
385	ath_AT1G14750	cru_10010916	Bostr.0124s0185	TRUE	TRUE	TRUE	TRUE	AC_topology	AC_topology	53	1	4066	111111
386	ath_AT1G14790	cru_10008144	Bostr.0124s0180	TRUE	TRUE	TRUE	TRUE	AC_topology	AC_topology	65	1	5359	111111
387	ath_AT1G14820	cru_10010095	Bostr.0124s0178	TRUE	TRUE	FALSE	FALSE	AB_topology	AB_topology	55	1	5361	111111
388	ath_AT1G14890	cru_10010160	Bostr.7128s0103	TRUE	TRUE	TRUE	TRUE	AB_topology	AB_topology	38	1	71	111111
389	ath_AT1G14900	cru_10010056	Bostr.7128s0104	TRUE	TRUE	TRUE	FALSE	AB_topology	AB_topology	49	1	2756	111111
390	ath_AT1G15000	cru_10009146	Bostr.7128s0113 Bostr.7128s0114	TRUE	TRUE	TRUE	TRUE	BC_topology	BC_topology	92	1	5365	111111
391	ath_AT1G15020	cru_10008729	Bostr.7128s0118	TRUE	TRUE	TRUE	TRUE	BC_topology	BC_topology	94	1	1406	111111
392	ath_AT1G15040	cru_10011706	Bostr.7128s0120	TRUE	TRUE	TRUE	TRUE	BC_topology	BC_topology	58	1	5366	111111
393	ath_AT1G15060	cru_10012334	Bostr.7128s0122	TRUE	TRUE	TRUE	TRUE	BC_topology	BC_topology	76	1	5367	111111
394	ath_AT1G15080	cru_10009800	Bostr.7128s0123	TRUE	TRUE	TRUE	TRUE	AB_topology	AB_topology	44	1	1617	111111
395	ath_AT1G15190	cru_10010136	Bostr.7128s0132	TRUE	TRUE	TRUE	FALSE	AB_topology	AB_topology	45	1	8349	111111
396	ath_AT1G15200	cru_10011586	Bostr.7128s0133	TRUE	TRUE	TRUE	TRUE	BC_topology	BC_topology	92	1	5370	111111
397	ath_AT1G15215	cru_10010379	Bostr.7128s0135	TRUE	TRUE	TRUE	TRUE	BC_topology	BC_topology	87	1	7332	111111
398	ath_AT1G15240	cru_10008179	Bostr.7128s0138	TRUE	TRUE	TRUE	TRUE	BC_topology	BC_topology	82	1	10043	111111
399	ath_AT1G15390	cru_10011124	Bostr.7128s0153	TRUE	TRUE	FALSE	TRUE	AC_topology	AC_topology	44	1	7330	111111
400	ath_AT1G15420	cru_10009844	Bostr.7128s0158	TRUE	TRUE	TRUE	TRUE	BC_topology	BC_topology	71	1	12041	111110
401	ath_AT1G15430	cru_10010051	Bostr.7128s0159	TRUE	TRUE	TRUE	TRUE	AC_topology	AC_topology	68	1	3390	111111
402	ath_AT1G15510	cru_10012185	Bostr.7128s0166	TRUE	TRUE	TRUE	TRUE	BC_topology	BC_topology	91	1	10267	111111
403	ath_AT1G15550	cru_10009532	Bostr.7128s0170	TRUE	TRUE	TRUE	TRUE	BC_topology	BC_topology	63	1	1485	111111
404	ath_AT1G15670	cru_10009534	Bostr.7128s0183	TRUE	TRUE	TRUE	FALSE	AB_topology	AB_topology	65	1	1827	111111
405	ath_AT1G15740	cru_10010899	Bostr.7128s0189	TRUE	TRUE	TRUE	TRUE	BC_topology	BC_topology	98	1	10042	111111
406	ath_AT1G15820	cru_10010058	Bostr.7128s0202	TRUE	TRUE	TRUE	TRUE	BC_topology	BC_topology	44	1	7323	111111
407	ath_AT1G15880	cru_10010239	Bostr.7128s0208	TRUE	TRUE	TRUE	TRUE	BC_topology	BC_topology	66	1	7322	111111
408	ath_AT1G15900	cru_10011590	Bostr.7128s0209	TRUE	TRUE	TRUE	TRUE	AB_topology	AB_topology	52	1	7321	111111
409	ath_AT1G15940	cru_10008168	Bostr.7128s0213	TRUE	TRUE	TRUE	TRUE	BC_topology	BC_topology	100	1	249	111111
410	ath_AT1G16060	cru_10010918	Bostr.7128s0222	TRUE	TRUE	TRUE	TRUE	BC_topology	BC_topology	73	1	1004	111111
411	ath_AT1G16070	cru_10009355	Bostr.7128s0223	TRUE	TRUE	TRUE	TRUE	BC_topology	BC_topology	65	1	7320	111111
412	ath_AT1G16170	cru_10010756	Bostr.7128s0229 Bostr.13404s0083	TRUE	TRUE	FALSE	FALSE	AB_topology	AB_topology	49	1	2044	111111
413	ath_AT1G16180	cru_10009295	Bostr.7128s0230	TRUE	TRUE	TRUE	TRUE	BC_topology	BC_topology	33	1	7318	111111
414	ath_AT1G16280	cru_10012273	Bostr.7128s0238	TRUE	TRUE	TRUE	TRUE	AC_topology	AC_topology	64	1	11410	111111
415	ath_AT1G16320	cru_10009990	Bostr.7128s0242	TRUE	TRUE	TRUE	TRUE	BC_topology	BC_topology	48	1	999	111111
416	ath_AT1G16330	cru_10012501	Bostr.7128s0243	TRUE	TRUE	TRUE	TRUE	AB_topology	AB_topology	51	1	7315	111111
417	ath_AT1G16380	cru_10011761	Bostr.7128s0247	TRUE	TRUE	TRUE	TRUE	AC_topology	AC_topology	76	1	1822	111111
418	ath_AT1G16390	cru_10011593	Bostr.7128s0248	TRUE	TRUE	TRUE	TRUE	AC_topology	AC_topology	51	1	#N/A	#N/A
419	ath_AT1G16420	cru_10011040	Bostr.7128s0250	TRUE	TRUE	TRUE	TRUE	BC_topology	BC_topology	52	1	673	111111
420	ath_AT1G16480	cru_10011798	Bostr.7128s0255	TRUE	TRUE	TRUE	TRUE	BC_topology	BC_topology	96	1	7314	111111
421	ath_AT1G16490	cru_10011190	Bostr.7128s0256	TRUE	TRUE	TRUE	TRUE	BC_topology	BC_topology	65	1	189	111111
422	ath_AT1G16510	cru_10011035	Bostr.7128s0258	TRUE	TRUE	TRUE	TRUE	AC_topology	AC_topology	61	1	223	111111
423	ath_AT1G16530	cru_10010749	Bostr.7128s0261	TRUE	TRUE	TRUE	TRUE	BC_topology	BC_topology	64	1	7313	111111
424	ath_AT1G16540	cru_10011147	Bostr.7128s0262	TRUE	TRUE	TRUE	TRUE	AC_topology	AC_topology	64	1	7312	111111
425	ath_AT1G16560	cru_10009543	Bostr.7128s0263	TRUE	TRUE	TRUE	TRUE	BC_topology	BC_topology	84	1	7311	111111
426	ath_AT1G16570	cru_10008948	Bostr.7128s0264	TRUE	TRUE	TRUE	TRUE	BC_topology	BC_topology	55	1	7310	111111
427	ath_AT1G16590	cru_10010297	Bostr.7128s0265	TRUE	TRUE	TRUE	TRUE	BC_topology	BC_topology	50	1	11408	111111
428	ath_AT1G16650	cru_10009211	Bostr.7128s0270	TRUE	TRUE	TRUE	TRUE	BC_topology	BC_topology	83	1	7309	111111
429	ath_AT1G16730	cru_10012617	Bostr.7128s0277	TRUE	TRUE	TRUE	TRUE	BC_topology	BC_topology	95	1	7307	111111
430	ath_AT1G16790	cru_10011947	Bostr.7128s0283	TRUE	TRUE	TRUE	TRUE	BC_topology	BC_topology	67	1	10266	111111
431	ath_AT1G16800	cru_10008065	Bostr.7128s0284	TRUE	TRUE	TRUE	TRUE	BC_topology	BC_topology	100	1	10604	111111
432	ath_AT1G16810	cru_10012679	Bostr.7128s0285	TRUE	TRUE	TRUE	TRUE	AC_topology	AC_topology	44	1	7304	111111
433	ath_AT1G16830	cru_10008619	Bostr.7128s0287	TRUE	TRUE	TRUE	TRUE	BC_topology	BC_topology	98	1	7303	111111
434	ath_AT1G16870	cru_10009019	Bostr.7128s0291	TRUE	TRUE	TRUE	TRUE	AC_topology	AC_topology	76	1	7302	111111
435	ath_AT1G16900	cru_10008626	Bostr.7128s0294	TRUE	TRUE	TRUE	TRUE	AB_topology	AB_topology	41	1	7300	111111
436	ath_AT1G16950	cru_10012478	Bostr.7128s0303	TRUE	TRUE	TRUE	TRUE	AC_topology	AC_topology	62	1	7299	111111
437	ath_AT1G16960	cru_10010695	Bostr.7128s0305	TRUE	TRUE	FALSE	FALSE	AB_topology	AB_topology	18	1	3288	111111
438	ath_AT1G17030	cru_10008922	Bostr.7128s0311	TRUE	TRUE	TRUE	TRUE	BC_topology	BC_topology	43	1	7359	111111
439	ath_AT1G17040	cru_10011338	Bostr.7128s0312	TRUE	TRUE	TRUE	TRUE	BC_topology	BC_topology	83	1	2286	111111
440	ath_AT1G17060	cru_10008841	Bostr.7128s0314	TRUE	TRUE	TRUE	TRUE	BC_topology	BC_topology	58	1	481	111111
441	ath_AT1G17100	cru_10010190	Bostr.7128s0318	TRUE	TRUE	TRUE	FALSE	AB_topology	AB_topology	51	1	3031	111111
442	ath_AT1G17120	cru_10008669	Bostr.7128s0320	TRUE	TRUE	TRUE	TRUE	BC_topology	BC_topology	92	1	7360	111111
443	ath_AT1G17130	cru_10009751	Bostr.7128s0321	TRUE	TRUE	TRUE	TRUE	BC_topology	BC_topology	76	1	7361	111111
444	ath_AT1G17140	cru_10009626	Bostr.7128s0322	TRUE	TRUE	TRUE	TRUE	BC_topology	BC_topology	66	1	1348	111111
445	ath_AT1G17210	cru_10011970	Bostr.7128s0332	TRUE	TRUE	TRUE	TRUE	BC_topology	BC_topology	79	1	6662	111111
446	ath_AT1G17285	cru_10011991	Bostr.7128s0340	TRUE	TRUE	TRUE	TRUE	AB_topology	AB_topology	61	1	3527	111111
447	ath_AT1G17310	cru_10011075	Bostr.7128s0342	TRUE	TRUE	TRUE	TRUE	AC_topology	AC_topology	80	1	704	111111
448	ath_AT1G17410	cru_10010406	Bostr.7128s0351	TRUE	TRUE	TRUE	FALSE	AB_topology	AB_topology	29	1	7537	111111
449	ath_AT1G17460	cru_10012426	Bostr.7128s0357	TRUE	TRUE	TRUE	TRUE	BC_topology	BC_topology	76	1	1160	111111
450	ath_AT1G17650	cru_10011580	Bostr.7128s0375	TRUE	TRUE	TRUE	TRUE	BC_topology	BC_topology	69	1	7369	111111
451	ath_AT1G17680	cru_10008264	Bostr.7128s0377	TRUE	TRUE	TRUE	TRUE	AB_topology	AB_topology	77	1	7371	111111
452	ath_AT1G17690	cru_10012647	Bostr.7128s0378	TRUE	TRUE	TRUE	TRUE	BC_topology	BC_topology	98	1	7372	111111
453	ath_AT1G17710	cru_10011086	Bostr.7128s0380	TRUE	TRUE	TRUE	TRUE	BC_topology	BC_topology	95	1	994	111111
454	ath_AT1G17745	cru_10008585	Bostr.7128s0383	TRUE	TRUE	TRUE	TRUE	BC_topology	BC_topology	68	1	4631	111111
455	ath_AT1G17790	cru_10009010	Bostr.7128s0388	TRUE	TRUE	TRUE	TRUE	BC_topology	BC_topology	85	1	991	111111
456	ath_AT1G17820	cru_10008308	Bostr.7128s0390	TRUE	TRUE	TRUE	TRUE	BC_topology	BC_topology	70	1	989	111111
457	ath_AT1G17850	cru_10010974	Bostr.7128s0393	TRUE	TRUE	TRUE	TRUE	BC_topology	BC_topology	89	1	7373	111111
458	ath_AT1G17870	cru_10011415	Bostr.7128s0396	TRUE	TRUE	TRUE	TRUE	BC_topology	BC_topology	88	1	7374	111111
459	ath_AT1G17950	cru_10012605	Bostr.7128s0403	TRUE	TRUE	TRUE	FALSE	AB_topology	AB_topology	78	1	987	111111
460	ath_AT1G17980	cru_10008394	Bostr.7128s0405	TRUE	TRUE	TRUE	TRUE	BC_topology	BC_topology	99	1	6653	111111
461	ath_AT1G18010 ath_AT1G18000	cru_10009079	Bostr.7128s0406	TRUE	TRUE	TRUE	FALSE	AB_topology	AB_topology	51	1	#N/A	#N/A
462	ath_AT1G18090	cru_10008695	Bostr.7128s0414	TRUE	TRUE	TRUE	TRUE	BC_topology	BC_topology	86	1	7532	111111
463	ath_AT1G18140	cru_10008683	Bostr.7128s0416	TRUE	TRUE	TRUE	TRUE	AC_topology	AC_topology	49	1	7530	111111
464	ath_AT1G18190	cru_10011252	Bostr.7128s0421	TRUE	TRUE	TRUE	TRUE	AC_topology	AC_topology	54	1	7529	111111
465	ath_AT1G18210	cru_10010474	Bostr.7128s0423	TRUE	TRUE	TRUE	TRUE	AB_topology	AB_topology	54	1	2855	111111
466	ath_AT1G18270	cru_10011390	Bostr.7128s0427	TRUE	TRUE	TRUE	TRUE	BC_topology	BC_topology	64	1	11438	111111
467	ath_AT1G18330 ath_AT3G10113	cru_10009624	Bostr.7128s0434	TRUE	TRUE	TRUE	TRUE	BC_topology	BC_topology	91	1	#N/A	#N/A
468	ath_AT1G18520	cru_10011030	Bostr.7128s0459	TRUE	TRUE	TRUE	TRUE	BC_topology	BC_topology	87	1	7378	111111
469	ath_AT1G18530	cru_10011170	Bostr.7128s0460	TRUE	TRUE	TRUE	TRUE	AC_topology	AC_topology	39	1	7379	111111
470	ath_AT1G18550	cru_10008434	Bostr.7128s0462	TRUE	TRUE	TRUE	TRUE	BC_topology	BC_topology	66	1	14436	111111
471	ath_AT1G18560	cru_10008481	Bostr.7128s0463	TRUE	TRUE	TRUE	TRUE	BC_topology	BC_topology	98	1	11419	111111
472	ath_AT1G18610	cru_10008756	Bostr.7128s0469	TRUE	TRUE	TRUE	TRUE	BC_topology	BC_topology	92	1	982	111111
473	ath_AT1G18620	cru_10008208	Bostr.7128s0470	TRUE	TRUE	TRUE	TRUE	BC_topology	BC_topology	95	1	1815	111111
474	ath_AT1G18650	cru_10012483 cru_10025011	Bostr.7128s0473	TRUE	TRUE	FALSE	TRUE	AB_topology	AB_topology	59	1	7381	111111
475	ath_AT1G18700	cru_10012083	Bostr.7128s0478	TRUE	TRUE	TRUE	TRUE	AB_topology	AB_topology	62	1	7384	111111
476	ath_AT1G18720	cru_10010309	Bostr.7128s0482	TRUE	TRUE	TRUE	TRUE	BC_topology	BC_topology	53	1	3101	111111
477	ath_AT1G18750	cru_10009419	Bostr.7128s0485	TRUE	TRUE	TRUE	TRUE	AC_topology	AC_topology	42	1	4167	111111
478	ath_AT1G18810	cru_10011880	Bostr.7128s0488	TRUE	TRUE	TRUE	TRUE	BC_topology	BC_topology	92	1	7386	111111
479	ath_AT1G18840	cru_10008698	Bostr.7128s0491	TRUE	TRUE	TRUE	TRUE	BC_topology	BC_topology	94	1	978	111111
480	ath_AT1G19000	cru_10011841	Bostr.7128s0505	TRUE	TRUE	TRUE	TRUE	AC_topology	AC_topology	68	1	976	111111
481	ath_AT1G19050	cru_10010295	Bostr.7128s0510	TRUE	TRUE	FALSE	TRUE	AC_topology	AC_topology	50	1	1859	111111
482	ath_AT1G19090	cru_10008603	Bostr.7128s0513	TRUE	TRUE	TRUE	TRUE	BC_topology	BC_topology	59	1	7388	111111
483	ath_AT1G19150	cru_10012387	Bostr.7128s0520	TRUE	TRUE	TRUE	FALSE	AB_topology	AB_topology	84	1	7392	111111
484	ath_AT1G19170	cru_10011469	Bostr.7128s0523	TRUE	TRUE	TRUE	TRUE	BC_topology	BC_topology	75	1	7393	111111
485	ath_AT1G19180	cru_10010018	Bostr.7128s0524	TRUE	TRUE	TRUE	TRUE	BC_topology	BC_topology	98	1	3012	111111
486	ath_AT1G19210	cru_10011394	Bostr.7128s0526	TRUE	TRUE	TRUE	TRUE	BC_topology	BC_topology	56	1	2257	111111
487	ath_AT1G19300	cru_10012618	Bostr.7128s0534	TRUE	TRUE	TRUE	FALSE	AB_topology	AB_topology	53	1	4763	111111
488	ath_AT1G19340	cru_10009255	Bostr.7128s0538	TRUE	TRUE	TRUE	TRUE	BC_topology	BC_topology	90	1	7399	111111
489	ath_AT1G19370	cru_10012465	Bostr.7128s0541	TRUE	TRUE	FALSE	FALSE	AB_topology	AB_topology	58	1	974	111111
490	ath_AT1G19380	cru_10010542	Bostr.7128s0542	TRUE	TRUE	FALSE	FALSE	AB_topology	AB_topology	44	1	942	111111
491	ath_AT1G19430	cru_10008443	Bostr.7128s0546	TRUE	TRUE	TRUE	TRUE	BC_topology	BC_topology	55	1	10447	111111
492	ath_AT1G19485	cru_10010997	Bostr.7128s0551	TRUE	TRUE	TRUE	TRUE	BC_topology	BC_topology	53	1	7400	111111
493	ath_AT1G19490	cru_10011417	Bostr.7128s0552	TRUE	TRUE	TRUE	TRUE	BC_topology	BC_topology	91	1	7401	111111
494	ath_AT1G19520	cru_10008438	Bostr.7128s0555	TRUE	TRUE	TRUE	TRUE	BC_topology	BC_topology	99	1	7403	111111
495	ath_AT1G19540	cru_10012117	Bostr.7128s0557	TRUE	TRUE	TRUE	TRUE	AB_topology	AB_topology	50	1	69	111111
496	ath_AT1G19600	cru_10009566	Bostr.7128s0560	TRUE	TRUE	TRUE	TRUE	BC_topology	BC_topology	55	1	7405	111111
497	ath_AT1G19630	cru_10009004	Bostr.7128s0563	TRUE	TRUE	TRUE	TRUE	BC_topology	BC_topology	86	1	7406	111111
498	ath_AT1G19640	cru_10009402	Bostr.7128s0564	TRUE	TRUE	TRUE	TRUE	BC_topology	BC_topology	88	1	616	111111
499	ath_AT1G19690	cru_10012174	Bostr.7128s0569	TRUE	TRUE	TRUE	TRUE	BC_topology	BC_topology	93	1	7407	111111
500	ath_AT1G19700	cru_10008805	Bostr.7128s0570	TRUE	TRUE	TRUE	TRUE	BC_topology	BC_topology	78	1	1379	111111
501	ath_AT1G19715	cru_10012347	Bostr.7128s0572	TRUE	TRUE	TRUE	TRUE	AB_topology	AB_topology	92	1	3844	111111
502	ath_AT1G19730	cru_10010677	Bostr.7128s0574	TRUE	TRUE	TRUE	TRUE	AB_topology	AB_topology	41	1	3436	111111
503	ath_AT1G19770	cru_10009375	Bostr.7128s0576	TRUE	TRUE	TRUE	TRUE	BC_topology	BC_topology	37	1	2515	111111
504	ath_AT1G19835	cru_10008199	Bostr.7128s0582	TRUE	TRUE	TRUE	TRUE	BC_topology	BC_topology	91	1	1779	111111
505	ath_AT1G19840	cru_10010532	Bostr.7128s0583	TRUE	TRUE	TRUE	FALSE	AB_topology	AB_topology	44	1	1213	111111
506	ath_AT1G19860	cru_10009292	Bostr.7128s0586	TRUE	TRUE	TRUE	TRUE	BC_topology	BC_topology	100	1	529	111111
507	ath_AT1G19870	cru_10008346	Bostr.7128s0587	TRUE	TRUE	TRUE	TRUE	BC_topology	BC_topology	85	1	7410	111111
508	ath_AT1G19880	cru_10011521	Bostr.7128s0588	TRUE	TRUE	TRUE	FALSE	AB_topology	AB_topology	65	1	7411	111111
509	ath_AT1G19980	cru_10010151	Bostr.7128s0598	TRUE	TRUE	TRUE	TRUE	AC_topology	AC_topology	56	1	4025	111111
510	ath_AT1G20020	cru_10011511	Bostr.7128s0601	TRUE	TRUE	TRUE	TRUE	BC_topology	BC_topology	36	1	3322	111111
511	ath_AT1G20050	cru_10010245	Bostr.7128s0605	TRUE	TRUE	TRUE	TRUE	AC_topology	AC_topology	67	1	12064	111110
512	ath_AT1G20110	cru_10008630	Bostr.7128s0612	TRUE	TRUE	TRUE	TRUE	BC_topology	BC_topology	75	1	6659	111111
513	ath_AT1G20180	cru_10009395	Bostr.7128s0620	TRUE	TRUE	TRUE	TRUE	BC_topology	BC_topology	96	1	7415	111111
514	ath_AT1G20230	cru_10008385	Bostr.7128s0625	TRUE	TRUE	TRUE	TRUE	BC_topology	BC_topology	56	1	4764	111111
515	ath_AT1G20300	cru_10011494	Bostr.7128s0631	TRUE	TRUE	TRUE	FALSE	AB_topology	AB_topology	45	1	7417	111111
516	ath_AT1G20310	cru_10010139	Bostr.7128s0632	TRUE	TRUE	TRUE	TRUE	BC_topology	BC_topology	64	1	968	111111
517	ath_AT1G20410	cru_10008914	Bostr.7128s0638	TRUE	TRUE	TRUE	TRUE	AC_topology	AC_topology	66	1	10792	111111
518	ath_AT1G20640	cru_10008300	Bostr.7128s0657	TRUE	TRUE	TRUE	TRUE	AC_topology	AC_topology	49	1	30	111111
519	ath_AT1G20670	cru_10008487	Bostr.7128s0660	TRUE	TRUE	TRUE	TRUE	AC_topology	AC_topology	51	1	1278	111111
520	ath_AT1G20760	cru_10008174	Bostr.7128s0666	TRUE	TRUE	TRUE	TRUE	AB_topology	AB_topology	68	1	7421	111111
521	ath_AT1G20810	cru_10010195	Bostr.7128s0670	TRUE	TRUE	TRUE	TRUE	AC_topology	AC_topology	50	1	7423	111111
522	ath_AT1G20830	cru_10009608	Bostr.7128s0673	TRUE	TRUE	TRUE	TRUE	BC_topology	BC_topology	54	1	10746	111111
523	ath_AT1G20850	cru_10009557	Bostr.7128s0675	TRUE	TRUE	TRUE	FALSE	AB_topology	AB_topology	51	1	2985	111111
524	ath_AT1G20870	cru_10009051	Bostr.7128s0677	TRUE	TRUE	TRUE	TRUE	BC_topology	BC_topology	87	1	2174	111111
525	ath_AT1G20970	cru_10008095	Bostr.7128s0688	TRUE	TRUE	TRUE	TRUE	BC_topology	BC_topology	100	1	7425	111111
526	ath_AT1G21060	cru_10012153	Bostr.7128s0695	TRUE	TRUE	TRUE	TRUE	BC_topology	BC_topology	67	1	961	111111
527	ath_AT1G21340	cru_10011507	Bostr.25570s0008	TRUE	TRUE	TRUE	FALSE	AB_topology	AB_topology	47	1	4326	111111
528	ath_AT1G21360	cru_10010234	Bostr.25570s0010	TRUE	TRUE	TRUE	TRUE	BC_topology	BC_topology	66	1	4283	111111
529	ath_AT1G21390	cru_10010005	Bostr.25570s0017	TRUE	TRUE	TRUE	TRUE	BC_topology	BC_topology	60	1	1560	111111
530	ath_AT1G21430	cru_10011440	Bostr.25570s0022	TRUE	TRUE	TRUE	TRUE	BC_topology	BC_topology	69	1	7534	111111
531	ath_AT1G21590	cru_10011454	Bostr.12659s0008	TRUE	TRUE	TRUE	TRUE	BC_topology	BC_topology	95	1	537	111111
532	ath_AT1G21630	cru_10008122	Bostr.12659s0012	TRUE	TRUE	TRUE	TRUE	BC_topology	BC_topology	83	1	4282	111111
533	ath_AT1G21640	cru_10008203	Bostr.12659s0013	TRUE	TRUE	TRUE	TRUE	AC_topology	AC_topology	78	1	7428	111111
534	ath_AT1G21660	cru_10008781	Bostr.12659s0015	TRUE	TRUE	TRUE	TRUE	BC_topology	BC_topology	56	1	3106	111111
535	ath_AT1G21680	cru_10011878	Bostr.12659s0017	TRUE	TRUE	TRUE	FALSE	AB_topology	AB_topology	73	1	#N/A	#N/A
536	ath_AT1G21690	cru_10010906	Bostr.12659s0018	TRUE	TRUE	TRUE	FALSE	AB_topology	AB_topology	64	1	3562	111111
537	ath_AT1G21710	cru_10009521	Bostr.12659s0021	TRUE	TRUE	TRUE	FALSE	AB_topology	AB_topology	79	1	7430	111111
538	ath_AT1G21740	cru_10008218	Bostr.12659s0025	TRUE	TRUE	TRUE	TRUE	BC_topology	BC_topology	98	1	959	111111
539	ath_AT1G21770	cru_10010702	Bostr.12659s0028	TRUE	TRUE	TRUE	TRUE	AC_topology	AC_topology	70	1	958	111111
540	ath_AT1G21900	cru_10010277	Bostr.12659s0040	TRUE	TRUE	TRUE	TRUE	AC_topology	AC_topology	41	1	4433	111111
541	ath_AT1G21920	cru_10009218	Bostr.12659s0042	TRUE	TRUE	TRUE	TRUE	BC_topology	BC_topology	54	1	587	111111
542	ath_AT1G21970	cru_10011036	Bostr.12659s0049	TRUE	TRUE	TRUE	TRUE	AC_topology	AC_topology	47	1	4504	111111
543	ath_AT1G22020	cru_10008636	Bostr.12659s0054	TRUE	TRUE	TRUE	TRUE	BC_topology	BC_topology	27	1	3355	111111
544	ath_AT1G22040	cru_10008879	Bostr.12659s0056	TRUE	TRUE	TRUE	TRUE	BC_topology	BC_topology	79	1	7434	111111
545	ath_AT1G22060	cru_10008070	Bostr.12659s0058	TRUE	TRUE	TRUE	TRUE	BC_topology	BC_topology	100	1	7435	111111
546	ath_AT1G22190	cru_10009949	Bostr.12659s0070	TRUE	TRUE	TRUE	TRUE	AB_topology	AB_topology	45	1	255	111111
547	ath_AT1G22250	cru_10010336	Bostr.12659s0077	TRUE	TRUE	TRUE	TRUE	AC_topology	AC_topology	56	1	327	111111
548	ath_AT1G22270	cru_10012311	Bostr.12659s0079	TRUE	TRUE	TRUE	TRUE	AC_topology	AC_topology	61	1	2091	111111
549	ath_AT1G22280	cru_10009953	Bostr.12659s0081	TRUE	TRUE	TRUE	FALSE	AB_topology	AB_topology	62	1	492	111111
550	ath_AT1G22310	cru_10008794	Bostr.12659s0083	TRUE	TRUE	TRUE	TRUE	BC_topology	BC_topology	69	1	7437	111111
551	ath_AT1G22460	cru_10012492	Bostr.12659s0100	TRUE	TRUE	TRUE	FALSE	AB_topology	AB_topology	44	1	3538	111111
552	ath_AT1G22470	cru_10010560	Bostr.12659s0101	TRUE	TRUE	TRUE	TRUE	BC_topology	BC_topology	64	1	480	111111
553	ath_AT1G22500	cru_10012585	Bostr.12659s0104	TRUE	TRUE	TRUE	TRUE	BC_topology	BC_topology	51	1	34	111111
554	ath_AT1G22540	cru_10008731	Bostr.12659s0108	TRUE	TRUE	TRUE	TRUE	BC_topology	BC_topology	93	1	406	111111
555	ath_AT1G22620	cru_10012563	Bostr.12659s0114	TRUE	TRUE	TRUE	TRUE	BC_topology	BC_topology	94	1	7442	111111
556	ath_AT1G22630	cru_10010657	Bostr.12659s0115	TRUE	TRUE	TRUE	TRUE	AC_topology	AC_topology	53	1	7443	111111
557	ath_AT1G22790	cru_10010270	Bostr.12659s0133	TRUE	TRUE	TRUE	TRUE	AC_topology	AC_topology	49	1	3501	111111
558	ath_AT1G22800	cru_10009412	Bostr.12659s0134	TRUE	TRUE	TRUE	TRUE	BC_topology	BC_topology	61	1	7449	111111
559	ath_AT1G22830	cru_10008463	Bostr.12659s0137	TRUE	TRUE	TRUE	TRUE	BC_topology	BC_topology	98	1	3391	111111
560	ath_AT1G22850	cru_10009653	Bostr.12659s0139	TRUE	TRUE	TRUE	TRUE	AC_topology	AC_topology	40	1	4151	111111
561	ath_AT1G22882	cru_10008493	Bostr.12659s0143	TRUE	TRUE	TRUE	TRUE	BC_topology	BC_topology	98	1	2000	111111
562	ath_AT1G22930	cru_10008224	Bostr.12659s0150	TRUE	TRUE	TRUE	TRUE	BC_topology	BC_topology	99	1	7452	111111
563	ath_AT1G22940	cru_10009472	Bostr.12659s0151	TRUE	TRUE	TRUE	TRUE	BC_topology	BC_topology	66	1	11427	111111
564	ath_AT1G22950	cru_10009356	Bostr.12659s0152	TRUE	TRUE	TRUE	TRUE	BC_topology	BC_topology	96	1	7453	111111
565	ath_AT1G22960	cru_10011979	Bostr.12659s0153	TRUE	TRUE	TRUE	TRUE	BC_topology	BC_topology	73	1	7454	111111
566	ath_AT1G22970	cru_10009565	Bostr.12659s0154	TRUE	TRUE	TRUE	TRUE	AB_topology	AB_topology	61	1	2637	111111
567	ath_AT1G22990	cru_10010550	Bostr.12659s0156	TRUE	TRUE	FALSE	TRUE	AC_topology	AC_topology	32	1	1020	111111
568	ath_AT1G23000	cru_10012305	Bostr.12659s0157	TRUE	TRUE	TRUE	TRUE	BC_topology	BC_topology	82	1	7455	111111
569	ath_AT1G23030	cru_10008550	Bostr.12659s0161	TRUE	TRUE	TRUE	TRUE	BC_topology	BC_topology	88	1	1021	111111
570	ath_AT1G23090	cru_10012133	Bostr.12659s0167	TRUE	TRUE	TRUE	TRUE	BC_topology	BC_topology	91	1	7456	111111
571	ath_AT1G23120	cru_10011772	Bostr.12659s0170	TRUE	TRUE	TRUE	FALSE	AB_topology	AB_topology	48	1	301	111111
572	ath_AT1G23280	cru_10009869	Bostr.12659s0189	TRUE	TRUE	TRUE	TRUE	AB_topology	AB_topology	44	1	7460	111111
573	ath_AT1G23320	cru_10011523	Bostr.12659s0194	TRUE	TRUE	TRUE	FALSE	AB_topology	AB_topology	47	1	1025	111111
574	ath_AT1G23360	cru_10010043	Bostr.12659s0198	TRUE	TRUE	TRUE	TRUE	AC_topology	AC_topology	43	1	7462	111111
575	ath_AT1G23390	cru_10012221	Bostr.12659s0200	TRUE	TRUE	TRUE	TRUE	AC_topology	AC_topology	57	1	7463	111111
576	ath_AT1G23420	cru_10012024	Bostr.12659s0203	TRUE	TRUE	TRUE	TRUE	AB_topology	AB_topology	36	1	7466	111111
577	ath_AT1G23480	cru_10008745	Bostr.12659s0207	TRUE	TRUE	TRUE	FALSE	AB_topology	AB_topology	33	1	12070	111110
578	ath_AT1G23560	cru_10009689	Bostr.12659s0213	TRUE	TRUE	TRUE	TRUE	AB_topology	AB_topology	47	1	#N/A	#N/A
579	ath_AT1G23710	cru_10009726	Bostr.12659s0215	TRUE	TRUE	TRUE	TRUE	BC_topology	BC_topology	67	1	642	111111
580	ath_AT1G23740	cru_10009414	Bostr.12659s0219	TRUE	TRUE	FALSE	TRUE	AC_topology	AC_topology	53	1	7468	111111
581	ath_AT1G23750	cru_10010610	Bostr.12659s0220	TRUE	TRUE	TRUE	TRUE	AC_topology	AC_topology	35	1	3506	111111
582	ath_AT1G23980	cru_10011135	Bostr.12659s0236	TRUE	TRUE	TRUE	TRUE	BC_topology	BC_topology	67	1	4432	111111
583	ath_AT1G24050	cru_10010386	Bostr.12659s0243	TRUE	TRUE	TRUE	TRUE	BC_topology	BC_topology	70	1	1867	111111
584	ath_AT1G24100	cru_10009070	Bostr.12659s0247	TRUE	TRUE	TRUE	TRUE	BC_topology	BC_topology	79	1	7472	111111
585	ath_AT1G24120	cru_10009179	Bostr.12659s0249	TRUE	TRUE	TRUE	TRUE	AC_topology	AC_topology	28	1	1352	111111
586	ath_AT1G24130	cru_10009254	Bostr.12659s0250	TRUE	TRUE	TRUE	TRUE	BC_topology	BC_topology	96	1	7473	111111
587	ath_AT1G24160	cru_10008773	Bostr.12659s0263	TRUE	TRUE	TRUE	TRUE	BC_topology	BC_topology	84	1	1868	111111
588	ath_AT1G24260	cru_10010134	Bostr.15697s0055	TRUE	TRUE	TRUE	TRUE	BC_topology	BC_topology	70	1	7541	111111
589	ath_AT1G24310	cru_10012120	Bostr.15697s0049	TRUE	TRUE	TRUE	TRUE	BC_topology	BC_topology	55	1	7522	111111
590	ath_AT1G24340	cru_10008460 cru_10006897	Bostr.15697s0046 Bostr.11793s0028	TRUE	TRUE	TRUE	TRUE	BC_topology	BC_topology	57	1	7521	111111
591	ath_AT1G24460	cru_10011938	Bostr.15697s0037	TRUE	TRUE	TRUE	TRUE	BC_topology	BC_topology	96	1	12241	111110
592	ath_AT1G24470	cru_10009809	Bostr.15697s0036	TRUE	TRUE	FALSE	TRUE	BC_topology	BC_topology	46	1	1638	111111
593	ath_AT1G24490	cru_10009320	Bostr.15697s0034	TRUE	TRUE	TRUE	TRUE	AC_topology	AC_topology	55	1	7518	111111
594	ath_AT1G24530	cru_10010931	Bostr.15697s0031	TRUE	TRUE	TRUE	TRUE	AB_topology	AB_topology	66	1	7517	111111
595	ath_AT1G24590	cru_10012164	Bostr.15697s0023	TRUE	TRUE	TRUE	FALSE	AB_topology	AB_topology	54	1	7515	111111
596	ath_AT1G24620	cru_10011672	Bostr.15697s0020	TRUE	TRUE	TRUE	TRUE	AB_topology	AB_topology	67	1	7513	111111
597	ath_AT1G24650	cru_10011871	Bostr.15697s0018	TRUE	TRUE	TRUE	TRUE	BC_topology	BC_topology	80	1	7512	111111
598	ath_AT1G24706	cru_10008078	Bostr.15697s0017	TRUE	TRUE	TRUE	TRUE	BC_topology	BC_topology	79	1	7511	111111
599	ath_AT1G25230	cru_10009654	Bostr.15697s0012 Bostr.5241s0001	TRUE	TRUE	TRUE	TRUE	AB_topology	AB_topology	53	1	7510	111111
600	ath_AT1G25240	cru_10011223	Bostr.15697s0011	TRUE	TRUE	TRUE	TRUE	BC_topology	BC_topology	76	1	2491	111111
601	ath_AT1G25250	cru_10009424	Bostr.15697s0010	TRUE	TRUE	TRUE	TRUE	BC_topology	BC_topology	86	1	3167	111111
602	ath_AT1G25270	cru_10012629	Bostr.15697s0006	TRUE	TRUE	TRUE	TRUE	BC_topology	BC_topology	87	1	2500	111111
603	ath_AT1G25390	cru_10011668	Bostr.12659s0417	TRUE	TRUE	TRUE	TRUE	BC_topology	BC_topology	89	1	4787	111111
604	ath_AT1G25400	cru_10009790	Bostr.12659s0416	TRUE	TRUE	TRUE	TRUE	BC_topology	BC_topology	70	1	1872	111111
605	ath_AT1G25420	cru_10009577	Bostr.12659s0415	TRUE	TRUE	TRUE	FALSE	AB_topology	AB_topology	62	1	3507	111111
606	ath_AT1G25425	cru_10010757	Bostr.12659s0413	TRUE	TRUE	TRUE	TRUE	AB_topology	AB_topology	67	1	7505	111111
607	ath_AT1G25440	cru_10009230	Bostr.12659s0412	TRUE	TRUE	TRUE	TRUE	BC_topology	BC_topology	56	1	1871	111111
608	ath_AT1G25470	cru_10011260	Bostr.12659s0408	TRUE	TRUE	TRUE	TRUE	AB_topology	AB_topology	91	1	308	111111
609	ath_AT1G25540	cru_10008315	Bostr.12659s0400	TRUE	TRUE	TRUE	TRUE	BC_topology	BC_topology	92	1	7502	111111
610	ath_AT1G25570	cru_10008565	Bostr.12659s0397	TRUE	TRUE	TRUE	TRUE	AB_topology	AB_topology	55	1	7501	111111
611	ath_AT1G25988 ath_AT1G25682	cru_10009810	Bostr.12659s0395	TRUE	TRUE	TRUE	TRUE	AC_topology	AC_topology	83	1	#N/A	#N/A
612	ath_AT1G26100	cru_10012001	Bostr.12659s0393	TRUE	TRUE	TRUE	TRUE	BC_topology	BC_topology	46	1	7497	111111
613	ath_AT1G26120	cru_10009035	Bostr.12659s0390	TRUE	TRUE	TRUE	TRUE	BC_topology	BC_topology	86	1	7496	111111
614	ath_AT1G26170	cru_10010981	Bostr.12659s0384	TRUE	TRUE	TRUE	TRUE	AB_topology	AB_topology	45	1	7495	111111
615	ath_AT1G26190	cru_10012121	Bostr.12659s0382	TRUE	TRUE	TRUE	TRUE	BC_topology	BC_topology	71	1	7494	111111
616	ath_AT1G26200	cru_10012109	Bostr.12659s0380	TRUE	TRUE	TRUE	TRUE	AB_topology	AB_topology	48	1	139	111111
617	ath_AT1G26230	cru_10009172	Bostr.12659s0376	TRUE	TRUE	TRUE	TRUE	AB_topology	AB_topology	88	1	7492	111111
618	ath_AT1G26340	cru_10010310	Bostr.12659s0364	TRUE	TRUE	TRUE	TRUE	AC_topology	AC_topology	57	1	7491	111111
619	ath_AT1G26370	cru_10008395	Bostr.12659s0361	TRUE	TRUE	TRUE	TRUE	AC_topology	AC_topology	95	1	7490	111111
620	ath_AT1G26450	cru_10010353	Bostr.12659s0350	TRUE	TRUE	TRUE	TRUE	BC_topology	BC_topology	70	1	33	111111
621	ath_AT1G26460	cru_10008572	Bostr.12659s0349	TRUE	TRUE	TRUE	FALSE	AB_topology	AB_topology	68	1	7489	111111
622	ath_AT1G26470	cru_10010577	Bostr.12659s0348	TRUE	TRUE	TRUE	FALSE	AB_topology	AB_topology	28	1	7488	111111
623	ath_AT1G26500	cru_10012523	Bostr.12659s0346	TRUE	TRUE	TRUE	TRUE	BC_topology	BC_topology	32	1	7487	111111
624	ath_AT1G26520	cru_10009523	Bostr.12659s0345	TRUE	TRUE	TRUE	TRUE	BC_topology	BC_topology	76	1	11431	111111
625	ath_AT1G26580	cru_10008961	Bostr.12659s0340	TRUE	TRUE	TRUE	TRUE	BC_topology	BC_topology	81	1	199	111111
626	ath_AT1G26610	cru_10012148	Bostr.12659s0337	TRUE	TRUE	TRUE	TRUE	BC_topology	BC_topology	57	1	#N/A	#N/A
627	ath_AT1G26620	cru_10008290	Bostr.12659s0336	TRUE	TRUE	TRUE	TRUE	BC_topology	BC_topology	99	1	219	111111
628	ath_AT1G26760	cru_10011502	Bostr.12659s0324	TRUE	TRUE	TRUE	TRUE	BC_topology	BC_topology	49	1	7482	111111
629	ath_AT1G26761	cru_10010834	Bostr.12659s0323	TRUE	TRUE	TRUE	TRUE	BC_topology	BC_topology	63	1	7481	111111
630	ath_AT1G26780	cru_10011887	Bostr.12659s0321	TRUE	TRUE	TRUE	TRUE	BC_topology	BC_topology	64	1	377	111111
631	ath_AT1G26870	cru_10011253	Bostr.12659s0312	TRUE	TRUE	TRUE	TRUE	BC_topology	BC_topology	59	1	3473	111111
632	ath_AT1G26900	cru_10016929	Bostr.12659s0307	TRUE	TRUE	TRUE	TRUE	AB_topology	AB_topology	64	1	14438	110111
633	ath_AT1G26930	cru_10009257	Bostr.12659s0302	TRUE	TRUE	TRUE	TRUE	AB_topology	AB_topology	35	1	220	111111
634	ath_AT1G27045	cru_10011442	Bostr.12659s0289	TRUE	TRUE	TRUE	FALSE	AB_topology	AB_topology	63	1	11428	111111
635	ath_AT1G27050	cru_10010298	Bostr.12659s0288	TRUE	TRUE	TRUE	TRUE	BC_topology	BC_topology	53	1	7477	111111
636	ath_AT1G27070	cru_10011637	Bostr.12659s0286	TRUE	TRUE	TRUE	TRUE	BC_topology	BC_topology	83	1	7475	111111
637	ath_AT1G27090	cru_10009264	Bostr.12659s0284	TRUE	TRUE	TRUE	TRUE	BC_topology	BC_topology	82	1	7334	111111
638	ath_AT1G27100	cru_10008874	Bostr.12659s0283	TRUE	TRUE	TRUE	FALSE	AB_topology	AB_topology	38	1	94	111111
639	ath_AT1G27130 ath_AT1G27140	cru_10010226	Bostr.12659s0279	TRUE	TRUE	TRUE	TRUE	BC_topology	BC_topology	59	1	#N/A	#N/A
640	ath_AT1G27150	cru_10009055	Bostr.12659s0278	TRUE	TRUE	TRUE	TRUE	BC_topology	BC_topology	70	1	#N/A	#N/A
641	ath_AT1G27200	cru_10008688	Bostr.12659s0275	TRUE	TRUE	TRUE	TRUE	BC_topology	BC_topology	43	1	7474	111111
642	ath_AT1G27210	cru_10008592	Bostr.12659s0274	TRUE	TRUE	TRUE	TRUE	AB_topology	AB_topology	62	1	2144	111111
643	ath_AT1G27290	cru_10010578	Bostr.15697s0056	TRUE	TRUE	TRUE	TRUE	AB_topology	AB_topology	59	1	7540	111111
644	ath_AT1G27300	cru_10012486	Bostr.15697s0057	TRUE	TRUE	TRUE	TRUE	BC_topology	BC_topology	73	1	10748	111111
645	ath_AT1G27320	cru_10011949	Bostr.15697s0059	TRUE	TRUE	TRUE	TRUE	BC_topology	BC_topology	83	1	7538	111111
646	ath_AT1G27450	cru_10010115	Bostr.15697s0074	TRUE	TRUE	TRUE	FALSE	AB_topology	AB_topology	47	1	7525	111111
647	ath_AT1G27461	cru_10011167	Bostr.15697s0076	TRUE	TRUE	TRUE	FALSE	AB_topology	AB_topology	74	1	7526	111111
648	ath_AT1G27480	cru_10009090	Bostr.15697s0078	TRUE	TRUE	TRUE	TRUE	AC_topology	AC_topology	65	1	11441	111111
649	ath_AT1G27500	cru_10008543	Bostr.15697s0080	TRUE	TRUE	TRUE	TRUE	BC_topology	BC_topology	68	1	10050	111111
650	ath_AT1G27510	cru_10010978	Bostr.15697s0081	TRUE	TRUE	TRUE	TRUE	AC_topology	AC_topology	45	1	10049	111111
651	ath_AT1G27595	cru_10008212	Bostr.15697s0084	TRUE	TRUE	TRUE	TRUE	BC_topology	BC_topology	73	1	4254	111111
652	ath_AT1G27620	cru_10011142	Bostr.15697s0086	TRUE	TRUE	TRUE	TRUE	BC_topology	BC_topology	91	1	12149	111110
653	ath_AT1G27630	cru_10009784	Bostr.15697s0087	TRUE	TRUE	TRUE	TRUE	BC_topology	BC_topology	65	1	12150	111110
654	ath_AT1G27660	cru_10009095	Bostr.15697s0089	TRUE	TRUE	TRUE	TRUE	AB_topology	AB_topology	78	1	12151	111110
655	ath_AT1G27670	cru_10011375	Bostr.15697s0090	TRUE	TRUE	TRUE	TRUE	BC_topology	BC_topology	81	1	12152	111110
656	ath_AT1G27680	cru_10008862	Bostr.15697s0092	TRUE	TRUE	TRUE	FALSE	AB_topology	AB_topology	46	1	12153	111110
657	ath_AT1G27752	cru_10008284	Bostr.15697s0102	TRUE	TRUE	TRUE	TRUE	BC_topology	BC_topology	93	1	12157	111110
658	ath_AT1G27950	cru_10010343	Bostr.15697s0115	TRUE	TRUE	TRUE	FALSE	AB_topology	AB_topology	51	1	12165	111110
659	ath_AT1G27980	cru_10012601	Bostr.15697s0118	TRUE	TRUE	TRUE	FALSE	AB_topology	AB_topology	40	1	13892	111110
660	ath_AT1G28060	cru_10008347	Bostr.15697s0123	TRUE	TRUE	TRUE	TRUE	AC_topology	AC_topology	49	1	12166	111110
661	ath_AT1G28140	cru_10009958	Bostr.15697s0131	TRUE	TRUE	TRUE	FALSE	AB_topology	AB_topology	55	1	12171	111110
662	ath_AT1G28150	cru_10010635	Bostr.15697s0132	TRUE	TRUE	TRUE	TRUE	BC_topology	BC_topology	89	1	12172	111110
663	ath_AT1G28200	cru_10009952	Bostr.15697s0139	TRUE	TRUE	TRUE	TRUE	AC_topology	AC_topology	60	1	12173	111110
664	ath_AT1G28210	cru_10009217	Bostr.15697s0140	TRUE	TRUE	TRUE	FALSE	AB_topology	AB_topology	73	1	12174	111110
665	ath_AT1G28220	cru_10009586	Bostr.15697s0141	TRUE	TRUE	TRUE	TRUE	BC_topology	BC_topology	85	1	696	111111
666	ath_AT1G28250	cru_10010709	Bostr.15697s0144	TRUE	TRUE	FALSE	TRUE	AC_topology	AC_topology	42	1	5230	111111
667	ath_AT1G28270	cru_10012072	Bostr.15697s0146	TRUE	TRUE	TRUE	FALSE	AB_topology	AB_topology	40	1	2349	111111
668	ath_AT1G28280	cru_10011477	Bostr.15697s0147	TRUE	TRUE	TRUE	TRUE	BC_topology	BC_topology	72	1	620	111111
669	ath_AT1G28320	cru_10011114	Bostr.15697s0152	TRUE	TRUE	TRUE	TRUE	BC_topology	BC_topology	74	1	3829	111111
670	ath_AT1G28340	cru_10008578	Bostr.15697s0154	TRUE	TRUE	TRUE	TRUE	AC_topology	AC_topology	70	1	12176	111110
671	ath_AT1G28350	cru_10008352	Bostr.15697s0155	TRUE	TRUE	TRUE	TRUE	BC_topology	BC_topology	67	1	2887	111111
672	ath_AT1G28380	cru_10008612	Bostr.15697s0159	TRUE	TRUE	TRUE	TRUE	BC_topology	BC_topology	98	1	5273	111111
673	ath_AT1G28390	cru_10011837	Bostr.15697s0161	TRUE	TRUE	TRUE	TRUE	BC_topology	BC_topology	68	1	5272	111111
674	ath_AT1G28420	cru_10008083	Bostr.15697s0165	TRUE	TRUE	TRUE	TRUE	BC_topology	BC_topology	100	1	12178	111110
675	ath_AT1G28440	cru_10008195	Bostr.15697s0167	TRUE	TRUE	TRUE	TRUE	BC_topology	BC_topology	83	1	10071	111111
676	ath_AT1G28470	cru_10009638	Bostr.15697s0168	TRUE	TRUE	TRUE	TRUE	BC_topology	BC_topology	63	1	12180	111110
677	ath_AT1G28520	cru_10008982	Bostr.15697s0173	TRUE	TRUE	TRUE	TRUE	BC_topology	BC_topology	96	1	8170	111111
678	ath_AT1G28560	cru_10009050 cru_10023451	Bostr.7961s0001 Bostr.15697s0177	TRUE	TRUE	TRUE	TRUE	BC_topology	BC_topology	35	1	4508	111111
679	ath_AT1G28680	cru_10009112	Bostr.15697s0185	TRUE	TRUE	TRUE	TRUE	BC_topology	BC_topology	76	1	10454	111111
680	ath_AT1G28690	cru_10008869	Bostr.15697s0186	TRUE	TRUE	TRUE	TRUE	BC_topology	BC_topology	94	1	10336	111111
681	ath_AT1G28760	cru_10008981	Bostr.15697s0194	TRUE	TRUE	TRUE	TRUE	BC_topology	BC_topology	74	1	14614	111110
682	ath_AT1G29000	cru_10012400	Bostr.15697s0197	TRUE	TRUE	TRUE	TRUE	AC_topology	AC_topology	40	1	14615	111110
683	ath_AT1G29120	cru_10009109	Bostr.15697s0208	TRUE	TRUE	TRUE	TRUE	BC_topology	BC_topology	79	1	8614	111111
684	ath_AT1G29150	cru_10009258	Bostr.15697s0210	TRUE	TRUE	FALSE	FALSE	AB_topology	AB_topology	68	1	8615	111111
685	ath_AT1G29170	cru_10008184	Bostr.15697s0212	TRUE	TRUE	TRUE	TRUE	BC_topology	BC_topology	100	1	502	111111
686	ath_AT1G29195	cru_10010917	Bostr.15697s0214	TRUE	TRUE	TRUE	TRUE	AB_topology	AB_topology	52	1	8616	111111
687	ath_AT1G29200	cru_10008597	Bostr.15697s0220	TRUE	TRUE	TRUE	TRUE	BC_topology	BC_topology	66	1	#N/A	#N/A
688	ath_AT1G29220	cru_10009643	Bostr.15697s0219	TRUE	TRUE	TRUE	TRUE	AC_topology	AC_topology	94	1	#N/A	#N/A
689	ath_AT1G29240	cru_10008679	Bostr.15697s0217	TRUE	TRUE	TRUE	TRUE	BC_topology	BC_topology	56	1	2103	111111
690	ath_AT1G29260	cru_10011256	Bostr.15697s0215	TRUE	TRUE	FALSE	TRUE	BC_topology	BC_topology	58	1	14190	111111
691	ath_AT1G29280	cru_10010013	Bostr.15697s0224	TRUE	TRUE	TRUE	FALSE	AB_topology	AB_topology	50	1	8617	111111
692	ath_AT1G29290	cru_10010707	Bostr.15697s0225	TRUE	TRUE	TRUE	TRUE	BC_topology	BC_topology	51	1	11643	111111
693	ath_AT1G29320	cru_10009063	Bostr.15697s0229	TRUE	TRUE	TRUE	TRUE	BC_topology	BC_topology	73	1	8619	111111
694	ath_AT1G29330	cru_10010280	Bostr.15697s0230	TRUE	TRUE	TRUE	TRUE	AC_topology	AC_topology	66	1	8620	111111
695	ath_AT1G29340	cru_10008444	Bostr.15697s0231	TRUE	TRUE	TRUE	TRUE	BC_topology	BC_topology	51	1	3119	111111
696	ath_AT1G29400	cru_10008326	Bostr.15697s0238	TRUE	TRUE	TRUE	TRUE	AC_topology	AC_topology	43	1	4731	111111
697	ath_AT1G29410 ath_AT1G07780 ath_AT5G05590	cru_10001692	Bostr.13129s0411	TRUE	TRUE	TRUE	FALSE	AB_topology	AB_topology	41	1	#N/A	#N/A
698	ath_AT1G29480	cru_10012155	Bostr.23599s0001	TRUE	TRUE	TRUE	TRUE	BC_topology	BC_topology	61	1	16144	111101
699	ath_AT1G29540	cru_10011041	Bostr.15697s0247	TRUE	TRUE	TRUE	TRUE	AC_topology	AC_topology	56	1	1532	111111
700	ath_AT1G29630	cru_10008403	Bostr.15697s0256	TRUE	TRUE	TRUE	TRUE	BC_topology	BC_topology	100	1	8622	111111
701	ath_AT1G29700	cru_10009611	Bostr.15697s0262	TRUE	TRUE	TRUE	TRUE	BC_topology	BC_topology	80	1	8626	111111
702	ath_AT1G29760	cru_10008844	Bostr.15697s0271	TRUE	TRUE	TRUE	TRUE	BC_topology	BC_topology	81	1	2838	111111
703	ath_AT1G29770	cru_10009936	Bostr.15697s0272	TRUE	TRUE	TRUE	TRUE	BC_topology	BC_topology	46	1	1478	111111
704	ath_AT1G29820 ath_AT1G29830	cru_10008804	Bostr.15697s0278	TRUE	TRUE	TRUE	TRUE	BC_topology	BC_topology	86	1	#N/A	#N/A
705	ath_AT1G29940	cru_10008127	Bostr.30275s0118	TRUE	TRUE	TRUE	TRUE	AB_topology	AB_topology	78	1	14617	111100
706	ath_AT1G29960 ath_AT1G23465	cru_10010493	Bostr.15697s0291	TRUE	TRUE	TRUE	TRUE	BC_topology	BC_topology	47	1	#N/A	#N/A
707	ath_AT1G30080	cru_10011427	Bostr.15697s0303	TRUE	TRUE	TRUE	FALSE	AB_topology	AB_topology	45	1	2900	111111
708	ath_AT1G30130	cru_10009792	Bostr.15697s0311	TRUE	TRUE	TRUE	TRUE	BC_topology	BC_topology	97	1	8634	111111
709	ath_AT1G30210	cru_10011113	Bostr.15697s0315	TRUE	TRUE	TRUE	TRUE	BC_topology	BC_topology	63	1	2909	111111
710	ath_AT1G30260	cru_10010742	Bostr.15697s0325	TRUE	TRUE	TRUE	TRUE	BC_topology	BC_topology	44	1	8635	111111
711	ath_AT1G30270	cru_10012271	Bostr.15697s0326	TRUE	TRUE	TRUE	TRUE	BC_topology	BC_topology	31	1	4081	111111
712	ath_AT1G30290	cru_10008329	Bostr.15697s0329	TRUE	TRUE	TRUE	TRUE	BC_topology	BC_topology	64	1	8637	111111
713	ath_AT1G30320	cru_10012274	Bostr.15697s0331	TRUE	TRUE	TRUE	TRUE	AC_topology	AC_topology	59	1	8639	111111
714	ath_AT1G30330	cru_10008239	Bostr.15697s0332	TRUE	TRUE	TRUE	TRUE	BC_topology	BC_topology	53	1	8640	111111
715	ath_AT1G30360	cru_10008433	Bostr.15697s0334	TRUE	TRUE	TRUE	TRUE	AB_topology	AB_topology	37	1	8641	111111
716	ath_AT1G30450	cru_10008188	Bostr.15697s0341	TRUE	TRUE	TRUE	TRUE	BC_topology	BC_topology	65	1	4267	111111
717	ath_AT1G30470	cru_10012357	Bostr.15697s0343	TRUE	TRUE	TRUE	TRUE	BC_topology	BC_topology	97	1	6570	111111
718	ath_AT1G30480	cru_10009438	Bostr.15697s0346	TRUE	TRUE	TRUE	TRUE	BC_topology	BC_topology	41	1	6571	111111
719	ath_AT1G30515	cru_10011904	Bostr.15697s0350	TRUE	TRUE	TRUE	TRUE	BC_topology	BC_topology	93	1	6572	111111
720	ath_AT1G30550	cru_10010174	Bostr.15697s0354	TRUE	TRUE	TRUE	TRUE	AB_topology	AB_topology	62	1	11256	111111
721	ath_AT1G30570	cru_10008377	Bostr.15697s0357	TRUE	TRUE	TRUE	TRUE	BC_topology	BC_topology	68	1	6575	111111
722	ath_AT1G30610	cru_10008181	Bostr.15697s0361	TRUE	TRUE	TRUE	TRUE	BC_topology	BC_topology	94	1	11257	111111
723	ath_AT1G30680	cru_10012366	Bostr.15697s0368	TRUE	TRUE	TRUE	TRUE	BC_topology	BC_topology	51	1	#N/A	#N/A
724	ath_AT1G30690	cru_10008738	Bostr.15697s0369	TRUE	TRUE	TRUE	TRUE	BC_topology	BC_topology	87	1	4479	111111
725	ath_AT1G30780	cru_10011416	Bostr.15697s0381	TRUE	TRUE	TRUE	TRUE	BC_topology	BC_topology	86	1	10906	111111
726	ath_AT1G30840	cru_10009226	Bostr.15697s0388	TRUE	TRUE	TRUE	TRUE	BC_topology	BC_topology	56	1	6579	111111
727	ath_AT1G30850	cru_10009841	Bostr.15697s0394	TRUE	TRUE	TRUE	TRUE	BC_topology	BC_topology	76	1	49	111111
728	ath_AT1G30860	cru_10008401	Bostr.15697s0395	TRUE	TRUE	TRUE	TRUE	BC_topology	BC_topology	58	1	107	111111
729	ath_AT1G30870	cru_10010885	Bostr.15697s0396	TRUE	TRUE	TRUE	TRUE	AB_topology	AB_topology	84	1	6580	111111
730	ath_AT1G30910	cru_10009688	Bostr.15697s0400	TRUE	TRUE	TRUE	TRUE	BC_topology	BC_topology	33	1	3478	111111
731	ath_AT1G30950	cru_10011934	Bostr.15697s0402	TRUE	TRUE	TRUE	TRUE	AC_topology	AC_topology	54	1	10154	111111
732	ath_AT1G30960	cru_10009089	Bostr.15697s0403	TRUE	TRUE	TRUE	TRUE	BC_topology	BC_topology	88	1	10155	111111
733	ath_AT1G31010	cru_10009555	Bostr.15697s0407	TRUE	TRUE	TRUE	TRUE	BC_topology	BC_topology	52	1	279	111111
734	ath_AT1G31020	cru_10010516	Bostr.15697s0408	TRUE	TRUE	TRUE	TRUE	BC_topology	BC_topology	55	1	2744	111111
735	ath_AT1G31050	cru_10009158	Bostr.15697s0410	TRUE	TRUE	TRUE	TRUE	AB_topology	AB_topology	50	1	10156	111111
736	ath_AT1G31160	cru_10010389	Bostr.15697s0423	TRUE	TRUE	FALSE	TRUE	AC_topology	AC_topology	47	1	10138	111111
737	ath_AT1G31170	cru_10010656	Bostr.15697s0424	TRUE	TRUE	TRUE	TRUE	AC_topology	AC_topology	67	1	10313	111111
738	ath_AT1G31240	cru_10011903	Bostr.15697s0433	TRUE	TRUE	TRUE	TRUE	AC_topology	AC_topology	67	1	10139	111111
739	ath_AT1G31300	cru_10009967	Bostr.15697s0444	TRUE	TRUE	TRUE	TRUE	AC_topology	AC_topology	53	1	2426	111111
740	ath_AT1G31360	cru_10008406	Bostr.15697s0451	TRUE	TRUE	TRUE	TRUE	AC_topology	AC_topology	53	1	8352	111111
741	ath_AT1G31440	cru_10008931	Bostr.15697s0457	TRUE	TRUE	TRUE	TRUE	BC_topology	BC_topology	54	1	8353	111111
742	ath_AT1G31470	cru_10011884	Bostr.15697s0460	TRUE	TRUE	TRUE	TRUE	AC_topology	AC_topology	69	1	326	111111
743	ath_AT1G31480	cru_10008231	Bostr.15697s0461	TRUE	TRUE	TRUE	TRUE	AC_topology	AC_topology	51	1	4201	111111
744	ath_AT1G31490	cru_10010922	Bostr.15697s0462	TRUE	TRUE	TRUE	TRUE	BC_topology	BC_topology	51	1	8355	111111
745	ath_AT1G31600	cru_10009616	Bostr.15697s0469	TRUE	TRUE	TRUE	TRUE	BC_topology	BC_topology	62	1	8356	111111
746	ath_AT1G31650	cru_10008741	Bostr.15697s0473	TRUE	TRUE	TRUE	TRUE	BC_topology	BC_topology	86	1	3429	111111
747	ath_AT1G31770	cru_10008545	Bostr.3359s0178	TRUE	TRUE	TRUE	TRUE	AC_topology	AC_topology	81	1	4197	111111
748	ath_AT1G31800	cru_10012441	Bostr.3359s0175 Bostr.13671s0275	TRUE	TRUE	TRUE	TRUE	AB_topology	AB_topology	39	1	8317	111111
749	ath_AT1G31817	cru_10009811	Bostr.3359s0171	TRUE	TRUE	TRUE	TRUE	BC_topology	BC_topology	67	1	10793	11111
750	ath_AT1G31920	cru_10010872	Bostr.3359s0160	TRUE	TRUE	TRUE	TRUE	BC_topology	BC_topology	63	1	4636	111111
751	ath_AT1G31930	cru_10008296	Bostr.3359s0159	TRUE	TRUE	TRUE	TRUE	AC_topology	AC_topology	61	1	11590	111111
752	ath_AT1G32090	cru_10011444	Bostr.3359s0149	TRUE	TRUE	TRUE	TRUE	AB_topology	AB_topology	39	1	10443	111111
753	ath_AT1G32170	cru_10009628	Bostr.3359s0139	TRUE	TRUE	TRUE	FALSE	AB_topology	AB_topology	57	1	3038	111111
754	ath_AT1G32180	cru_10011620	Bostr.3359s0138	TRUE	TRUE	TRUE	TRUE	BC_topology	BC_topology	68	1	8327	111111
755	ath_AT1G32200	cru_10012611	Bostr.3359s0135	TRUE	TRUE	TRUE	TRUE	BC_topology	BC_topology	47	1	8329	111111
756	ath_AT1G32220	cru_10009888	Bostr.3359s0133	TRUE	TRUE	TRUE	TRUE	BC_topology	BC_topology	51	1	8330	111111
757	ath_AT1G32240	cru_10009328	Bostr.3359s0130	TRUE	TRUE	TRUE	TRUE	AC_topology	AC_topology	61	1	4030	111111
758	ath_AT1G32330	cru_10008952	Bostr.3359s0126	TRUE	TRUE	TRUE	TRUE	BC_topology	BC_topology	67	1	332	111111
759	ath_AT1G32360	cru_10009393	Bostr.3359s0123	TRUE	TRUE	TRUE	TRUE	AB_topology	AB_topology	56	1	1071	111111
760	ath_AT1G32361	cru_10012036	Bostr.3359s0122	TRUE	TRUE	TRUE	TRUE	AC_topology	AC_topology	52	1	2538	111111
761	ath_AT1G32400	cru_10009959	Bostr.3359s0119	TRUE	TRUE	TRUE	TRUE	BC_topology	BC_topology	52	1	4198	111111
762	ath_AT1G32415	cru_10008386	Bostr.3359s0117	TRUE	TRUE	TRUE	TRUE	AC_topology	AC_topology	71	1	3608	111111
763	ath_AT1G32450	cru_10008608	Bostr.3359s0114	TRUE	TRUE	TRUE	TRUE	BC_topology	BC_topology	79	1	8335	111111
764	ath_AT1G32500	cru_10008905	Bostr.3359s0110	TRUE	TRUE	TRUE	TRUE	BC_topology	BC_topology	96	1	8336	111111
765	ath_AT1G32540	cru_10010527	Bostr.3359s0105	TRUE	TRUE	TRUE	TRUE	AC_topology	AC_topology	63	1	8338	111111
766	ath_AT1G32690	cru_10010319	Bostr.3359s0089	TRUE	TRUE	TRUE	TRUE	BC_topology	BC_topology	50	1	1216	111111
767	ath_AT1G32710	cru_10011555	Bostr.3359s0087	TRUE	TRUE	TRUE	FALSE	AB_topology	AB_topology	81	1	8341	111111
768	ath_AT1G32730	cru_10009725	Bostr.3359s0086	TRUE	TRUE	TRUE	TRUE	AC_topology	AC_topology	60	1	8342	111111
769	ath_AT1G32740	cru_10009788	Bostr.3359s0085	TRUE	TRUE	TRUE	TRUE	BC_topology	BC_topology	90	1	9634	111111
770	ath_AT1G32760	cru_10009738	Bostr.3359s0083	TRUE	TRUE	TRUE	TRUE	BC_topology	BC_topology	89	1	558	111111
771	ath_AT1G32810	cru_10008334	Bostr.3359s0078	TRUE	TRUE	TRUE	TRUE	BC_topology	BC_topology	89	1	2166	111111
772	ath_AT1G32860	cru_10009196	Bostr.3359s0076	TRUE	TRUE	TRUE	TRUE	AC_topology	AC_topology	80	1	4643	111111
773	ath_AT1G32870	cru_10008817	Bostr.3359s0074	TRUE	TRUE	TRUE	TRUE	BC_topology	BC_topology	72	1	14621	111110
774	ath_AT1G32928	cru_10010786	Bostr.3359s0068	TRUE	TRUE	TRUE	TRUE	BC_topology	BC_topology	64	1	#N/A	#N/A
775	ath_AT1G33050	cru_10008504	Bostr.3359s0061	TRUE	TRUE	TRUE	TRUE	BC_topology	BC_topology	89	1	3550	111111
776	ath_AT1G33060	cru_10008529	Bostr.3359s0059	TRUE	TRUE	TRUE	TRUE	BC_topology	BC_topology	99	1	10109	111111
777	ath_AT1G33250	cru_10008775	Bostr.3359s0046	TRUE	TRUE	TRUE	TRUE	BC_topology	BC_topology	98	1	8670	111111
778	ath_AT1G33270	cru_10009483	Bostr.3359s0043	TRUE	TRUE	TRUE	TRUE	BC_topology	BC_topology	56	1	8669	111111
779	ath_AT1G33290	cru_10009453	Bostr.3359s0041	TRUE	TRUE	TRUE	TRUE	AC_topology	AC_topology	35	1	8668	111111
780	ath_AT1G33350	cru_10012498	Bostr.3359s0038	TRUE	TRUE	TRUE	TRUE	BC_topology	BC_topology	93	1	10626	111111
781	ath_AT1G33360	cru_10011824	Bostr.3359s0039	TRUE	TRUE	TRUE	TRUE	BC_topology	BC_topology	77	1	9997	111111
782	ath_AT1G33400	cru_10008336	Bostr.3359s0031	TRUE	TRUE	TRUE	TRUE	BC_topology	BC_topology	62	1	8667	111111
783	ath_AT1G33440	cru_10008635	Bostr.3359s0027	TRUE	TRUE	TRUE	TRUE	BC_topology	BC_topology	83	1	8666	111111
784	ath_AT1G33480	cru_10010074	Bostr.3359s0024	TRUE	TRUE	TRUE	TRUE	BC_topology	BC_topology	41	1	470	111111
785	ath_AT1G33520	cru_10009066	Bostr.3359s0021	TRUE	TRUE	TRUE	TRUE	AC_topology	AC_topology	71	1	10107	111111
786	ath_AT1G33800	cru_10009876	Bostr.3359s0003	TRUE	TRUE	FALSE	TRUE	AC_topology	AC_topology	68	1	345	111111
787	ath_AT1G33811	cru_10009448	Bostr.3359s0001	TRUE	TRUE	TRUE	TRUE	AC_topology	AC_topology	44	1	2256	111111
788	ath_AT1G33940 ath_AT5G18700	cru_10000045	Bostr.26527s0340	TRUE	TRUE	TRUE	TRUE	BC_topology	BC_topology	74	1	#N/A	#N/A
789	ath_AT1G33970	cru_10011379	Bostr.1040s0003	TRUE	TRUE	TRUE	TRUE	BC_topology	BC_topology	66	1	624	111111
790	ath_AT1G33980	cru_10012004	Bostr.1040s0004	TRUE	TRUE	TRUE	TRUE	BC_topology	BC_topology	96	1	4325	111111
791	ath_AT1G34110	cru_10008152	Bostr.1040s0061	TRUE	TRUE	TRUE	TRUE	AC_topology	AC_topology	40	1	8663	111111
792	ath_AT1G34120	cru_10008659	Bostr.1040s0060	TRUE	TRUE	TRUE	TRUE	BC_topology	BC_topology	82	1	311	111111
793	ath_AT1G34130	cru_10008402	Bostr.1040s0059	TRUE	TRUE	TRUE	TRUE	BC_topology	BC_topology	85	1	10296	111111
794	ath_AT1G34150	cru_10009323	Bostr.1040s0058	TRUE	TRUE	TRUE	TRUE	BC_topology	BC_topology	65	1	8662	111111
795	ath_AT1G34220	cru_10008690	Bostr.1040s0047	TRUE	TRUE	TRUE	TRUE	BC_topology	BC_topology	75	1	8660	111111
796	ath_AT1G34260	cru_10008090	Bostr.1040s0045	TRUE	TRUE	TRUE	TRUE	BC_topology	BC_topology	77	1	8659	111111
797	ath_AT1G34300	cru_10008318	Bostr.1040s0040	TRUE	TRUE	TRUE	TRUE	AB_topology	AB_topology	47	1	4584	111111
798	ath_AT1G34340	cru_10009332	Bostr.1040s0036	TRUE	TRUE	TRUE	TRUE	AB_topology	AB_topology	87	1	4583	111111
799	ath_AT1G34350	cru_10010501	Bostr.1040s0035	TRUE	TRUE	TRUE	TRUE	AB_topology	AB_topology	37	1	8657	111111
800	ath_AT1G34360	cru_10008821	Bostr.1040s0033	TRUE	TRUE	TRUE	TRUE	BC_topology	BC_topology	49	1	12205	111110
801	ath_AT1G34370	cru_10008876	Bostr.1040s0032	TRUE	TRUE	TRUE	FALSE	AB_topology	AB_topology	46	1	8655	111111
802	ath_AT1G34380	cru_10009596	Bostr.1040s0031	TRUE	TRUE	TRUE	TRUE	AC_topology	AC_topology	46	1	8654	111111
803	ath_AT1G34430	cru_10008900	Bostr.1040s0027	TRUE	TRUE	TRUE	FALSE	AB_topology	AB_topology	76	1	10157	111111
804	ath_AT1G34460 ath_AT5G06150	cru_10000856	Bostr.13129s0358	TRUE	TRUE	TRUE	TRUE	AC_topology	AC_topology	33	1	#N/A	#N/A
805	ath_AT1G34580	cru_10008903	Bostr.1040s0022	TRUE	TRUE	TRUE	TRUE	BC_topology	BC_topology	55	1	11651	111111
806	ath_AT1G34630	cru_10008861	Bostr.1040s0019	TRUE	TRUE	TRUE	TRUE	AB_topology	AB_topology	75	1	11650	111111
807	ath_AT1G34670	cru_10012515	Bostr.1040s0016	TRUE	TRUE	TRUE	TRUE	BC_topology	BC_topology	83	1	10295	111111
808	ath_AT1G34770	cru_10010171	Bostr.1040s0070	TRUE	TRUE	TRUE	TRUE	BC_topology	BC_topology	38	1	8677	111111
809	ath_AT1G34790	cru_10012266	Bostr.1040s0072	TRUE	TRUE	TRUE	TRUE	BC_topology	BC_topology	36	1	8676	111111
810	ath_AT1G35140	cru_10009822	Bostr.1040s0075 Bostr.1040s0074	TRUE	TRUE	TRUE	TRUE	AC_topology	AC_topology	63	1	2406	111111
811	ath_AT1G35190	cru_10009694	Bostr.1040s0079	TRUE	TRUE	TRUE	TRUE	BC_topology	BC_topology	77	1	14562	111110
812	ath_AT1G35330	cru_10010955	Bostr.1040s0085	TRUE	TRUE	TRUE	TRUE	AC_topology	AC_topology	54	1	34	111111
813	ath_AT1G35420	cru_10009594	Bostr.1774s0031	TRUE	TRUE	TRUE	TRUE	AB_topology	AB_topology	49	1	10824	111110
814	ath_AT1G35460	cru_10010050	Bostr.1774s0027	TRUE	TRUE	TRUE	TRUE	AB_topology	AB_topology	80	1	1287	111111
815	ath_AT1G35470	cru_10009024	Bostr.1774s0026	TRUE	TRUE	TRUE	TRUE	BC_topology	BC_topology	69	1	2492	111111
816	ath_AT1G35490	cru_10011019	Bostr.1774s0025	TRUE	TRUE	TRUE	FALSE	AB_topology	AB_topology	66	1	8675	111111
817	ath_AT1G35510	cru_10011867	Bostr.1774s0024	TRUE	TRUE	TRUE	TRUE	BC_topology	BC_topology	49	1	3538	111111
818	ath_AT1G35530	cru_10008097	Bostr.1774s0022	TRUE	TRUE	TRUE	TRUE	AB_topology	AB_topology	61	1	4585	111111
819	ath_AT1G35630 ath_AT1G35625	cru_10011046	Bostr.1774s0014	TRUE	TRUE	TRUE	TRUE	BC_topology	BC_topology	100	1	#N/A	#N/A
820	ath_AT1G35680	cru_10010279	Bostr.1774s0011	TRUE	TRUE	TRUE	FALSE	AB_topology	AB_topology	74	1	8673	111111
821	ath_AT1G35720	cru_10009786	Bostr.20910s0001	TRUE	TRUE	TRUE	TRUE	AC_topology	AC_topology	50	1	10111	111111
822	ath_AT1G36310	cru_10009306	Bostr.6773s0003	TRUE	TRUE	TRUE	TRUE	BC_topology	BC_topology	43	1	11656	111101
823	ath_AT1G36320	cru_10009279	Bostr.6773s0005	TRUE	TRUE	TRUE	TRUE	AC_topology	AC_topology	41	1	14185	111101
824	ath_AT1G36370	cru_10008652	Bostr.6773s0008	TRUE	TRUE	TRUE	TRUE	AB_topology	AB_topology	46	1	3355	111111
825	ath_AT1G36390	cru_10009969	Bostr.29938s0002	TRUE	TRUE	TRUE	TRUE	AC_topology	AC_topology	64	1	13850	111101
826	ath_AT1G36730	cru_10009169	Bostr.29938s0004	TRUE	TRUE	TRUE	FALSE	AB_topology	AB_topology	61	1	2139	111111
827	ath_AT1G36940	cru_10010420	Bostr.11797s0001	TRUE	TRUE	TRUE	TRUE	BC_topology	BC_topology	54	1	11655	111101
828	ath_AT1G37010 ath_AT5G06680	cru_10002970	Bostr.13129s0305	TRUE	TRUE	TRUE	TRUE	BC_topology	BC_topology	70	1	#N/A	#N/A
829	ath_AT1G38065 ath_AT1G38131	cru_10012165	Bostr.25460s0001	TRUE	TRUE	TRUE	TRUE	BC_topology	BC_topology	86	1	#N/A	#N/A
830	ath_AT1G42430	cru_10009187	Bostr.12302s0001	TRUE	TRUE	TRUE	TRUE	AB_topology	AB_topology	57	1	12074	111110
831	ath_AT1G42540	cru_10012075	Bostr.12302s0005	TRUE	TRUE	TRUE	TRUE	BC_topology	BC_topology	70	1	12076	111110
832	ath_AT1G42550	cru_10011827	Bostr.12302s0006	TRUE	TRUE	TRUE	TRUE	AB_topology	AB_topology	54	1	12077	111110
833	ath_AT1G42970	cru_10009127	Bostr.12302s0010	TRUE	TRUE	FALSE	TRUE	AC_topology	AC_topology	44	1	14569	111110
834	ath_AT1G42990	cru_10009864	Bostr.12302s0013	TRUE	TRUE	TRUE	TRUE	BC_topology	BC_topology	98	1	14570	111110
835	ath_AT1G43020	cru_10011448	Bostr.12302s0018	TRUE	TRUE	TRUE	TRUE	BC_topology	BC_topology	40	1	14004	111111
836	ath_AT1G43190	cru_10012016	Bostr.12302s0028	TRUE	TRUE	TRUE	TRUE	AC_topology	AC_topology	83	1	9316	111111
837	ath_AT1G43245	cru_10011796	Bostr.12302s0029	TRUE	TRUE	TRUE	TRUE	BC_topology	BC_topology	53	1	9315	111111
838	ath_AT1G43630	cru_10011727	Bostr.12302s0034	TRUE	TRUE	TRUE	TRUE	AB_topology	AB_topology	43	1	9312	111111
839	ath_AT1G43650	cru_10009579	Bostr.12302s0037	TRUE	TRUE	TRUE	TRUE	AC_topology	AC_topology	49	1	4490	111111
840	ath_AT1G43670	cru_10009668	Bostr.12302s0039	TRUE	TRUE	TRUE	FALSE	AB_topology	AB_topology	58	1	9311	111111
841	ath_AT1G43700	cru_10009675	Bostr.12302s0042	TRUE	TRUE	TRUE	FALSE	AB_topology	AB_topology	54	1	8645	111111
842	ath_AT1G43710	cru_10008789	Bostr.12302s0043	TRUE	TRUE	TRUE	TRUE	BC_topology	BC_topology	65	1	8646	111111
843	ath_AT1G43900	cru_10009459	Bostr.12302s0055	TRUE	TRUE	TRUE	TRUE	AC_topology	AC_topology	64	1	10658	111111
844	ath_AT1G43980	cru_10011813	Bostr.12302s0057	TRUE	TRUE	TRUE	TRUE	AB_topology	AB_topology	49	1	11647	111111
845	ath_AT1G44100	cru_10009009	Bostr.12302s0067	TRUE	TRUE	TRUE	TRUE	AB_topology	AB_topology	58	1	280	111111
846	ath_AT1G44120	cru_10012458	Bostr.12302s0072	TRUE	TRUE	TRUE	TRUE	BC_topology	BC_topology	100	1	3503	111111
847	ath_AT1G44160	cru_10011360	Bostr.12302s0075	TRUE	TRUE	TRUE	TRUE	BC_topology	BC_topology	55	1	4393	111111
848	ath_AT1G44170	cru_10011079	Bostr.12302s0076	TRUE	TRUE	TRUE	TRUE	BC_topology	BC_topology	62	1	10521	111111
849	ath_AT1G44350	cru_10008915	Bostr.12302s0081	TRUE	TRUE	TRUE	TRUE	BC_topology	BC_topology	80	1	8649	111111
850	ath_AT1G44414	cru_10011763	Bostr.12302s0082	TRUE	TRUE	TRUE	FALSE	AB_topology	AB_topology	59	1	11648	110111
851	ath_AT1G44674 ath_AT1G27000	cru_10009851	Bostr.12659s0295	TRUE	TRUE	TRUE	TRUE	BC_topology	BC_topology	35	1	#N/A	#N/A
852	ath_AT1G44770	cru_10012111	Bostr.12302s0089	TRUE	TRUE	TRUE	TRUE	BC_topology	BC_topology	31	1	4394	111111
853	ath_AT1G44800	cru_10009485	Bostr.12302s0092	TRUE	TRUE	TRUE	TRUE	BC_topology	BC_topology	52	1	2542	111111
854	ath_AT1G44835	cru_10009833	Bostr.12302s0096	TRUE	TRUE	TRUE	TRUE	AB_topology	AB_topology	97	1	8653	111111
855	ath_AT1G44910	cru_10012256	Bostr.12302s0099	TRUE	TRUE	TRUE	TRUE	BC_topology	BC_topology	52	1	12084	111110
856	ath_AT1G44920	cru_10010055	Bostr.1040s0054 Bostr.12302s0100	TRUE	TRUE	TRUE	TRUE	BC_topology	BC_topology	23	1	12085	111110
857	ath_AT1G44960	cru_10010059	Bostr.12302s0102	TRUE	TRUE	FALSE	TRUE	AC_topology	AC_topology	94	1	12086	111110
858	ath_AT1G44970	cru_10011083	Bostr.12302s0103	TRUE	TRUE	TRUE	TRUE	BC_topology	BC_topology	81	1	12087	111110
859	ath_AT1G45160	cru_10012282	Bostr.12302s0112	TRUE	TRUE	TRUE	TRUE	BC_topology	BC_topology	65	1	12090	111110
860	ath_AT1G45201	cru_10011941	Bostr.12302s0121	TRUE	TRUE	TRUE	TRUE	AC_topology	AC_topology	78	1	3096	111111
861	ath_AT1G45207	cru_10008653	Bostr.12302s0122	TRUE	TRUE	TRUE	TRUE	AC_topology	AC_topology	74	1	12091	111110
862	ath_AT1G45230	cru_10010275	Bostr.12302s0128	TRUE	TRUE	TRUE	TRUE	BC_topology	BC_topology	65	1	6486	111111
863	ath_AT1G45233	cru_10009044	Bostr.12302s0124	TRUE	TRUE	TRUE	TRUE	BC_topology	BC_topology	83	1	1776	111111
864	ath_AT1G45249	cru_10009177	Bostr.12302s0127	TRUE	TRUE	TRUE	TRUE	BC_topology	BC_topology	54	1	2706	111110
865	ath_AT1G45545	cru_10012193	Bostr.12302s0130	TRUE	TRUE	TRUE	TRUE	BC_topology	BC_topology	80	1	1775	111111
866	ath_AT1G45688	cru_10009363	Bostr.12302s0134	TRUE	TRUE	TRUE	TRUE	BC_topology	BC_topology	98	1	1774	111111
867	ath_AT1G47270	cru_10009350	Bostr.12302s0159	TRUE	TRUE	TRUE	TRUE	AB_topology	AB_topology	61	1	12100	111110
868	ath_AT1G47271	cru_10010365	Bostr.12302s0160	TRUE	TRUE	TRUE	TRUE	BC_topology	BC_topology	75	1	14577	111110
869	ath_AT1G47278	cru_10010688	Bostr.19424s0162 Bostr.12302s0161	TRUE	TRUE	FALSE	TRUE	AB_topology	AB_topology	28	1	12101	111110
870	ath_AT1G47310	cru_10009097	Bostr.15654s0059	TRUE	TRUE	TRUE	TRUE	AC_topology	AC_topology	30	1	#N/A	#N/A
871	ath_AT1G47330	cru_10008853	Bostr.15654s0098	TRUE	TRUE	TRUE	TRUE	BC_topology	BC_topology	74	1	13886	111110
872	ath_AT1G47410	cru_10012412	Bostr.15654s0091	TRUE	TRUE	TRUE	TRUE	AC_topology	AC_topology	37	1	15249	111110
873	ath_AT1G47480	cru_10009807	Bostr.15654s0088	TRUE	TRUE	TRUE	TRUE	AB_topology	AB_topology	76	1	12104	111110
874	ath_AT1G47485	cru_10012437	Bostr.15654s0087	TRUE	TRUE	TRUE	TRUE	BC_topology	BC_topology	82	1	12105	111110
875	ath_AT1G47530	cru_10008985	Bostr.15654s0083	TRUE	TRUE	TRUE	TRUE	AC_topology	AC_topology	59	1	12107	111110
876	ath_AT1G47610	cru_10012100	Bostr.15654s0065	TRUE	TRUE	TRUE	TRUE	AB_topology	AB_topology	58	1	12110	111110
877	ath_AT1G47655	cru_10010283	Bostr.15654s0062	TRUE	TRUE	TRUE	TRUE	BC_topology	BC_topology	67	1	12112	111110
878	ath_AT1G47720	cru_10010046	Bostr.15654s0057	TRUE	TRUE	TRUE	TRUE	BC_topology	BC_topology	56	1	14582	111110
879	ath_AT1G47750	cru_10011277	Bostr.15654s0055	TRUE	TRUE	TRUE	TRUE	AC_topology	AC_topology	69	1	12115	111110
880	ath_AT1G47813 ath_AT1G47820	cru_10010741 cru_10010731 cru_10010736	Bostr.15654s0052	TRUE	TRUE	TRUE	TRUE	AC_topology	AC_topology	33	1	#N/A	#N/A
881	ath_AT1G48000	cru_10010143	Bostr.15654s0036	TRUE	TRUE	TRUE	TRUE	AC_topology	AC_topology	33	1	14288	111110
882	ath_AT1G48020	cru_10012316	Bostr.15654s0031	TRUE	TRUE	TRUE	FALSE	AB_topology	AB_topology	77	1	2171	111111
883	ath_AT1G48040	cru_10009425	Bostr.15654s0029	TRUE	TRUE	TRUE	TRUE	AB_topology	AB_topology	53	1	857	111111
884	ath_AT1G48050	cru_10008497	Bostr.15654s0028	TRUE	TRUE	TRUE	FALSE	AB_topology	AB_topology	51	1	5492	111111
885	ath_AT1G48100	cru_10008991	Bostr.15654s0024	TRUE	TRUE	TRUE	TRUE	BC_topology	BC_topology	58	1	5494	111111
886	ath_AT1G48140	cru_10010765	Bostr.15654s0017	TRUE	TRUE	TRUE	TRUE	BC_topology	BC_topology	59	1	5497	111111
887	ath_AT1G48160	cru_10010377	Bostr.15654s0016	TRUE	TRUE	FALSE	TRUE	BC_topology	BC_topology	84	1	5498	111111
888	ath_AT1G48175	cru_10009558	Bostr.15654s0014	TRUE	TRUE	TRUE	TRUE	BC_topology	BC_topology	60	1	4015	111111
889	ath_AT1G48280	cru_10009119	Bostr.15654s0004	TRUE	TRUE	TRUE	TRUE	AB_topology	AB_topology	48	1	5501	111111
890	ath_AT1G48310	cru_10011429	Bostr.15654s0002	TRUE	TRUE	TRUE	TRUE	BC_topology	BC_topology	42	1	478	111111
891	ath_AT1G48320	cru_10010536	Bostr.15654s0001	TRUE	TRUE	TRUE	TRUE	BC_topology	BC_topology	59	1	11080	111111
892	ath_AT1G48360	cru_10011961	Bostr.25219s0563	TRUE	TRUE	TRUE	TRUE	BC_topology	BC_topology	98	1	3600	111111
893	ath_AT1G48405	cru_10012487	Bostr.25219s0560	TRUE	TRUE	TRUE	TRUE	BC_topology	BC_topology	50	1	2578	111111
894	ath_AT1G48480	cru_10008516	Bostr.25219s0550	TRUE	TRUE	TRUE	TRUE	AC_topology	AC_topology	56	1	860	111111
895	ath_AT1G48520	cru_10013381	Bostr.19424s0194	TRUE	TRUE	TRUE	TRUE	AC_topology	AC_topology	52	1	#N/A	#N/A
896	ath_AT1G48550	cru_10012664	Bostr.25219s0545	TRUE	TRUE	TRUE	TRUE	BC_topology	BC_topology	67	1	11115	111111
897	ath_AT1G48560	cru_10011025	Bostr.25219s0544	TRUE	TRUE	TRUE	TRUE	BC_topology	BC_topology	63	1	14257	111111
898	ath_AT1G48580	cru_10009192	Bostr.2983s0137 Bostr.25219s0542	TRUE	TRUE	TRUE	TRUE	AC_topology	AC_topology	34	1	14392	111111
899	ath_AT1G48620	cru_10009029	Bostr.25219s0537	TRUE	TRUE	TRUE	TRUE	BC_topology	BC_topology	75	1	1369	111111
900	ath_AT1G48650	cru_10008118	Bostr.25219s0527	TRUE	TRUE	TRUE	TRUE	AC_topology	AC_topology	50	1	5722	111111
901	ath_AT1G48870	cru_10011309	Bostr.26675s0285	TRUE	TRUE	TRUE	TRUE	AB_topology	AB_topology	61	1	5724	111111
902	ath_AT1G48910	cru_10011966	Bostr.26675s0280	TRUE	TRUE	TRUE	TRUE	AC_topology	AC_topology	72	1	5725	111111
903	ath_AT1G48930	cru_10012624	Bostr.26675s0278	TRUE	TRUE	TRUE	TRUE	BC_topology	BC_topology	87	1	4689	111111
904	ath_AT1G48960	cru_10010256	Bostr.26675s0275	TRUE	TRUE	TRUE	TRUE	BC_topology	BC_topology	81	1	5727	111111
905	ath_AT1G49000	cru_10011210	Bostr.26675s0272	TRUE	TRUE	TRUE	TRUE	BC_topology	BC_topology	88	1	1552	111111
906	ath_AT1G49010	cru_10009808	Bostr.26675s0270	TRUE	TRUE	TRUE	FALSE	AB_topology	AB_topology	31	1	5729	111111
907	ath_AT1G49040	cru_10008124	Bostr.26675s0269	TRUE	TRUE	TRUE	FALSE	AB_topology	AB_topology	86	1	5730	111111
908	ath_AT1G49120	cru_10012513	Bostr.26675s0265	TRUE	TRUE	TRUE	TRUE	AC_topology	AC_topology	66	1	5732	111111
909	ath_AT1G49130	cru_10009731	Bostr.26675s0264	TRUE	TRUE	TRUE	TRUE	BC_topology	BC_topology	44	1	9958	111111
910	ath_AT1G49180	cru_10012150	Bostr.26675s0257	TRUE	TRUE	TRUE	TRUE	AC_topology	AC_topology	44	1	10665	111111
911	ath_AT1G49190	cru_10011077	Bostr.26675s0256	TRUE	TRUE	TRUE	TRUE	BC_topology	BC_topology	67	1	5733	111111
912	ath_AT1G49245	cru_10010802	Bostr.26675s0248	TRUE	TRUE	TRUE	TRUE	BC_topology	BC_topology	48	1	12122	111110
913	ath_AT1G49290	cru_10011956	Bostr.26675s0246	TRUE	TRUE	TRUE	TRUE	AB_topology	AB_topology	67	1	4612	111111
914	ath_AT1G49320	cru_10009955	Bostr.26675s0242	TRUE	TRUE	TRUE	TRUE	BC_topology	BC_topology	79	1	4614	111111
915	ath_AT1G49330	cru_10012580	Bostr.26675s0241	TRUE	TRUE	TRUE	TRUE	AC_topology	AC_topology	51	1	5734	111111
916	ath_AT1G49380	cru_10011579	Bostr.26675s0237	TRUE	TRUE	TRUE	TRUE	AC_topology	AC_topology	42	1	10829	111110
917	ath_AT1G49430	cru_10008590	Bostr.26675s0232	TRUE	TRUE	TRUE	TRUE	BC_topology	BC_topology	66	1	5736	111111
918	ath_AT1G49450	cru_10008941	Bostr.26675s0226	TRUE	TRUE	TRUE	TRUE	BC_topology	BC_topology	69	1	878	111111
919	ath_AT1G49560	cru_10009677	Bostr.26675s0216	TRUE	TRUE	TRUE	TRUE	BC_topology	BC_topology	79	1	4095	111111
920	ath_AT1G49590	cru_10010124	Bostr.26675s0213	TRUE	TRUE	TRUE	TRUE	AB_topology	AB_topology	64	1	5738	111111
921	ath_AT1G49620	cru_10010232	Bostr.26675s0210	TRUE	TRUE	TRUE	TRUE	AC_topology	AC_topology	82	1	2155	111111
922	ath_AT1G49730	cru_10008523	Bostr.26675s0196	TRUE	TRUE	TRUE	TRUE	BC_topology	BC_topology	42	1	1526	111111
923	ath_AT1G49770	cru_10011964	Bostr.26675s0191	TRUE	TRUE	TRUE	TRUE	BC_topology	BC_topology	55	1	5740	111111
924	ath_AT1G49800	cru_10012520	Bostr.26675s0187	TRUE	TRUE	TRUE	TRUE	AB_topology	AB_topology	46	1	5741	111111
925	ath_AT1G49820	cru_10009271	Bostr.26675s0185	TRUE	TRUE	TRUE	TRUE	AC_topology	AC_topology	34	1	9959	111111
926	ath_AT1G49870	cru_10008285	Bostr.26675s0180	TRUE	TRUE	TRUE	TRUE	BC_topology	BC_topology	94	1	5742	111111
927	ath_AT1G49930 ath_AT5G22800	cru_10000147	Bostr.10199s0166	TRUE	TRUE	TRUE	TRUE	BC_topology	BC_topology	39	1	#N/A	#N/A
928	ath_AT1G50120	cru_10012059	Bostr.26675s0157	TRUE	TRUE	TRUE	FALSE	AB_topology	AB_topology	34	1	10720	111111
929	ath_AT1G50180	cru_10008237	Bostr.26675s0153	TRUE	TRUE	TRUE	TRUE	AB_topology	AB_topology	80	1	11120	111111
930	ath_AT1G50240	cru_10008099	Bostr.26675s0148	TRUE	TRUE	TRUE	TRUE	BC_topology	BC_topology	93	1	5750	111111
931	ath_AT1G50280	cru_10008836	Bostr.26675s0144	TRUE	TRUE	TRUE	TRUE	BC_topology	BC_topology	63	1	882	111111
932	ath_AT1G50300	cru_10009461	Bostr.26675s0143	TRUE	TRUE	TRUE	TRUE	BC_topology	BC_topology	62	1	5751	111111
933	ath_AT1G50320	cru_10010403	Bostr.26675s0141	TRUE	TRUE	TRUE	TRUE	AC_topology	AC_topology	51	1	5752	111111
934	ath_AT1G50430	cru_10009190	Bostr.26675s0132	TRUE	TRUE	TRUE	TRUE	BC_topology	BC_topology	41	1	4097	111111
935	ath_AT1G50450	cru_10009556	Bostr.26675s0130	TRUE	TRUE	TRUE	TRUE	AB_topology	AB_topology	59	1	5755	111111
936	ath_AT1G50560 ath_AT1G50520	cru_10012430	Bostr.26675s0122	TRUE	TRUE	TRUE	TRUE	BC_topology	BC_topology	94	1	#N/A	#N/A
937	ath_AT1G50610	cru_10011600	Bostr.26675s0116	TRUE	TRUE	TRUE	TRUE	BC_topology	BC_topology	89	1	2537	111111
938	ath_AT1G50620	cru_10008502	Bostr.26675s0115	TRUE	TRUE	TRUE	TRUE	BC_topology	BC_topology	85	1	1727	111111
939	ath_AT1G50640	cru_10010284	Bostr.26675s0113	TRUE	TRUE	TRUE	TRUE	AB_topology	AB_topology	48	1	1729	111111
940	ath_AT1G50670	cru_10010299	Bostr.26675s0110	TRUE	TRUE	TRUE	TRUE	BC_topology	BC_topology	24	1	5760	111111
941	ath_AT1G50732	cru_10010706	Bostr.26675s0102	TRUE	TRUE	TRUE	TRUE	AC_topology	AC_topology	30	1	12125	111110
942	ath_AT1G50890	cru_10008317	Bostr.26675s0097	TRUE	TRUE	TRUE	TRUE	BC_topology	BC_topology	98	1	5779	111111
943	ath_AT1G50960	cru_10009661	Bostr.26675s0088	TRUE	TRUE	TRUE	TRUE	BC_topology	BC_topology	36	1	5762	111111
944	ath_AT1G50990	cru_10010915	Bostr.26675s0084	TRUE	TRUE	TRUE	TRUE	BC_topology	BC_topology	76	1	13889	111110
945	ath_AT1G51070	cru_10011628	Bostr.26675s0081	TRUE	TRUE	TRUE	TRUE	AC_topology	AC_topology	75	1	5777	111111
946	ath_AT1G51110	cru_10009312	Bostr.26675s0077	TRUE	TRUE	TRUE	FALSE	AB_topology	AB_topology	78	1	10925	111110
947	ath_AT1G51260	cru_10012002	Bostr.26675s0066	TRUE	TRUE	TRUE	TRUE	AB_topology	AB_topology	49	1	5763	111111
948	ath_AT1G51310	cru_10008942 cru_10026287	Bostr.16457s0001	TRUE	TRUE	TRUE	TRUE	AB_topology	AB_topology	65	1	13827	111101
949	ath_AT1G51350	cru_10008512	Bostr.26675s0062	TRUE	TRUE	TRUE	TRUE	BC_topology	BC_topology	63	1	5774	111111
950	ath_AT1G51380	cru_10009334	Bostr.26675s0058	TRUE	TRUE	TRUE	TRUE	AC_topology	AC_topology	85	1	4779	111111
951	ath_AT1G51390	cru_10010100	Bostr.26675s0057	TRUE	TRUE	TRUE	TRUE	BC_topology	BC_topology	36	1	1732	111111
952	ath_AT1G51450	cru_10008858	Bostr.26675s0051	TRUE	TRUE	TRUE	TRUE	BC_topology	BC_topology	80	1	5772	111111
953	ath_AT1G51460	cru_10011425	Bostr.26675s0050	TRUE	TRUE	TRUE	TRUE	BC_topology	BC_topology	84	1	523	111111
954	ath_AT1G51510	cru_10010327	Bostr.26675s0037	TRUE	TRUE	TRUE	TRUE	AC_topology	AC_topology	62	1	5764	111111
955	ath_AT1G51580	cru_10008567	Bostr.26675s0046	TRUE	TRUE	TRUE	TRUE	BC_topology	BC_topology	89	1	5766	111111
956	ath_AT1G51610	cru_10012642	Bostr.26675s0049	TRUE	TRUE	TRUE	TRUE	AC_topology	AC_topology	74	1	5767	111111
957	ath_AT1G51640	cru_10008530	Bostr.26675s0034	TRUE	TRUE	TRUE	TRUE	BC_topology	BC_topology	80	1	5768	111111
958	ath_AT1G51730	cru_10011632	Bostr.26675s0026	TRUE	TRUE	TRUE	TRUE	AC_topology	AC_topology	87	1	12130	111110
959	ath_AT1G51745	cru_10012660	Bostr.26675s0024	TRUE	TRUE	TRUE	TRUE	BC_topology	BC_topology	96	1	889	111111
960	ath_AT1G51790	cru_10011724	Bostr.26675s0021	TRUE	TRUE	TRUE	TRUE	BC_topology	BC_topology	56	1	1328	111111
961	ath_AT1G51940	cru_10008527	Bostr.26675s0007	TRUE	TRUE	TRUE	TRUE	BC_topology	BC_topology	83	1	10466	111110
962	ath_AT1G51950	cru_10009995	Bostr.26675s0006	TRUE	TRUE	TRUE	TRUE	BC_topology	BC_topology	97	1	1450	111111
963	ath_AT1G52080	cru_10008694	Bostr.0124s0002	TRUE	TRUE	TRUE	TRUE	AB_topology	AB_topology	48	1	12132	111110
964	ath_AT1G52140	cru_10010292	Bostr.0124s0003	TRUE	TRUE	TRUE	TRUE	AC_topology	AC_topology	73	1	829	111111
965	ath_AT1G52200	cru_10010385	Bostr.0124s0012	TRUE	TRUE	TRUE	TRUE	BC_topology	BC_topology	42	1	9938	111111
966	ath_AT1G52240	cru_10011625	Bostr.0124s0015	TRUE	TRUE	TRUE	TRUE	BC_topology	BC_topology	43	1	273	111111
967	ath_AT1G52290	cru_10008870	Bostr.0124s0019	TRUE	TRUE	TRUE	TRUE	BC_topology	BC_topology	90	1	4609	111111
968	ath_AT1G52310	cru_10008750	Bostr.0124s0022	TRUE	TRUE	TRUE	TRUE	BC_topology	BC_topology	78	1	5373	111111
969	ath_AT1G52315	cru_10009544	Bostr.0124s0023	TRUE	TRUE	TRUE	TRUE	AB_topology	AB_topology	42	1	2939	111111
970	ath_AT1G52320	cru_10008333	Bostr.0124s0025 Bostr.1774s0008	TRUE	TRUE	TRUE	TRUE	BC_topology	BC_topology	69	1	5374	111111
971	ath_AT1G52340	cru_10009938	Bostr.0124s0027	TRUE	TRUE	TRUE	TRUE	AB_topology	AB_topology	32	1	14599	111110
972	ath_AT1G52500	cru_10011435	Bostr.0124s0038	TRUE	TRUE	TRUE	TRUE	BC_topology	BC_topology	51	1	5376	111111
973	ath_AT1G52520	cru_10008456	Bostr.0124s0040	TRUE	TRUE	TRUE	FALSE	AB_topology	AB_topology	80	1	3187	111111
974	ath_AT1G52530	cru_10012160	Bostr.0124s0041	TRUE	TRUE	TRUE	FALSE	AB_topology	AB_topology	34	1	10580	111111
975	ath_AT1G52560	cru_10010182	Bostr.0124s0044	TRUE	TRUE	TRUE	TRUE	BC_topology	BC_topology	74	1	5378	111111
976	ath_AT1G52580	cru_10012655	Bostr.0124s0048	TRUE	TRUE	TRUE	TRUE	AC_topology	AC_topology	65	1	10581	111111
977	ath_AT1G52590	cru_10010305	Bostr.0124s0049	TRUE	TRUE	TRUE	TRUE	AB_topology	AB_topology	56	1	11059	111111
978	ath_AT1G52620	cru_10008354	Bostr.0124s0051	TRUE	TRUE	TRUE	TRUE	BC_topology	BC_topology	99	1	5379	111111
979	ath_AT1G52640	cru_10012099	Bostr.0124s0053	TRUE	TRUE	TRUE	TRUE	BC_topology	BC_topology	63	1	5380	111111
980	ath_AT1G52750	cru_10010937	Bostr.0124s0065	TRUE	TRUE	TRUE	TRUE	BC_topology	BC_topology	47	1	510	111111
981	ath_AT1G52760	cru_10011835 cru_10009746	Bostr.0124s0066	TRUE	TRUE	FALSE	TRUE	AC_topology	AC_topology	59	1	5381	111111
982	ath_AT1G52780	cru_10011888	Bostr.0124s0068	TRUE	TRUE	TRUE	TRUE	BC_topology	BC_topology	98	1	10364	111111
983	ath_AT1G52870	cru_10009510	Bostr.0124s0080	TRUE	TRUE	TRUE	TRUE	BC_topology	BC_topology	24	1	5382	111111
984	ath_AT1G52980	cru_10012196	Bostr.0124s0088	TRUE	TRUE	TRUE	TRUE	BC_topology	BC_topology	55	1	5384	111111
985	ath_AT1G53040	cru_10008783	Bostr.0124s0094	TRUE	TRUE	TRUE	TRUE	BC_topology	BC_topology	63	1	5386	111111
986	ath_AT1G53070	cru_10010019	Bostr.0124s0097	TRUE	TRUE	TRUE	TRUE	BC_topology	BC_topology	73	1	#N/A	#N/A
987	ath_AT1G53090	cru_10008704	Bostr.0124s0099	TRUE	TRUE	TRUE	TRUE	BC_topology	BC_topology	58	1	2025	111111
988	ath_AT1G53110	cru_10009075	Bostr.0124s0101	TRUE	TRUE	TRUE	TRUE	BC_topology	BC_topology	93	1	668	111111
989	ath_AT1G53190	cru_10011258	Bostr.0124s0112	TRUE	TRUE	TRUE	FALSE	AB_topology	AB_topology	59	1	837	111111
990	ath_AT1G53200	cru_10008627	Bostr.0124s0113	TRUE	TRUE	TRUE	TRUE	BC_topology	BC_topology	59	1	12137	111110
991	ath_AT1G53210	cru_10008672	Bostr.0124s0114	TRUE	TRUE	TRUE	TRUE	AB_topology	AB_topology	77	1	5389	111111
992	ath_AT1G53250	cru_10009475	Bostr.0124s0118	TRUE	TRUE	TRUE	TRUE	BC_topology	BC_topology	76	1	5390	111111
993	ath_AT1G53300	cru_10008469	Bostr.0124s0123	TRUE	TRUE	TRUE	TRUE	BC_topology	BC_topology	99	1	839	111111
994	ath_AT1G53330	cru_10009047	Bostr.0124s0126	TRUE	TRUE	TRUE	TRUE	BC_topology	BC_topology	57	1	5393	111111
995	ath_AT1G53345	cru_10011332	Bostr.0124s0127	TRUE	TRUE	TRUE	TRUE	BC_topology	BC_topology	73	1	5394	111111
996	ath_AT1G53400	cru_10010694	Bostr.0124s0131	TRUE	TRUE	FALSE	TRUE	BC_topology	BC_topology	71	1	3288	111111
997	ath_AT1G53520	cru_10009906	Bostr.0124s0141	TRUE	TRUE	TRUE	TRUE	BC_topology	BC_topology	84	1	5398	111111
998	ath_AT1G53645	cru_10008838	Bostr.0124s0159	TRUE	TRUE	TRUE	FALSE	AB_topology	AB_topology	83	1	5399	111111
999	ath_AT1G53700	cru_10008965	Bostr.0124s0166	TRUE	TRUE	TRUE	TRUE	BC_topology	BC_topology	34	1	1239	111111
1000	ath_AT1G53760	cru_10009999	Bostr.0124s0172	TRUE	TRUE	TRUE	FALSE	AB_topology	AB_topology	39	1	5402	111111
1001	ath_AT1G53770	cru_10008736	Bostr.0124s0173	TRUE	TRUE	TRUE	TRUE	AC_topology	AC_topology	58	1	3194	111111
1002	ath_AT1G53800	cru_10008677	Bostr.0124s0174	TRUE	TRUE	TRUE	TRUE	BC_topology	BC_topology	81	1	9939	111111
1003	ath_AT1G53820	cru_10009709	Bostr.0124s0175	TRUE	TRUE	TRUE	TRUE	BC_topology	BC_topology	52	1	258	111111
1004	ath_AT1G53860	cru_10009145	Bostr.7128s0093	TRUE	TRUE	TRUE	TRUE	BC_topology	BC_topology	82	1	5403	111111
1005	ath_AT1G53910	cru_10009538	Bostr.7128s0090	TRUE	TRUE	TRUE	TRUE	BC_topology	BC_topology	73	1	260	111111
1006	ath_AT1G54060	cru_10009310	Bostr.7128s0077	TRUE	TRUE	TRUE	TRUE	AC_topology	AC_topology	64	1	2102	111111
1007	ath_AT1G54100	cru_10008892	Bostr.7128s0072	TRUE	TRUE	TRUE	TRUE	BC_topology	BC_topology	58	1	6067	111111
1008	ath_AT1G54140	cru_10012454	Bostr.7128s0067	TRUE	TRUE	TRUE	TRUE	BC_topology	BC_topology	66	1	4552	111111
1009	ath_AT1G54150	cru_10009435	Bostr.7128s0066	TRUE	TRUE	TRUE	FALSE	AB_topology	AB_topology	80	1	5417	111111
1010	ath_AT1G54310	cru_10009180	Bostr.6758s0076	TRUE	TRUE	TRUE	TRUE	AB_topology	AB_topology	39	1	10365	111111
1011	ath_AT1G54330	cru_10012163	Bostr.6758s0078	TRUE	TRUE	TRUE	TRUE	AC_topology	AC_topology	55	1	9942	111111
1012	ath_AT1G54390	cru_10020819	Bostr.13404s0006	TRUE	TRUE	TRUE	TRUE	AB_topology	AB_topology	32	1	15166	11110
1013	ath_AT1G54400	cru_10021021	Bostr.13404s0008	TRUE	TRUE	TRUE	TRUE	AB_topology	AB_topology	52	1	10449	111111
1014	ath_AT1G54410	cru_10021201	Bostr.13404s0009	TRUE	TRUE	FALSE	TRUE	AB_topology	AB_topology	56	1	10450	111111
1015	ath_AT1G54460	cru_10020601	Bostr.13404s0019	TRUE	TRUE	TRUE	TRUE	BC_topology	BC_topology	94	1	602	111111
1016	ath_AT1G54490	cru_10021640	Bostr.13404s0023	TRUE	TRUE	TRUE	FALSE	AB_topology	AB_topology	87	1	8344	111111
1017	ath_AT1G54520	cru_10020444	Bostr.13404s0026	TRUE	TRUE	TRUE	TRUE	AB_topology	AB_topology	54	1	10284	111111
1018	ath_AT1G54570	cru_10019885	Bostr.13404s0035	TRUE	TRUE	TRUE	TRUE	AB_topology	AB_topology	82	1	8346	111111
1019	ath_AT1G54650	cru_10020701	Bostr.13404s0042	TRUE	TRUE	TRUE	FALSE	AB_topology	AB_topology	77	1	10285	111111
1020	ath_AT1G54820	cru_10020254	Bostr.13404s0056	TRUE	TRUE	TRUE	TRUE	BC_topology	BC_topology	41	1	8348	111111
1021	ath_AT1G54840	cru_10020526	Bostr.13404s0058	TRUE	TRUE	TRUE	TRUE	BC_topology	BC_topology	77	1	10621	111111
1022	ath_AT1G54930	cru_10021297	Bostr.7432s0001	TRUE	TRUE	TRUE	TRUE	BC_topology	BC_topology	97	1	14093	111101
1023	ath_AT1G55090	cru_10012018	Bostr.7128s0048	TRUE	TRUE	TRUE	FALSE	AB_topology	AB_topology	39	1	14625	111110
1024	ath_AT1G55120	cru_10008754	Bostr.7128s0046	TRUE	TRUE	TRUE	TRUE	BC_topology	BC_topology	89	1	1323	111111
1025	ath_AT1G55140	cru_10010146	Bostr.7128s0045	TRUE	TRUE	TRUE	TRUE	AC_topology	AC_topology	76	1	849	111111
1026	ath_AT1G55160	cru_10010376	Bostr.7128s0043	TRUE	TRUE	TRUE	TRUE	BC_topology	BC_topology	39	1	9943	111111
1027	ath_AT1G55170	cru_10009988	Bostr.7128s0042	TRUE	TRUE	TRUE	TRUE	BC_topology	BC_topology	97	1	11067	111111
1028	ath_AT1G55180	cru_10010904	Bostr.7128s0041	TRUE	TRUE	TRUE	TRUE	AC_topology	AC_topology	75	1	5425	111111
1029	ath_AT1G55270	cru_10009185	Bostr.6758s0044	TRUE	TRUE	TRUE	TRUE	BC_topology	BC_topology	92	1	5423	111111
1030	ath_AT1G55280	cru_10009220	Bostr.6758s0043	TRUE	TRUE	TRUE	TRUE	BC_topology	BC_topology	69	1	5422	111111
1031	ath_AT1G55325	cru_10012222	Bostr.6758s0040	TRUE	TRUE	TRUE	TRUE	BC_topology	BC_topology	99	1	5420	111111
1032	ath_AT1G55370	cru_10009573	Bostr.6758s0034	TRUE	TRUE	TRUE	TRUE	BC_topology	BC_topology	88	1	5419	111111
1033	ath_AT1G55530	cru_10009589	Bostr.6758s0025	TRUE	TRUE	TRUE	TRUE	BC_topology	BC_topology	82	1	63	111111
1034	ath_AT1G55540	cru_10012062	Bostr.6758s0023	TRUE	TRUE	TRUE	TRUE	BC_topology	BC_topology	72	1	4774	111111
1035	ath_AT1G55550	cru_10008287	Bostr.6758s0021	TRUE	TRUE	TRUE	TRUE	AC_topology	AC_topology	59	1	5405	111111
1036	ath_AT1G55580	cru_10011270	Bostr.6758s0017	TRUE	TRUE	TRUE	TRUE	BC_topology	BC_topology	55	1	11061	111111
1037	ath_AT1G55600	cru_10011619	Bostr.6758s0015	TRUE	TRUE	TRUE	TRUE	AB_topology	AB_topology	71	1	433	111111
1038	ath_AT1G55630	cru_10008686	Bostr.6758s0012	TRUE	TRUE	TRUE	TRUE	AC_topology	AC_topology	40	1	5407	111111
1039	ath_AT1G55690	cru_10008581	Bostr.6758s0006	TRUE	TRUE	TRUE	TRUE	BC_topology	BC_topology	91	1	2291	111111
1040	ath_AT1G55760	cru_10009707	Bostr.7128s0009 Bostr.7128s0004	TRUE	TRUE	TRUE	TRUE	BC_topology	BC_topology	45	1	5408	111111
1041	ath_AT1G55820	cru_10008748	Bostr.7128s0016	TRUE	TRUE	TRUE	TRUE	BC_topology	BC_topology	98	1	1498	111111
1042	ath_AT1G55830	cru_10008938 cru_10027480	Bostr.7128s0017	TRUE	TRUE	TRUE	TRUE	BC_topology	BC_topology	56	1	5410	111111
1043	ath_AT1G55850	cru_10012240	Bostr.7128s0019	TRUE	TRUE	TRUE	TRUE	AC_topology	AC_topology	62	1	11063	111111
1044	ath_AT1G55860 ath_AT1G70320	cru_10011657	Bostr.7128s0020	TRUE	TRUE	TRUE	TRUE	BC_topology	BC_topology	99	1	#N/A	#N/A
1045	ath_AT1G55870	cru_10011913	Bostr.7128s0022	TRUE	TRUE	TRUE	TRUE	BC_topology	BC_topology	83	1	11064	111111
1046	ath_AT1G55890	cru_10009341	Bostr.7128s0025	TRUE	TRUE	TRUE	TRUE	AC_topology	AC_topology	60	1	1326	111111
1047	ath_AT1G55915	cru_10009360	Bostr.11258s0001	TRUE	TRUE	TRUE	TRUE	BC_topology	BC_topology	97	1	3467	111111
1048	ath_AT1G56000 ath_AT1G55980	cru_10011482	Bostr.6758s0054	TRUE	TRUE	TRUE	TRUE	BC_topology	BC_topology	61	1	#N/A	#N/A
1049	ath_AT1G56020	cru_10009464	Bostr.0556s0106 Bostr.6758s0056	TRUE	TRUE	TRUE	TRUE	AB_topology	AB_topology	46	1	303	111111
1050	ath_AT1G56160	cru_10003283	Bostr.6758s0073	TRUE	TRUE	TRUE	FALSE	AB_topology	AB_topology	46	1	189	111111
1051	ath_AT1G57680	cru_10020530	Bostr.30057s0024	TRUE	TRUE	TRUE	TRUE	AC_topology	AC_topology	19	1	10429	111111
1052	ath_AT1G58340	cru_10020211	Bostr.10040s0340	TRUE	TRUE	TRUE	TRUE	BC_topology	BC_topology	51	1	8405	111111
1053	ath_AT1G58470	cru_10020477	Bostr.10040s0316	TRUE	TRUE	TRUE	FALSE	AB_topology	AB_topology	59	1	10096	111111
1054	ath_AT1G59510	cru_10020427	Bostr.10040s0297	TRUE	TRUE	TRUE	TRUE	AC_topology	AC_topology	60	1	1062	111111
1055	ath_AT1G59540	cru_10019796	Bostr.10040s0292	TRUE	TRUE	TRUE	TRUE	BC_topology	BC_topology	86	1	8407	111111
1056	ath_AT1G59590	cru_10022305	Bostr.10040s0289	TRUE	TRUE	TRUE	TRUE	AC_topology	AC_topology	31	1	1063	111111
1057	ath_AT1G59600	cru_10020653	Bostr.10040s0288	TRUE	TRUE	TRUE	TRUE	AC_topology	AC_topology	43	1	8408	111111
1058	ath_AT1G59640	cru_10020803	Bostr.10040s0284	TRUE	TRUE	TRUE	TRUE	AC_topology	AC_topology	50	1	10765	111111
1059	ath_AT1G59660	cru_10021751	Bostr.10040s0281	TRUE	TRUE	TRUE	TRUE	AC_topology	AC_topology	75	1	3395	111111
1060	ath_AT1G59710	cru_10020734	Bostr.10040s0274	TRUE	TRUE	TRUE	TRUE	BC_topology	BC_topology	67	1	94	111111
1061	ath_AT1G59720	cru_10022184	Bostr.10040s0273	TRUE	TRUE	TRUE	TRUE	BC_topology	BC_topology	61	1	8404	111111
1062	ath_AT1G59750	cru_10022415	Bostr.10040s0256	TRUE	TRUE	TRUE	TRUE	BC_topology	BC_topology	46	1	4790	111111
1063	ath_AT1G59840	cru_10022081	Bostr.10040s0239	TRUE	TRUE	FALSE	TRUE	AB_topology	AB_topology	58	1	8409	111111
1064	ath_AT1G59850	cru_10021851	Bostr.10040s0238	TRUE	TRUE	TRUE	TRUE	AB_topology	AB_topology	60	1	2144	111111
1065	ath_AT1G59890	cru_10019683	Bostr.10040s0236	TRUE	TRUE	TRUE	TRUE	BC_topology	BC_topology	70	1	9	111111
1066	ath_AT1G59910	cru_10022068	Bostr.10040s0234	TRUE	TRUE	TRUE	TRUE	BC_topology	BC_topology	88	1	144	111111
1067	ath_AT1G59970	cru_10020497	Bostr.10040s0228	TRUE	TRUE	TRUE	TRUE	BC_topology	BC_topology	85	1	120	111111
1068	ath_AT1G59980	cru_10020365	Bostr.10040s0225	TRUE	TRUE	TRUE	TRUE	BC_topology	BC_topology	91	1	1352	111111
1069	ath_AT1G59990	cru_10021279	Bostr.10040s0220	TRUE	TRUE	TRUE	TRUE	AC_topology	AC_topology	53	1	8411	111111
1070	ath_AT1G60050	cru_10021757	Bostr.10040s0216	TRUE	TRUE	TRUE	TRUE	BC_topology	BC_topology	77	1	1486	111111
1071	ath_AT1G60060	cru_10020465	Bostr.10040s0215	TRUE	TRUE	TRUE	TRUE	BC_topology	BC_topology	88	1	8412	111111
1072	ath_AT1G60190	cru_10021483	Bostr.10040s0208	TRUE	TRUE	TRUE	TRUE	BC_topology	BC_topology	92	1	1066	111111
1073	ath_AT1G60200	cru_10019840	Bostr.10040s0207	TRUE	TRUE	TRUE	TRUE	AC_topology	AC_topology	54	1	11602	111111
1074	ath_AT1G60360	cru_10012340	Bostr.20968s0002	TRUE	TRUE	TRUE	TRUE	BC_topology	BC_topology	60	1	#N/A	#N/A
1075	ath_AT1G60440	cru_10020467	Bostr.10040s0172	TRUE	TRUE	TRUE	TRUE	BC_topology	BC_topology	58	1	8415	111111
1076	ath_AT1G60460	cru_10020220	Bostr.10040s0170	TRUE	TRUE	TRUE	TRUE	BC_topology	BC_topology	88	1	11604	111111
1077	ath_AT1G60600	cru_10020546	Bostr.12421s0001	TRUE	TRUE	FALSE	TRUE	AB_topology	AB_topology	79	1	14460	111101
1078	ath_AT1G60610	cru_10020606	Bostr.10040s0155	TRUE	TRUE	TRUE	TRUE	AB_topology	AB_topology	51	1	1630	111111
1079	ath_AT1G60620	cru_10004883	Bostr.9638s0009 Bostr.26675s0060	TRUE	TRUE	TRUE	TRUE	BC_topology	BC_topology	55	1	4395	111111
1080	ath_AT1G60640	cru_10020615	Bostr.10040s0150	TRUE	TRUE	TRUE	TRUE	AC_topology	AC_topology	51	1	8403	111111
1081	ath_AT1G60670	cru_10020836	Bostr.10040s0147	TRUE	TRUE	TRUE	TRUE	BC_topology	BC_topology	74	1	2175	111111
1082	ath_AT1G60783	cru_10022419	Bostr.10040s0135	TRUE	TRUE	FALSE	TRUE	AC_topology	AC_topology	47	1	2230	111111
1083	ath_AT1G60870	cru_10021112	Bostr.10040s0124	TRUE	TRUE	TRUE	FALSE	AB_topology	AB_topology	65	1	10179	111111
1084	ath_AT1G60995	cru_10021584	Bostr.10040s0103	TRUE	TRUE	TRUE	TRUE	BC_topology	BC_topology	87	1	8420	111111
1085	ath_AT1G61010	cru_10019868	Bostr.10040s0101	TRUE	TRUE	TRUE	TRUE	AC_topology	AC_topology	40	1	8421	111111
1086	ath_AT1G61050	cru_10021594	Bostr.10040s0095	TRUE	TRUE	TRUE	TRUE	BC_topology	BC_topology	93	1	8423	111111
1087	ath_AT1G61080	cru_10021509	Bostr.10040s0092	TRUE	TRUE	TRUE	TRUE	BC_topology	BC_topology	40	1	1588	111111
1088	ath_AT1G61100	cru_10019822	Bostr.10040s0091	TRUE	TRUE	TRUE	TRUE	BC_topology	BC_topology	99	1	8425	111111
1089	ath_AT1G61105	cru_10022338	Bostr.10040s0090	TRUE	TRUE	TRUE	TRUE	BC_topology	BC_topology	78	1	8426	111111
1090	ath_AT1G61140	cru_10019661	Bostr.10040s0085	TRUE	TRUE	TRUE	TRUE	BC_topology	BC_topology	68	1	2662	111111
1091	ath_AT1G61170	cru_10021310	Bostr.10040s0080	TRUE	TRUE	TRUE	TRUE	AB_topology	AB_topology	40	1	1295	111111
1092	ath_AT1G61210	cru_10019681	Bostr.10040s0070	TRUE	TRUE	TRUE	TRUE	BC_topology	BC_topology	80	1	1069	111111
1093	ath_AT1G61215	cru_10020225	Bostr.10040s0069	TRUE	TRUE	TRUE	TRUE	BC_topology	BC_topology	74	1	11606	111111
1094	ath_AT1G61260	cru_10020573	Bostr.10040s0064	TRUE	TRUE	TRUE	TRUE	BC_topology	BC_topology	56	1	2003	111111
1095	ath_AT1G61590	cru_10020339	Bostr.10040s0025	TRUE	TRUE	TRUE	TRUE	AC_topology	AC_topology	44	1	12388	111110
1096	ath_AT1G61610	cru_10019792	Bostr.10040s0021	TRUE	TRUE	TRUE	TRUE	BC_topology	BC_topology	81	1	475	111111
1097	ath_AT1G61670	cru_10020152	Bostr.10040s0015	TRUE	TRUE	TRUE	TRUE	BC_topology	BC_topology	43	1	10097	111111
1098	ath_AT1G61690	cru_10019682	Bostr.10040s0013	TRUE	TRUE	TRUE	TRUE	AC_topology	AC_topology	97	1	8430	111111
1099	ath_AT1G61730 ath_AT4G00390	cru_10020457	Bostr.10040s0010	TRUE	TRUE	TRUE	TRUE	AC_topology	AC_topology	81	1	#N/A	#N/A
1100	ath_AT1G61760	cru_10020910	Bostr.10040s0005	TRUE	TRUE	TRUE	TRUE	AC_topology	AC_topology	43	1	3566	111111
1101	ath_AT1G61770	cru_10020656	Bostr.10040s0003	TRUE	TRUE	TRUE	TRUE	BC_topology	BC_topology	81	1	3670	111111
1102	ath_AT1G61900	cru_10021649	Bostr.22157s0175	TRUE	TRUE	TRUE	TRUE	BC_topology	BC_topology	42	1	8431	111111
1103	ath_AT1G61930	cru_10020952	Bostr.22157s0173	TRUE	TRUE	TRUE	TRUE	BC_topology	BC_topology	71	1	378	111111
1104	ath_AT1G61950	cru_10021616	Bostr.22157s0172	TRUE	TRUE	TRUE	TRUE	AB_topology	AB_topology	40	1	186	111111
1105	ath_AT1G62040	cru_10021164	Bostr.22157s0148	TRUE	TRUE	TRUE	TRUE	AC_topology	AC_topology	82	1	178	111111
1106	ath_AT1G62050	cru_10019967	Bostr.22157s0146	TRUE	TRUE	TRUE	FALSE	AB_topology	AB_topology	56	1	3004	111111
1107	ath_AT1G62260	cru_10022294	Bostr.22157s0130	TRUE	TRUE	TRUE	TRUE	BC_topology	BC_topology	67	1	12386	111110
1108	ath_AT1G62305	cru_10022326	Bostr.22157s0125	TRUE	TRUE	TRUE	TRUE	BC_topology	BC_topology	47	1	2960	111111
1109	ath_AT1G62330	cru_10019899	Bostr.22157s0107	TRUE	TRUE	TRUE	TRUE	AC_topology	AC_topology	61	1	2476	111111
1110	ath_AT1G62340	cru_10021339	Bostr.22157s0105	TRUE	TRUE	TRUE	TRUE	AB_topology	AB_topology	87	1	8398	111111
1111	ath_AT1G62350	cru_10020841	Bostr.22157s0104	TRUE	TRUE	TRUE	TRUE	AC_topology	AC_topology	47	1	8397	111111
1112	ath_AT1G62370	cru_10021950	Bostr.22157s0101	TRUE	TRUE	TRUE	TRUE	BC_topology	BC_topology	83	1	224	111111
1113	ath_AT1G62710	cru_10020164	Bostr.22157s0065	TRUE	TRUE	TRUE	TRUE	AC_topology	AC_topology	77	1	8393	111111
1114	ath_AT1G62730	cru_10020490	Bostr.22157s0063	TRUE	TRUE	TRUE	TRUE	AB_topology	AB_topology	65	1	8392	111111
1115	ath_AT1G62750	cru_10019829	Bostr.22157s0061	TRUE	TRUE	TRUE	FALSE	AB_topology	AB_topology	61	1	8391	111111
1116	ath_AT1G62770	cru_10020941	Bostr.22157s0058	TRUE	TRUE	TRUE	TRUE	AB_topology	AB_topology	61	1	2231	111111
1117	ath_AT1G62790	cru_10021100	Bostr.22157s0056 Bostr.10273s0331	TRUE	TRUE	TRUE	TRUE	AC_topology	AC_topology	39	1	8389	111111
1118	ath_AT1G62840	cru_10022066	Bostr.22157s0047	TRUE	TRUE	TRUE	TRUE	BC_topology	BC_topology	50	1	2539	111111
1119	ath_AT1G62850	cru_10020879	Bostr.22157s0046	TRUE	TRUE	TRUE	TRUE	AC_topology	AC_topology	85	1	8388	111111
1120	ath_AT1G62940	cru_10021677	Bostr.22157s0032	TRUE	TRUE	TRUE	TRUE	AC_topology	AC_topology	60	1	12384	111110
1121	ath_AT1G62970	cru_10021495	Bostr.22157s0027	TRUE	TRUE	TRUE	TRUE	BC_topology	BC_topology	58	1	8387	111111
1122	ath_AT1G62975	cru_10020804	Bostr.22157s0026	TRUE	TRUE	TRUE	TRUE	BC_topology	BC_topology	97	1	688	111111
1123	ath_AT1G62980	cru_10021978	Bostr.22157s0025	TRUE	TRUE	TRUE	TRUE	AC_topology	AC_topology	95	1	1075	111111
1124	ath_AT1G62981	cru_10020585	Bostr.22157s0024	TRUE	TRUE	TRUE	TRUE	BC_topology	BC_topology	57	1	398	111111
1125	ath_AT1G63020	cru_10019657	Bostr.22157s0020	TRUE	TRUE	TRUE	TRUE	BC_topology	BC_topology	82	1	8384	111111
1126	ath_AT1G63120	cru_10020670	Bostr.22157s0008	TRUE	TRUE	TRUE	TRUE	BC_topology	BC_topology	70	1	457	111111
1127	ath_AT1G63220	cru_10021114	Bostr.9600s0043	TRUE	TRUE	TRUE	TRUE	AC_topology	AC_topology	46	1	8381	111111
1128	ath_AT1G63240	cru_10020022 cru_10022428	Bostr.9600s0041	TRUE	TRUE	TRUE	TRUE	AC_topology	AC_topology	94	1	4369	111111
1129	ath_AT1G63300	cru_10019708	Bostr.9600s0031	TRUE	TRUE	TRUE	TRUE	AC_topology	AC_topology	77	1	2060	111111
1130	ath_AT1G63310	cru_10021020	Bostr.9600s0029	TRUE	TRUE	TRUE	TRUE	AB_topology	AB_topology	51	1	13902	111110
1131	ath_AT1G63410	cru_10021380	Bostr.9600s0027	TRUE	TRUE	TRUE	TRUE	BC_topology	BC_topology	51	1	8380	111111
1132	ath_AT1G63440	cru_10019713	Bostr.9600s0024	TRUE	TRUE	TRUE	TRUE	BC_topology	BC_topology	89	1	2313	111111
1133	ath_AT1G63490	cru_10022146	Bostr.9600s0015	TRUE	TRUE	TRUE	TRUE	AC_topology	AC_topology	63	1	8379	111111
1134	ath_AT1G63520	cru_10020094	Bostr.9600s0013	TRUE	TRUE	TRUE	TRUE	BC_topology	BC_topology	71	1	3332	111111
1135	ath_AT1G63640	cru_10019703	Bostr.29223s0200	TRUE	TRUE	TRUE	TRUE	AC_topology	AC_topology	51	1	2668	111111
1136	ath_AT1G63650	cru_10019965	Bostr.29223s0199	TRUE	TRUE	TRUE	FALSE	AB_topology	AB_topology	58	1	1077	111111
1137	ath_AT1G63670	cru_10019894	Bostr.29223s0196	TRUE	TRUE	TRUE	TRUE	BC_topology	BC_topology	97	1	8377	111111
1138	ath_AT1G63700	cru_10019769	Bostr.29223s0193	TRUE	TRUE	TRUE	TRUE	BC_topology	BC_topology	48	1	4202	111111
1139	ath_AT1G63810	cru_10021305	Bostr.29223s0177	TRUE	TRUE	TRUE	TRUE	BC_topology	BC_topology	89	1	12380	111110
1140	ath_AT1G63820	cru_10022040	Bostr.2837s0001	TRUE	TRUE	TRUE	TRUE	AC_topology	AC_topology	55	1	2667	111111
1141	ath_AT1G63900	cru_10020775	Bostr.29223s0145	TRUE	TRUE	TRUE	TRUE	BC_topology	BC_topology	57	1	12379	111110
1142	ath_AT1G63930	cru_10020366	Bostr.29223s0141	TRUE	TRUE	TRUE	TRUE	AB_topology	AB_topology	50	1	162	111111
1143	ath_AT1G63940	cru_10015483 cru_10020187	Bostr.29223s0140 Bostr.29223s0129	TRUE	TRUE	TRUE	TRUE	BC_topology	BC_topology	36	1	4485	111111
1144	ath_AT1G63970	cru_10020891	Bostr.29223s0137	TRUE	TRUE	TRUE	TRUE	AC_topology	AC_topology	65	1	8372	111111
1145	ath_AT1G64050	cru_10019912	Bostr.29223s0125	TRUE	TRUE	TRUE	TRUE	AB_topology	AB_topology	95	1	8369	111111
1146	ath_AT1G64060	cru_10021686	Bostr.29223s0123	TRUE	TRUE	TRUE	FALSE	AB_topology	AB_topology	52	1	1556	111111
1147	ath_AT1G64065	cru_10022353	Bostr.29223s0122	TRUE	TRUE	TRUE	TRUE	BC_topology	BC_topology	52	1	8368	111111
1148	ath_AT1G64080	cru_10020340	Bostr.29223s0120	TRUE	TRUE	TRUE	TRUE	AC_topology	AC_topology	73	1	8367	111111
1149	ath_AT1G64140	cru_10019935	Bostr.29223s0110	TRUE	TRUE	TRUE	TRUE	AC_topology	AC_topology	71	1	8366	111111
1150	ath_AT1G64180	cru_10020001	Bostr.29223s0107	TRUE	TRUE	TRUE	TRUE	AB_topology	AB_topology	49	1	394	111111
1151	ath_AT1G64210	cru_10021395	Bostr.29223s0103	TRUE	TRUE	TRUE	TRUE	AB_topology	AB_topology	40	1	215	111111
1152	ath_AT1G64310	cru_10021308	Bostr.29223s0065	TRUE	TRUE	TRUE	TRUE	AC_topology	AC_topology	45	1	1296	111111
1153	ath_AT1G64350	cru_10021356	Bostr.29223s0058	TRUE	TRUE	TRUE	TRUE	AC_topology	AC_topology	38	1	12374	111110
1154	ath_AT1G64390	cru_10019981	Bostr.29223s0050	TRUE	TRUE	TRUE	TRUE	AB_topology	AB_topology	47	1	2479	111111
1155	ath_AT1G64430	cru_10022156	Bostr.29223s0047	TRUE	TRUE	TRUE	TRUE	AC_topology	AC_topology	48	1	8364	111111
1156	ath_AT1G64450	cru_10020449	Bostr.29223s0045	TRUE	TRUE	TRUE	TRUE	AB_topology	AB_topology	54	1	1384	111111
1157	ath_AT1G64490	cru_10021994	Bostr.29223s0042	TRUE	TRUE	FALSE	TRUE	BC_topology	BC_topology	49	1	3773	111111
1158	ath_AT1G64500	cru_10021603	Bostr.29223s0041	TRUE	TRUE	TRUE	FALSE	AB_topology	AB_topology	26	1	558	111111
1159	ath_AT1G64570	cru_10019671	Bostr.29223s0022	TRUE	TRUE	TRUE	TRUE	AC_topology	AC_topology	51	1	8361	111111
1160	ath_AT1G64590	cru_10022279	Bostr.29223s0018	TRUE	TRUE	TRUE	TRUE	BC_topology	BC_topology	53	1	2188	111111
1161	ath_AT1G64600	cru_10020069	Bostr.29223s0017	TRUE	TRUE	TRUE	TRUE	AC_topology	AC_topology	73	1	8360	111111
1162	ath_AT1G64620	cru_10020454	Bostr.29223s0015	TRUE	TRUE	TRUE	FALSE	AB_topology	AB_topology	41	1	31	111111
1163	ath_AT1G64625 ath_AT5G24352	cru_10020122	Bostr.29223s0014	TRUE	TRUE	TRUE	TRUE	BC_topology	BC_topology	66	1	#N/A	#N/A
1164	ath_AT1G64690	cru_10022203	Bostr.29223s0006	TRUE	TRUE	TRUE	TRUE	BC_topology	BC_topology	60	1	11597	111111
1165	ath_AT1G64700	cru_10022047	Bostr.29223s0005	TRUE	TRUE	TRUE	TRUE	BC_topology	BC_topology	88	1	8358	111111
1166	ath_AT1G64710	cru_10022150	Bostr.29223s0004	TRUE	TRUE	TRUE	TRUE	BC_topology	BC_topology	63	1	3492	111111
1167	ath_AT1G64770	cru_10021572 cru_10020412	Bostr.15374s0003	TRUE	TRUE	TRUE	TRUE	AB_topology	AB_topology	35	1	15394	111101
1168	ath_AT1G64790	cru_10007929	Bostr.10180s0002	TRUE	TRUE	TRUE	TRUE	BC_topology	BC_topology	87	1	14267	110111
1169	ath_AT1G64860	cru_10020145	Bostr.10180s0008	TRUE	TRUE	TRUE	TRUE	AB_topology	AB_topology	38	1	15258	111110
1170	ath_AT1G64970	cru_10020586	Bostr.21554s0007	TRUE	TRUE	TRUE	TRUE	BC_topology	BC_topology	36	1	15554	111011
1171	ath_AT1G65020	cru_10020758	Bostr.21554s0002	TRUE	TRUE	FALSE	TRUE	BC_topology	BC_topology	92	1	14000	111111
1172	ath_AT1G65030	cru_10020592	Bostr.26959s0441	TRUE	TRUE	TRUE	TRUE	BC_topology	BC_topology	61	1	10291	111111
1173	ath_AT1G65060	cru_10020070	Bostr.26959s0437	TRUE	TRUE	TRUE	TRUE	BC_topology	BC_topology	87	1	10289	111111
1174	ath_AT1G65070	cru_10019756	Bostr.26959s0435	TRUE	TRUE	TRUE	TRUE	BC_topology	BC_topology	100	1	10288	111111
1175	ath_AT1G65080	cru_10020136	Bostr.29044s0117 Bostr.26959s0434	TRUE	TRUE	TRUE	TRUE	BC_topology	BC_topology	37	1	8455	111111
1176	ath_AT1G65090	cru_10021879	Bostr.26959s0432	TRUE	TRUE	TRUE	TRUE	BC_topology	BC_topology	69	1	3736	111111
1177	ath_AT1G65230	cru_10020744	Bostr.26959s0417	TRUE	TRUE	TRUE	FALSE	AB_topology	AB_topology	78	1	10623	111111
1178	ath_AT1G65240	cru_10020224	Bostr.26959s0416	TRUE	TRUE	TRUE	TRUE	AC_topology	AC_topology	73	1	3747	111111
1179	ath_AT1G65280	cru_10020018	Bostr.26959s0403	TRUE	TRUE	TRUE	TRUE	AB_topology	AB_topology	45	1	15333	111110
1180	ath_AT1G65380	cru_10021939	Bostr.26959s0378	TRUE	TRUE	TRUE	TRUE	BC_topology	BC_topology	68	1	8454	111111
1181	ath_AT1G65410	cru_10020598	Bostr.26959s0377	TRUE	TRUE	TRUE	TRUE	AB_topology	AB_topology	50	1	8453	111111
1182	ath_AT1G65420	cru_10022453	Bostr.0568s0323 Bostr.25463s0377 Bostr.26959s0376	TRUE	TRUE	FALSE	TRUE	BC_topology	BC_topology	41	1	8452	111111
1183	ath_AT1G65470	cru_10019943	Bostr.26959s0372	TRUE	TRUE	TRUE	TRUE	AB_topology	AB_topology	46	1	8449	111111
1184	ath_AT1G65520	cru_10020872	Bostr.26959s0360	TRUE	TRUE	TRUE	FALSE	AB_topology	AB_topology	60	1	11610	111111
1185	ath_AT1G65540	cru_10021982	Bostr.26959s0359	TRUE	TRUE	TRUE	TRUE	BC_topology	BC_topology	93	1	8447	111111
1186	ath_AT1G65580	cru_10019696	Bostr.26959s0354	TRUE	TRUE	TRUE	TRUE	BC_topology	BC_topology	70	1	8446	111111
1187	ath_AT1G65590	cru_10020116	Bostr.26959s0353	TRUE	TRUE	TRUE	TRUE	AB_topology	AB_topology	64	1	11608	111111
1188	ath_AT1G65650	cru_10020640	Bostr.26959s0347	TRUE	TRUE	TRUE	TRUE	AC_topology	AC_topology	57	1	8444	111111
1189	ath_AT1G65720	cru_10022088	Bostr.26959s0340	TRUE	TRUE	TRUE	TRUE	AC_topology	AC_topology	55	1	8442	111111
1190	ath_AT1G65810	cru_10019707	Bostr.26959s0333	TRUE	TRUE	FALSE	FALSE	AB_topology	AB_topology	62	1	#N/A	#N/A
1191	ath_AT1G65900	cru_10020361	Bostr.26959s0325	TRUE	TRUE	TRUE	FALSE	AB_topology	AB_topology	48	1	10832	111110
1192	ath_AT1G65910	cru_10021788	Bostr.26959s0323	TRUE	TRUE	TRUE	TRUE	BC_topology	BC_topology	99	1	4417	111111
1193	ath_AT1G65920	cru_10019706	Bostr.26959s0322	TRUE	TRUE	TRUE	TRUE	BC_topology	BC_topology	60	1	8439	111111
1194	ath_AT1G65950	cru_10020089	Bostr.26959s0320	TRUE	TRUE	TRUE	TRUE	AC_topology	AC_topology	54	1	8437	111111
1195	ath_AT1G66080	cru_10020900	Bostr.26959s0311	TRUE	TRUE	TRUE	TRUE	BC_topology	BC_topology	29	1	8436	111111
1196	ath_AT1G66130	cru_10020532	Bostr.26959s0308	TRUE	TRUE	TRUE	TRUE	AB_topology	AB_topology	51	1	8435	111111
1197	ath_AT1G66160	cru_10020330	Bostr.26959s0304 Bostr.10273s0489	TRUE	TRUE	TRUE	TRUE	AB_topology	AB_topology	45	1	1553	111111
1198	ath_AT1G66190	cru_10020866	Bostr.26959s0299	TRUE	TRUE	TRUE	TRUE	BC_topology	BC_topology	50	1	2251	111111
1199	ath_AT1G66210	cru_10021953	Bostr.26959s0297	TRUE	TRUE	TRUE	TRUE	BC_topology	BC_topology	76	1	8433	111111
1200	ath_AT1G66230	cru_10020766	Bostr.26959s0295	TRUE	TRUE	TRUE	TRUE	BC_topology	BC_topology	47	1	8432	111111
1201	ath_AT1G66245	cru_10021424	Bostr.26959s0292	TRUE	TRUE	TRUE	TRUE	BC_topology	BC_topology	78	1	12252	111110
1202	ath_AT1G66500 ath_AT5G43620	cru_10020347	Bostr.26959s0268	TRUE	TRUE	TRUE	TRUE	AC_topology	AC_topology	82	1	#N/A	#N/A
1203	ath_AT1G67050	cru_10020794	Bostr.26959s0203	TRUE	TRUE	TRUE	TRUE	AC_topology	AC_topology	54	1	3243	111111
1204	ath_AT1G67310	cru_10022369	Bostr.26959s0176	TRUE	TRUE	TRUE	TRUE	BC_topology	BC_topology	94	1	12273	111110
1205	ath_AT1G67340	cru_10020405	Bostr.26959s0170	TRUE	TRUE	TRUE	TRUE	AB_topology	AB_topology	34	1	7547	111111
1206	ath_AT1G67400 ath_AT3G43400	cru_10020755	Bostr.26959s0165	TRUE	TRUE	TRUE	TRUE	BC_topology	BC_topology	56	1	#N/A	#N/A
1207	ath_AT1G67410	cru_10020184	Bostr.26959s0164	TRUE	TRUE	TRUE	TRUE	AC_topology	AC_topology	84	1	14647	111110
1208	ath_AT1G67420	cru_10021635	Bostr.26959s0163	TRUE	TRUE	TRUE	TRUE	AC_topology	AC_topology	67	1	12280	111110
1209	ath_AT1G67480	cru_10020480	Bostr.26959s0160	TRUE	TRUE	TRUE	TRUE	AC_topology	AC_topology	66	1	12282	111110
1210	ath_AT1G67510	cru_10019872	Bostr.26959s0157	TRUE	TRUE	TRUE	TRUE	AC_topology	AC_topology	61	1	12284	111110
1211	ath_AT1G67540	cru_10021801	Bostr.26959s0155	TRUE	TRUE	TRUE	TRUE	BC_topology	BC_topology	53	1	5231	111111
1212	ath_AT1G67550	cru_10021273	Bostr.26959s0154	TRUE	TRUE	TRUE	TRUE	BC_topology	BC_topology	87	1	5232	111111
1213	ath_AT1G67580	cru_10019855	Bostr.26959s0151	TRUE	TRUE	TRUE	TRUE	BC_topology	BC_topology	64	1	10053	111111
1214	ath_AT1G67590	cru_10020561	Bostr.26959s0150	TRUE	TRUE	TRUE	TRUE	AB_topology	AB_topology	62	1	5234	111111
1215	ath_AT1G67620	cru_10020997	Bostr.25147s0002	TRUE	TRUE	TRUE	FALSE	AB_topology	AB_topology	58	1	11054	111101
1216	ath_AT1G67630	cru_10019947	Bostr.26959s0147	TRUE	TRUE	TRUE	TRUE	BC_topology	BC_topology	75	1	5331	111111
1217	ath_AT1G67650 ath_AT1G67680	cru_10019924 cru_10020124	Bostr.26959s0142	TRUE	TRUE	TRUE	TRUE	AC_topology	AC_topology	98	1	#N/A	#N/A
1218	ath_AT1G67660	cru_10020372	Bostr.26959s0144	TRUE	TRUE	TRUE	TRUE	AB_topology	AB_topology	60	1	5332	111111
1219	ath_AT1G67710	cru_10020133	Bostr.26959s0139	TRUE	TRUE	TRUE	TRUE	BC_topology	BC_topology	72	1	5334	111111
1220	ath_AT1G67730	cru_10020471	Bostr.26959s0137	TRUE	TRUE	TRUE	TRUE	AC_topology	AC_topology	53	1	1638	111111
1221	ath_AT1G67740	cru_10021786	Bostr.26959s0136	TRUE	TRUE	TRUE	TRUE	AC_topology	AC_topology	58	1	5335	111111
1222	ath_AT1G67770	cru_10021487	Bostr.26959s0132	TRUE	TRUE	TRUE	TRUE	BC_topology	BC_topology	43	1	2195	111111
1223	ath_AT1G67840	cru_10019940	Bostr.26959s0121	TRUE	TRUE	TRUE	TRUE	AC_topology	AC_topology	30	1	14649	111110
1224	ath_AT1G67900	cru_10019960	Bostr.26959s0112	TRUE	TRUE	TRUE	TRUE	AC_topology	AC_topology	55	1	3774	111111
1225	ath_AT1G67930	cru_10019800	Bostr.26959s0109	TRUE	TRUE	TRUE	TRUE	AC_topology	AC_topology	62	1	12291	111110
1226	ath_AT1G67940	cru_10020815	Bostr.26959s0108	TRUE	TRUE	TRUE	TRUE	AB_topology	AB_topology	42	1	15261	111110
1227	ath_AT1G67960	cru_10019980	Bostr.26959s0106	TRUE	TRUE	TRUE	TRUE	BC_topology	BC_topology	72	1	12411	111110
1228	ath_AT1G67970	cru_10020559	Bostr.26959s0105	TRUE	TRUE	TRUE	TRUE	AB_topology	AB_topology	61	1	14691	111110
1229	ath_AT1G68010	cru_10022393	Bostr.26959s0101	TRUE	TRUE	TRUE	TRUE	AC_topology	AC_topology	63	1	12409	111110
1230	ath_AT1G68030	cru_10021620	Bostr.26959s0096	TRUE	TRUE	TRUE	TRUE	BC_topology	BC_topology	78	1	15336	111110
1231	ath_AT1G68080	cru_10020306	Bostr.26959s0091	TRUE	TRUE	FALSE	TRUE	BC_topology	BC_topology	98	1	12407	111110
1232	ath_AT1G68100	cru_10020247	Bostr.26959s0088	TRUE	TRUE	TRUE	FALSE	AB_topology	AB_topology	48	1	12405	111110
1233	ath_AT1G68110	cru_10021734	Bostr.26959s0087	TRUE	TRUE	TRUE	TRUE	BC_topology	BC_topology	96	1	2491	111111
1234	ath_AT1G68160	cru_10020790	Bostr.26959s0082	TRUE	TRUE	TRUE	TRUE	BC_topology	BC_topology	83	1	10051	111111
1235	ath_AT1G68185	cru_10020935	Bostr.26959s0078	TRUE	TRUE	TRUE	TRUE	AC_topology	AC_topology	94	1	14113	111110
1236	ath_AT1G68190	cru_10020538	Bostr.26959s0079	TRUE	TRUE	TRUE	TRUE	AC_topology	AC_topology	73	1	13898	111110
1237	ath_AT1G68200	cru_10020665	Bostr.26959s0080	TRUE	TRUE	TRUE	TRUE	BC_topology	BC_topology	92	1	10609	111111
1238	ath_AT1G68220	cru_10020863	Bostr.26959s0074	TRUE	TRUE	TRUE	TRUE	BC_topology	BC_topology	69	1	12292	111110
1239	ath_AT1G68230	cru_10020939	Bostr.26959s0073	TRUE	TRUE	TRUE	TRUE	BC_topology	BC_topology	45	1	10838	111110
1240	ath_AT1G68300	cru_10022059	Bostr.26959s0065	TRUE	TRUE	TRUE	TRUE	BC_topology	BC_topology	87	1	12296	111110
1241	ath_AT1G68550	cru_10021988	Bostr.26959s0035	TRUE	TRUE	TRUE	TRUE	AC_topology	AC_topology	75	1	308	111111
1242	ath_AT1G68570	cru_10020013	Bostr.26959s0033	TRUE	TRUE	TRUE	TRUE	BC_topology	BC_topology	72	1	10382	111111
1243	ath_AT1G68580	cru_10019941	Bostr.26959s0032	TRUE	TRUE	TRUE	TRUE	BC_topology	BC_topology	99	1	13982	111111
1244	ath_AT1G68620	cru_10020617	Bostr.26959s0027	TRUE	TRUE	TRUE	TRUE	BC_topology	BC_topology	52	1	12309	111110
1245	ath_AT1G68670	cru_10020552	Bostr.26959s0022	TRUE	TRUE	TRUE	TRUE	BC_topology	BC_topology	49	1	59	111111
1246	ath_AT1G68720	cru_10019688	Bostr.26959s0017	TRUE	TRUE	TRUE	TRUE	BC_topology	BC_topology	87	1	14277	111111
1247	ath_AT1G68790	cru_10019698	Bostr.26959s0008	TRUE	TRUE	TRUE	TRUE	BC_topology	BC_topology	100	1	14652	111110
1248	ath_AT1G68800	cru_10020487	Bostr.26959s0002	TRUE	TRUE	TRUE	TRUE	BC_topology	BC_topology	99	1	12314	111110
1249	ath_AT1G68820	cru_10020233	Bostr.10273s0488	TRUE	TRUE	TRUE	TRUE	AB_topology	AB_topology	64	1	12315	111110
1250	ath_AT1G68850	cru_10020513	Bostr.10273s0484	TRUE	TRUE	TRUE	TRUE	BC_topology	BC_topology	95	1	9918	111111
1251	ath_AT1G68890	cru_10021453	Bostr.10273s0478	TRUE	TRUE	TRUE	TRUE	BC_topology	BC_topology	88	1	9919	111111
1252	ath_AT1G68910	cru_10019961	Bostr.10273s0475	TRUE	TRUE	TRUE	TRUE	BC_topology	BC_topology	82	1	9920	111111
1253	ath_AT1G68920	cru_10020178	Bostr.10273s0474	TRUE	TRUE	TRUE	TRUE	BC_topology	BC_topology	48	1	2969	111111
1254	ath_AT1G68930	cru_10022169	Bostr.10273s0471	TRUE	TRUE	TRUE	TRUE	AC_topology	AC_topology	40	1	3648	111111
1255	ath_AT1G68940	cru_10021828	Bostr.10273s0470	TRUE	TRUE	TRUE	TRUE	BC_topology	BC_topology	86	1	11026	111111
1256	ath_AT1G68990	cru_10019728	Bostr.29044s0110 Bostr.10273s0469	TRUE	TRUE	TRUE	TRUE	AC_topology	AC_topology	74	1	9921	111111
1257	ath_AT1G69010	cru_10020679	Bostr.10273s0468 Bostr.13129s0274	TRUE	TRUE	TRUE	TRUE	BC_topology	BC_topology	71	1	12318	111110
1258	ath_AT1G69020	cru_10021611	Bostr.10273s0467	TRUE	TRUE	TRUE	TRUE	BC_topology	BC_topology	99	1	12319	111110
1259	ath_AT1G69040	cru_10020277	Bostr.10273s0465	TRUE	TRUE	TRUE	TRUE	AC_topology	AC_topology	77	1	3010	111111
1260	ath_AT1G69070	cru_10019758	Bostr.10273s0462	TRUE	TRUE	TRUE	TRUE	AB_topology	AB_topology	56	1	10052	111111
1261	ath_AT1G69170	cru_10020369	Bostr.10273s0456	TRUE	TRUE	TRUE	TRUE	BC_topology	BC_topology	70	1	12322	111110
1262	ath_AT1G69200	cru_10022455	Bostr.10273s0452	TRUE	TRUE	TRUE	TRUE	BC_topology	BC_topology	90	1	12324	111110
1263	ath_AT1G69210	cru_10021312	Bostr.10273s0451	TRUE	TRUE	TRUE	TRUE	AC_topology	AC_topology	49	1	14653	111110
1264	ath_AT1G69220	cru_10019794	Bostr.10273s0450	TRUE	TRUE	TRUE	TRUE	AC_topology	AC_topology	55	1	12325	111110
1265	ath_AT1G69250	cru_10021291	Bostr.10273s0447	TRUE	TRUE	TRUE	TRUE	AC_topology	AC_topology	46	1	315	111111
1266	ath_AT1G69260	cru_10020599	Bostr.10273s0446	TRUE	TRUE	TRUE	TRUE	BC_topology	BC_topology	98	1	194	111111
1267	ath_AT1G69270	cru_10021478	Bostr.10273s0445	TRUE	TRUE	TRUE	TRUE	AB_topology	AB_topology	61	1	2938	111111
1268	ath_AT1G69310	cru_10020765	Bostr.10273s0439	TRUE	TRUE	FALSE	FALSE	AB_topology	AB_topology	68	1	8155	111111
1269	ath_AT1G69330	cru_10020807	Bostr.10273s0436	TRUE	TRUE	TRUE	TRUE	BC_topology	BC_topology	54	1	1572	111111
1270	ath_AT1G69360	cru_10022421	Bostr.10273s0433	TRUE	TRUE	TRUE	TRUE	BC_topology	BC_topology	100	1	219	111111
1271	ath_AT1G69370	cru_10020675	Bostr.10273s0432	TRUE	TRUE	TRUE	TRUE	AB_topology	AB_topology	35	1	705	111111
1272	ath_AT1G69380	cru_10006172 cru_10020483	Bostr.10273s0431	TRUE	TRUE	TRUE	TRUE	AC_topology	AC_topology	65	1	8154	111111
1273	ath_AT1G69470	cru_10022293	Bostr.10273s0421	TRUE	TRUE	TRUE	FALSE	AB_topology	AB_topology	44	1	12326	111110
1274	ath_AT1G69480	cru_10020007	Bostr.10273s0420	TRUE	TRUE	TRUE	TRUE	BC_topology	BC_topology	89	1	18	111111
1275	ath_AT1G69490	cru_10020776	Bostr.10273s0418	TRUE	TRUE	TRUE	TRUE	AC_topology	AC_topology	82	1	8152	111111
1276	ath_AT1G69520	cru_10021977	Bostr.10273s0415	TRUE	TRUE	TRUE	TRUE	AB_topology	AB_topology	36	1	8149	111111
1277	ath_AT1G69600	cru_10020860	Bostr.10273s0405	TRUE	TRUE	TRUE	FALSE	AB_topology	AB_topology	62	1	141	111111
1278	ath_AT1G69690	cru_10020637	Bostr.10273s0396	TRUE	TRUE	TRUE	TRUE	BC_topology	BC_topology	45	1	7358	111111
1279	ath_AT1G69700	cru_10021009	Bostr.10273s0395	TRUE	TRUE	TRUE	TRUE	AC_topology	AC_topology	50	1	7357	111111
1280	ath_AT1G69710	cru_10019712	Bostr.10273s0394	TRUE	TRUE	TRUE	TRUE	BC_topology	BC_topology	62	1	7356	111111
1281	ath_AT1G69770	cru_10019778	Bostr.10273s0387	TRUE	TRUE	TRUE	TRUE	AC_topology	AC_topology	94	1	14656	111110
1282	ath_AT1G69780	cru_10020715	Bostr.10273s0385	TRUE	TRUE	TRUE	FALSE	AB_topology	AB_topology	74	1	58	111111
1283	ath_AT1G69800	cru_10020297	Bostr.10273s0382	TRUE	TRUE	TRUE	TRUE	BC_topology	BC_topology	71	1	7355	111111
1284	ath_AT1G69810	cru_10022409	Bostr.10273s0381	TRUE	TRUE	TRUE	TRUE	BC_topology	BC_topology	72	1	2878	111111
1285	ath_AT1G69830	cru_10019759	Bostr.10273s0379	TRUE	TRUE	TRUE	TRUE	AC_topology	AC_topology	55	1	12329	111110
1286	ath_AT1G69860	cru_10022251	Bostr.10273s0373	TRUE	TRUE	TRUE	TRUE	AC_topology	AC_topology	36	1	2481	111111
1287	ath_AT1G69870	cru_10019982	Bostr.10273s0372	TRUE	TRUE	TRUE	FALSE	AB_topology	AB_topology	41	1	#N/A	#N/A
1288	ath_AT1G69880	cru_10021113	Bostr.10273s0371	TRUE	TRUE	TRUE	TRUE	BC_topology	BC_topology	29	1	3220	111111
1289	ath_AT1G69890	cru_10022489	Bostr.10273s0370	TRUE	TRUE	TRUE	TRUE	BC_topology	BC_topology	39	1	94	111111
1290	ath_AT1G69900	cru_10020368	Bostr.10273s0369	TRUE	TRUE	TRUE	TRUE	BC_topology	BC_topology	49	1	#N/A	#N/A
1291	ath_AT1G69910	cru_10019905	Bostr.10273s0368	TRUE	TRUE	TRUE	TRUE	BC_topology	BC_topology	73	1	10607	111111
1292	ath_AT1G69980	cru_10020964	Bostr.10273s0357	TRUE	TRUE	TRUE	TRUE	AB_topology	AB_topology	48	1	10606	111111
1293	ath_AT1G70000	cru_10020813	Bostr.10273s0355	TRUE	TRUE	TRUE	TRUE	AC_topology	AC_topology	79	1	7354	111111
1294	ath_AT1G70070	cru_10019751	Bostr.10273s0350	TRUE	TRUE	TRUE	TRUE	AC_topology	AC_topology	90	1	4712	111111
1295	ath_AT1G70150	cru_10020402	Bostr.10273s0343	TRUE	TRUE	TRUE	TRUE	BC_topology	BC_topology	69	1	7353	111111
1296	ath_AT1G70170	cru_10020468	Bostr.10273s0341	TRUE	TRUE	TRUE	TRUE	BC_topology	BC_topology	41	1	120	111111
1297	ath_AT1G70200	cru_10020112	Bostr.10273s0335	TRUE	TRUE	TRUE	TRUE	AB_topology	AB_topology	39	1	7349	111111
1298	ath_AT1G70210	cru_10020608	Bostr.10273s0334	TRUE	TRUE	FALSE	TRUE	AC_topology	AC_topology	33	1	7348	111111
1299	ath_AT1G70260	cru_10020485	Bostr.10273s0330	TRUE	TRUE	TRUE	TRUE	AC_topology	AC_topology	45	1	1486	111111
1300	ath_AT1G70300	cru_10019831	Bostr.10273s0326	TRUE	TRUE	TRUE	TRUE	BC_topology	BC_topology	52	1	1109	111111
1301	ath_AT1G70330	cru_10020331	Bostr.10273s0323	TRUE	TRUE	TRUE	TRUE	AB_topology	AB_topology	45	1	7347	111111
1302	ath_AT1G70340	cru_10021284	Bostr.10273s0322	TRUE	TRUE	TRUE	TRUE	AB_topology	AB_topology	57	1	1028	111111
1303	ath_AT1G70440	cru_10020702	Bostr.10273s0313	TRUE	TRUE	TRUE	TRUE	BC_topology	BC_topology	76	1	2636	111111
1304	ath_AT1G70505	cru_10020633	Bostr.10273s0308	TRUE	TRUE	TRUE	TRUE	BC_topology	BC_topology	82	1	3430	111111
1305	ath_AT1G70520	cru_10019929	Bostr.10273s0304	TRUE	TRUE	TRUE	TRUE	BC_topology	BC_topology	59	1	7346	111111
1306	ath_AT1G70570	cru_10020020	Bostr.10273s0299	TRUE	TRUE	TRUE	TRUE	BC_topology	BC_topology	63	1	7345	111111
1307	ath_AT1G70590	cru_10020524	Bostr.10273s0296	TRUE	TRUE	TRUE	TRUE	AB_topology	AB_topology	61	1	7344	111111
1308	ath_AT1G70610	cru_10022398	Bostr.10273s0294	TRUE	TRUE	TRUE	TRUE	BC_topology	BC_topology	37	1	3816	111111
1309	ath_AT1G70620	cru_10021768	Bostr.10273s0293	TRUE	TRUE	TRUE	TRUE	BC_topology	BC_topology	86	1	7343	111111
1310	ath_AT1G70630	cru_10019952	Bostr.10273s0292	TRUE	TRUE	TRUE	TRUE	AB_topology	AB_topology	51	1	7342	111111
1311	ath_AT1G70650	cru_10020257	Bostr.10273s0290 Bostr.20903s0089	TRUE	TRUE	TRUE	TRUE	AB_topology	AB_topology	70	1	14355	111110
1312	ath_AT1G70660	cru_10022488	Bostr.10273s0289	TRUE	TRUE	TRUE	TRUE	BC_topology	BC_topology	51	1	1023	111111
1313	ath_AT1G70690	cru_10020594	Bostr.10273s0286	TRUE	TRUE	TRUE	TRUE	BC_topology	BC_topology	87	1	1284	111111
1314	ath_AT1G70750	cru_10019836	Bostr.10273s0279	TRUE	TRUE	TRUE	TRUE	AB_topology	AB_topology	52	1	7339	111111
1315	ath_AT1G70760	cru_10021850	Bostr.10273s0278	TRUE	TRUE	TRUE	FALSE	AB_topology	AB_topology	54	1	10744	111111
1316	ath_AT1G70820	cru_10021412	Bostr.10273s0271	TRUE	TRUE	FALSE	FALSE	AB_topology	AB_topology	59	1	7338	111111
1317	ath_AT1G70950	cru_10020195	Bostr.10273s0256	TRUE	TRUE	TRUE	TRUE	BC_topology	BC_topology	77	1	2635	111111
1318	ath_AT1G71000	cru_10021047	Bostr.10273s0252	TRUE	TRUE	TRUE	FALSE	AB_topology	AB_topology	39	1	7337	111111
1319	ath_AT1G71010	cru_10019654	Bostr.10273s0247	TRUE	TRUE	TRUE	TRUE	BC_topology	BC_topology	99	1	4166	111111
1320	ath_AT1G71020	cru_10019954	Bostr.10273s0245	TRUE	TRUE	TRUE	TRUE	BC_topology	BC_topology	85	1	1021	111111
1321	ath_AT1G71100	cru_10020700	Bostr.10273s0235	TRUE	TRUE	TRUE	TRUE	BC_topology	BC_topology	65	1	638	111111
1322	ath_AT1G71190	cru_10021503	Bostr.10273s0227	TRUE	TRUE	TRUE	TRUE	BC_topology	BC_topology	51	1	6715	111111
1323	ath_AT1G71210	cru_10022308	Bostr.10273s0225	TRUE	TRUE	TRUE	TRUE	AB_topology	AB_topology	56	1	11293	111111
1324	ath_AT1G71250	cru_10022173	Bostr.10273s0221	TRUE	TRUE	TRUE	TRUE	AB_topology	AB_topology	55	1	6718	111111
1325	ath_AT1G71260	cru_10020880	Bostr.10273s0220	TRUE	TRUE	TRUE	TRUE	AC_topology	AC_topology	25	1	6719	111111
1326	ath_AT1G71420	cru_10021604	Bostr.10273s0206	TRUE	TRUE	TRUE	TRUE	BC_topology	BC_topology	60	1	6724	111111
1327	ath_AT1G71430	cru_10022435	Bostr.10273s0205	TRUE	TRUE	TRUE	TRUE	AC_topology	AC_topology	48	1	14293	111110
1328	ath_AT1G71690	cru_10020731	Bostr.10273s0195	TRUE	TRUE	TRUE	TRUE	BC_topology	BC_topology	96	1	345	111111
1329	ath_AT1G71692	cru_10020947	Bostr.10273s0193	TRUE	TRUE	TRUE	TRUE	BC_topology	BC_topology	29	1	4531	111111
1330	ath_AT1G71695	cru_10020541	Bostr.10273s0191	TRUE	TRUE	TRUE	TRUE	BC_topology	BC_topology	48	1	6729	111111
1331	ath_AT1G71760	cru_10020821	Bostr.10273s0182	TRUE	TRUE	TRUE	TRUE	BC_topology	BC_topology	99	1	6735	111111
1332	ath_AT1G71770	cru_10021938	Bostr.10273s0181	TRUE	TRUE	TRUE	TRUE	AB_topology	AB_topology	72	1	640	111111
1333	ath_AT1G71780	cru_10020985	Bostr.10273s0179	TRUE	TRUE	TRUE	TRUE	AC_topology	AC_topology	78	1	6736	111111
1334	ath_AT1G71790	cru_10020830	Bostr.10273s0178	TRUE	TRUE	TRUE	TRUE	BC_topology	BC_topology	54	1	6737	111111
1335	ath_AT1G71840	cru_10021386	Bostr.10273s0171	TRUE	TRUE	TRUE	TRUE	BC_topology	BC_topology	73	1	4158	111111
1336	ath_AT1G71860	cru_10021792	Bostr.10273s0169	TRUE	TRUE	TRUE	TRUE	BC_topology	BC_topology	54	1	10810	111111
1337	ath_AT1G71866	cru_10022355 cru_10021961	Bostr.10273s0167	TRUE	TRUE	TRUE	FALSE	AB_topology	AB_topology	38	1	3710	111111
1338	ath_AT1G71910	cru_10021023	Bostr.10273s0162	TRUE	TRUE	TRUE	TRUE	BC_topology	BC_topology	78	1	6740	111111
1339	ath_AT1G71960	cru_10021973 cru_10022459	Bostr.10273s0157	TRUE	TRUE	TRUE	TRUE	BC_topology	BC_topology	68	1	4702	111111
1340	ath_AT1G71990	cru_10020397	Bostr.10273s0154	TRUE	TRUE	TRUE	TRUE	BC_topology	BC_topology	83	1	6744	111111
1341	ath_AT1G72010	cru_10022457	Bostr.10273s0152	TRUE	TRUE	TRUE	TRUE	AC_topology	AC_topology	53	1	4703	111111
1342	ath_AT1G72020	cru_10022225	Bostr.10273s0151	TRUE	TRUE	FALSE	TRUE	AC_topology	AC_topology	87	1	6745	111111
1343	ath_AT1G72050	cru_10022259	Bostr.10273s0148	TRUE	TRUE	TRUE	TRUE	AC_topology	AC_topology	42	1	6746	111111
1344	ath_AT1G72160	cru_10020182	Bostr.10273s0138	TRUE	TRUE	TRUE	TRUE	BC_topology	BC_topology	65	1	#N/A	#N/A
1345	ath_AT1G72180	cru_10019725	Bostr.10273s0134	TRUE	TRUE	TRUE	TRUE	BC_topology	BC_topology	100	1	6749	111111
1346	ath_AT1G72200	cru_10021656	Bostr.10273s0132	TRUE	TRUE	TRUE	TRUE	BC_topology	BC_topology	48	1	34	111111
1347	ath_AT1G72220	cru_10020311	Bostr.10273s0130	TRUE	TRUE	TRUE	TRUE	BC_topology	BC_topology	79	1	4159	111111
1348	ath_AT1G72250	cru_10019678	Bostr.10273s0127	TRUE	TRUE	TRUE	TRUE	BC_topology	BC_topology	100	1	4287	111111
1349	ath_AT1G72280	cru_10020240	Bostr.10273s0126	TRUE	TRUE	TRUE	FALSE	AB_topology	AB_topology	47	1	4286	111111
1350	ath_AT1G72300	cru_10022303	Bostr.10273s0122	TRUE	TRUE	TRUE	TRUE	AB_topology	AB_topology	43	1	2619	111111
1351	ath_AT1G72310	cru_10020652	Bostr.10273s0121	TRUE	TRUE	TRUE	TRUE	AC_topology	AC_topology	38	1	258	111111
1352	ath_AT1G72320	cru_10019867	Bostr.10273s0119	TRUE	TRUE	TRUE	FALSE	AB_topology	AB_topology	22	1	10392	111111
1353	ath_AT1G72340	cru_10020426	Bostr.10273s0117	TRUE	TRUE	FALSE	FALSE	AB_topology	AB_topology	60	1	3225	111111
1354	ath_AT1G72350	cru_10021825	Bostr.10273s0116	TRUE	TRUE	TRUE	FALSE	AB_topology	AB_topology	33	1	704	111111
1355	ath_AT1G72416	cru_10021087	Bostr.10273s0112	TRUE	TRUE	TRUE	TRUE	AB_topology	AB_topology	46	1	2994	111111
1356	ath_AT1G72440	cru_10022090	Bostr.10273s0107	TRUE	TRUE	TRUE	TRUE	BC_topology	BC_topology	98	1	106	111111
1357	ath_AT1G72460	cru_10022071	Bostr.10273s0104	TRUE	TRUE	TRUE	TRUE	BC_topology	BC_topology	75	1	6897	111111
1358	ath_AT1G72480	cru_10020156	Bostr.10273s0102	TRUE	TRUE	TRUE	TRUE	AC_topology	AC_topology	39	1	6896	111111
1359	ath_AT1G72500	cru_10022450	Bostr.10273s0100	TRUE	TRUE	TRUE	TRUE	BC_topology	BC_topology	90	1	6895	111111
1360	ath_AT1G72530	cru_10020995	Bostr.10273s0097	TRUE	TRUE	FALSE	TRUE	BC_topology	BC_topology	61	1	6894	111111
1361	ath_AT1G72610	cru_10020953	Bostr.10273s0091	TRUE	TRUE	FALSE	TRUE	BC_topology	BC_topology	89	1	10801	111111
1362	ath_AT1G72640	cru_10022075	Bostr.10273s0087	TRUE	TRUE	TRUE	FALSE	AB_topology	AB_topology	29	1	6892	111111
1363	ath_AT1G72650	cru_10019876	Bostr.10273s0086	TRUE	TRUE	TRUE	TRUE	BC_topology	BC_topology	80	1	1160	111111
1364	ath_AT1G72760	cru_10021790	Bostr.10273s0075	TRUE	TRUE	TRUE	TRUE	BC_topology	BC_topology	81	1	690	111111
1365	ath_AT1G72790	cru_10020090	Bostr.10273s0073	TRUE	TRUE	TRUE	TRUE	BC_topology	BC_topology	90	1	6889	111111
1366	ath_AT1G72830	cru_10020596	Bostr.10273s0069	TRUE	TRUE	TRUE	TRUE	BC_topology	BC_topology	93	1	324	111111
1367	ath_AT1G72890	cru_10020305	Bostr.10273s0064	TRUE	TRUE	TRUE	TRUE	BC_topology	BC_topology	69	1	609	111111
1368	ath_AT1G72990	cru_10022320	Bostr.10273s0057	TRUE	TRUE	TRUE	FALSE	AB_topology	AB_topology	39	1	137	111111
1369	ath_AT1G73010	cru_10020549	Bostr.10273s0055	TRUE	TRUE	TRUE	TRUE	BC_topology	BC_topology	61	1	994	111111
1370	ath_AT1G73060	cru_10021515	Bostr.10273s0050	TRUE	TRUE	FALSE	TRUE	BC_topology	BC_topology	73	1	6883	111111
1371	ath_AT1G73100	cru_10021489	Bostr.10273s0046	TRUE	TRUE	TRUE	TRUE	BC_topology	BC_topology	20	1	2172	111111
1372	ath_AT1G73110	cru_10020345	Bostr.10273s0045	TRUE	TRUE	TRUE	TRUE	BC_topology	BC_topology	96	1	14414	110111
1373	ath_AT1G73120	cru_10021185	Bostr.10273s0044	TRUE	TRUE	TRUE	TRUE	AC_topology	AC_topology	86	1	6882	111111
1374	ath_AT1G73140	cru_10020376	Bostr.10273s0042	TRUE	TRUE	TRUE	TRUE	BC_topology	BC_topology	46	1	6881	111111
1375	ath_AT1G73150	cru_10020214	Bostr.10273s0041	TRUE	TRUE	TRUE	TRUE	BC_topology	BC_topology	95	1	991	111111
1376	ath_AT1G73160	cru_10021524	Bostr.10273s0040	TRUE	TRUE	TRUE	TRUE	AC_topology	AC_topology	58	1	6880	111111
1377	ath_AT1G73165	cru_10021925	Bostr.10273s0039	TRUE	TRUE	FALSE	TRUE	BC_topology	BC_topology	71	1	6879	111111
1378	ath_AT1G73170	cru_10019906	Bostr.10273s0038	TRUE	TRUE	TRUE	TRUE	BC_topology	BC_topology	76	1	6878	111111
1379	ath_AT1G73200	cru_10019838	Bostr.10273s0034	TRUE	TRUE	TRUE	TRUE	BC_topology	BC_topology	97	1	989	111111
1380	ath_AT1G73210	cru_10020855	Bostr.10273s0033	TRUE	TRUE	TRUE	TRUE	BC_topology	BC_topology	86	1	2617	111111
1381	ath_AT1G73380	cru_10020322	Bostr.10273s0019	TRUE	TRUE	TRUE	TRUE	BC_topology	BC_topology	64	1	11314	111111
1382	ath_AT1G73560	cru_10021367	Bostr.10273s0007	TRUE	TRUE	TRUE	TRUE	BC_topology	BC_topology	77	1	703	111111
1383	ath_AT1G73590	cru_10019970	Bostr.10273s0003	TRUE	TRUE	TRUE	TRUE	BC_topology	BC_topology	48	1	6870	111111
1384	ath_AT1G73680	cru_10019959	Bostr.3288s0011	TRUE	TRUE	TRUE	TRUE	BC_topology	BC_topology	65	1	11312	111111
1385	ath_AT1G73710	cru_10019718	Bostr.3288s0014	TRUE	TRUE	TRUE	TRUE	BC_topology	BC_topology	76	1	11311	111111
1386	ath_AT1G73720	cru_10020160	Bostr.3288s0015	TRUE	TRUE	TRUE	TRUE	BC_topology	BC_topology	61	1	7543	111111
1387	ath_AT1G73730	cru_10020043	Bostr.3288s0016	TRUE	TRUE	TRUE	TRUE	BC_topology	BC_topology	99	1	4161	111111
1388	ath_AT1G73750	cru_10014615	Bostr.3288s0018	TRUE	TRUE	TRUE	TRUE	BC_topology	BC_topology	74	1	10907	110111
1389	ath_AT1G73770	cru_10020968	Bostr.3288s0020	TRUE	TRUE	TRUE	TRUE	BC_topology	BC_topology	54	1	3745	111111
1390	ath_AT1G73780	cru_10021448	Bostr.3288s0021	TRUE	TRUE	TRUE	TRUE	BC_topology	BC_topology	59	1	662	111111
1391	ath_AT1G73805	cru_10020288	Bostr.3288s0023	TRUE	TRUE	TRUE	TRUE	BC_topology	BC_topology	93	1	11310	111111
1392	ath_AT1G73810	cru_10020289	Bostr.3288s0024	TRUE	TRUE	TRUE	TRUE	BC_topology	BC_topology	47	1	11309	111111
1393	ath_AT1G73820	cru_10020945	Bostr.3288s0025	TRUE	TRUE	TRUE	FALSE	AB_topology	AB_topology	35	1	12341	111110
1394	ath_AT1G73830	cru_10020802	Bostr.3288s0027	TRUE	TRUE	TRUE	TRUE	BC_topology	BC_topology	48	1	986	111111
1395	ath_AT1G73860	cru_10021921	Bostr.3288s0030	TRUE	TRUE	TRUE	TRUE	BC_topology	BC_topology	76	1	985	111111
1396	ath_AT1G73880	cru_10021824	Bostr.3288s0033	TRUE	TRUE	TRUE	TRUE	BC_topology	BC_topology	39	1	14660	110110
1397	ath_AT1G73885	cru_10021410	Bostr.3288s0034	TRUE	TRUE	TRUE	TRUE	BC_topology	BC_topology	59	1	6865	111111
1398	ath_AT1G73960	cru_10022342	Bostr.3288s0041	TRUE	TRUE	TRUE	TRUE	BC_topology	BC_topology	97	1	6862	111111
1399	ath_AT1G73970	cru_10019816	Bostr.3288s0043	TRUE	TRUE	TRUE	TRUE	BC_topology	BC_topology	90	1	6860	111111
1400	ath_AT1G74070	cru_10020433	Bostr.3288s0057	TRUE	TRUE	TRUE	TRUE	BC_topology	BC_topology	83	1	6857	111111
1401	ath_AT1G74110	cru_10021927	Bostr.3288s0059	TRUE	TRUE	TRUE	TRUE	BC_topology	BC_topology	85	1	6856	111111
1402	ath_AT1G74160	cru_10019709	Bostr.3288s0064	TRUE	TRUE	TRUE	TRUE	BC_topology	BC_topology	82	1	1815	111111
1403	ath_AT1G74210	cru_10020425	Bostr.3288s0067	TRUE	TRUE	TRUE	TRUE	AB_topology	AB_topology	57	1	6854	111111
1404	ath_AT1G74250	cru_10019953	Bostr.3288s0071	TRUE	TRUE	TRUE	TRUE	AB_topology	AB_topology	57	1	10735	111111
1405	ath_AT1G74260	cru_10019663	Bostr.3288s0072	TRUE	TRUE	TRUE	TRUE	AC_topology	AC_topology	84	1	12344	111110
1406	ath_AT1G74350	cru_10019808	Bostr.3288s0080	TRUE	TRUE	TRUE	TRUE	BC_topology	BC_topology	99	1	14349	11111
1407	ath_AT1G74360	cru_10019700	Bostr.3288s0081	TRUE	TRUE	TRUE	TRUE	BC_topology	BC_topology	99	1	6850	111111
1408	ath_AT1G74390	cru_10022180	Bostr.3288s0084	TRUE	TRUE	FALSE	TRUE	BC_topology	BC_topology	85	1	6849	111111
1409	ath_AT1G74400	cru_10020251	Bostr.3288s0085	TRUE	TRUE	TRUE	TRUE	BC_topology	BC_topology	91	1	11306	111111
1410	ath_AT1G74450	cru_10020351	Bostr.3288s0090	TRUE	TRUE	TRUE	TRUE	AB_topology	AB_topology	63	1	979	111111
1411	ath_AT1G74470	cru_10020078	Bostr.3288s0093	TRUE	TRUE	TRUE	TRUE	AC_topology	AC_topology	91	1	6847	111111
1412	ath_AT1G74480	cru_10021541	Bostr.3288s0094	TRUE	TRUE	TRUE	TRUE	BC_topology	BC_topology	47	1	2793	111111
1413	ath_AT1G74510	cru_10020300	Bostr.3288s0097	TRUE	TRUE	TRUE	TRUE	BC_topology	BC_topology	55	1	6844	111111
1414	ath_AT1G74530	cru_10020743	Bostr.3288s0099	TRUE	TRUE	TRUE	TRUE	BC_topology	BC_topology	45	1	4160	111111
1415	ath_AT1G74630	cru_10022358	Bostr.3288s0108	TRUE	TRUE	TRUE	TRUE	AB_topology	AB_topology	72	1	9896	111111
1416	ath_AT1G74680	cru_10020282	Bostr.3288s0113	TRUE	TRUE	TRUE	FALSE	AB_topology	AB_topology	52	1	6839	111111
1417	ath_AT1G74690	cru_10019933	Bostr.3288s0114	TRUE	TRUE	TRUE	TRUE	BC_topology	BC_topology	99	1	978	111111
1418	ath_AT1G74700	cru_10020760	Bostr.3288s0115	TRUE	TRUE	TRUE	TRUE	BC_topology	BC_topology	48	1	6838	111111
1419	ath_AT1G74750	cru_10019733	Bostr.3288s0121	TRUE	TRUE	TRUE	TRUE	AC_topology	AC_topology	65	1	3449	111111
1420	ath_AT1G74800	cru_10019922	Bostr.3288s0126	TRUE	TRUE	TRUE	TRUE	BC_topology	BC_topology	47	1	6835	111111
1421	ath_AT1G74840	cru_10020668	Bostr.3288s0130	TRUE	TRUE	TRUE	TRUE	BC_topology	BC_topology	88	1	976	111111
1422	ath_AT1G74850	cru_10019779	Bostr.3288s0131	TRUE	TRUE	TRUE	TRUE	AC_topology	AC_topology	27	1	6834	111111
1423	ath_AT1G74860	cru_10020445	Bostr.3288s0133	TRUE	TRUE	TRUE	TRUE	BC_topology	BC_topology	97	1	975	111111
1424	ath_AT1G74870	cru_10020696	Bostr.3288s0134	TRUE	TRUE	TRUE	TRUE	BC_topology	BC_topology	68	1	6833	111111
1425	ath_AT1G74950	cru_10020844	Bostr.3288s0143	TRUE	TRUE	TRUE	TRUE	BC_topology	BC_topology	92	1	3012	111111
1426	ath_AT1G75010	cru_10019862	Bostr.3288s0149	TRUE	TRUE	TRUE	TRUE	BC_topology	BC_topology	94	1	6826	111111
1427	ath_AT1G75020	cru_10020475	Bostr.3288s0150	TRUE	TRUE	TRUE	TRUE	BC_topology	BC_topology	75	1	6825	111111
1428	ath_AT1G75140	cru_10021419	Bostr.3288s0162	TRUE	TRUE	TRUE	TRUE	BC_topology	BC_topology	86	1	974	111111
1429	ath_AT1G75150	cru_10019820	Bostr.3288s0163	TRUE	TRUE	TRUE	TRUE	BC_topology	BC_topology	97	1	6822	111111
1430	ath_AT1G75210	cru_10019957	Bostr.3288s0169	TRUE	TRUE	TRUE	FALSE	AB_topology	AB_topology	54	1	11303	111111
1431	ath_AT1G75230	cru_10020422	Bostr.3288s0171	TRUE	TRUE	TRUE	TRUE	BC_topology	BC_topology	80	1	549	111111
1432	ath_AT1G75310	cru_10019660	Bostr.3288s0181	TRUE	TRUE	TRUE	TRUE	BC_topology	BC_topology	100	1	1625	111111
1433	ath_AT1G75330	cru_10021435	Bostr.3288s0183	TRUE	TRUE	TRUE	TRUE	BC_topology	BC_topology	61	1	6818	111111
1434	ath_AT1G75340	cru_10022368	Bostr.3288s0184	TRUE	TRUE	TRUE	TRUE	BC_topology	BC_topology	36	1	6817	111111
1435	ath_AT1G75350	cru_10021107	Bostr.3288s0185	TRUE	TRUE	TRUE	TRUE	BC_topology	BC_topology	37	1	6816	111111
1436	ath_AT1G75370	cru_10019999	Bostr.3288s0187	TRUE	TRUE	TRUE	TRUE	BC_topology	BC_topology	92	1	2	111111
1437	ath_AT1G75400	cru_10020274	Bostr.3288s0192	TRUE	TRUE	TRUE	TRUE	AC_topology	AC_topology	64	1	65	111111
1438	ath_AT1G75510	cru_10020792	Bostr.3288s0203	TRUE	TRUE	TRUE	TRUE	BC_topology	BC_topology	74	1	6812	111111
1439	ath_AT1G75710	cru_10020159	Bostr.20129s0005	TRUE	TRUE	TRUE	TRUE	BC_topology	BC_topology	53	1	6809	111111
1440	ath_AT1G75720	cru_10020976	Bostr.20129s0007	TRUE	TRUE	TRUE	FALSE	AB_topology	AB_topology	53	1	581	111111
1441	ath_AT1G75730	cru_10020011	Bostr.20129s0008	TRUE	TRUE	TRUE	TRUE	BC_topology	BC_topology	99	1	6808	111111
1442	ath_AT1G75790	cru_10021484	Bostr.20129s0013	TRUE	TRUE	TRUE	TRUE	BC_topology	BC_topology	50	1	11301	111111
1443	ath_AT1G75820	cru_10019714	Bostr.20129s0016	TRUE	TRUE	TRUE	TRUE	BC_topology	BC_topology	93	1	6806	111111
1444	ath_AT1G75860	cru_10020695	Bostr.20129s0023	TRUE	TRUE	TRUE	TRUE	BC_topology	BC_topology	97	1	3104	111111
1445	ath_AT1G75900	cru_10020529	Bostr.20129s0027	TRUE	TRUE	TRUE	TRUE	BC_topology	BC_topology	66	1	15252	111110
1446	ath_AT1G76070	cru_10020800	Bostr.20129s0042	TRUE	TRUE	TRUE	TRUE	AB_topology	AB_topology	50	1	968	111111
1447	ath_AT1G76110	cru_10020597	Bostr.20129s0046	TRUE	TRUE	TRUE	TRUE	BC_topology	BC_topology	54	1	6800	111111
1448	ath_AT1G76180	cru_10020984	Bostr.20129s0054	TRUE	TRUE	TRUE	TRUE	BC_topology	BC_topology	82	1	1156	111111
1449	ath_AT1G76220	cru_10022187	Bostr.20129s0059	TRUE	TRUE	FALSE	TRUE	BC_topology	BC_topology	72	1	10013	111111
1450	ath_AT1G76250	cru_10021873	Bostr.20129s0061	TRUE	TRUE	TRUE	TRUE	BC_topology	BC_topology	48	1	6799	111111
1451	ath_AT1G76280	cru_10019985	Bostr.25219s0056 Bostr.20129s0065	TRUE	TRUE	TRUE	TRUE	BC_topology	BC_topology	96	1	6798	111111
1452	ath_AT1G76290	cru_10021658	Bostr.20129s0066	TRUE	TRUE	TRUE	TRUE	AC_topology	AC_topology	86	1	322	111111
1453	ath_AT1G76350	cru_10019812	Bostr.20129s0072	TRUE	TRUE	TRUE	TRUE	BC_topology	BC_topology	79	1	30	111111
1454	ath_AT1G76380	cru_10020006	Bostr.20129s0074	TRUE	TRUE	TRUE	TRUE	BC_topology	BC_topology	94	1	1278	111111
1455	ath_AT1G76400	cru_10021529	Bostr.20129s0076	TRUE	TRUE	TRUE	TRUE	BC_topology	BC_topology	63	1	6797	111111
1456	ath_AT1G76450	cru_10020835	Bostr.20129s0085	TRUE	TRUE	FALSE	TRUE	AB_topology	AB_topology	49	1	10734	111111
1457	ath_AT1G76470	cru_10020605	Bostr.20129s0087	TRUE	TRUE	TRUE	TRUE	AC_topology	AC_topology	63	1	10733	111111
1458	ath_AT1G76490	cru_10020027	Bostr.20129s0088	TRUE	TRUE	TRUE	TRUE	BC_topology	BC_topology	73	1	2974	111111
1459	ath_AT1G76520 ath_AT1G76530	cru_10020672	Bostr.20129s0091	TRUE	TRUE	TRUE	TRUE	AB_topology	AB_topology	31	1	#N/A	#N/A
1460	ath_AT1G76560	cru_10021134	Bostr.20129s0095	TRUE	TRUE	FALSE	TRUE	BC_topology	BC_topology	78	1	13986	111111
1461	ath_AT1G76570	cru_10020611	Bostr.20129s0094	TRUE	TRUE	TRUE	FALSE	AB_topology	AB_topology	66	1	14087	110111
1462	ath_AT1G76620	cru_10020131	Bostr.20129s0102	TRUE	TRUE	TRUE	TRUE	BC_topology	BC_topology	94	1	961	111111
1463	ath_AT1G76630	cru_10022321	Bostr.20129s0103	TRUE	TRUE	TRUE	TRUE	BC_topology	BC_topology	98	1	11298	111111
1464	ath_AT1G76800	cru_10020980	Bostr.12184s0001	TRUE	TRUE	TRUE	TRUE	AC_topology	AC_topology	70	1	2614	111111
1465	ath_AT1G76880	cru_10020016	Bostr.20129s0126	TRUE	TRUE	TRUE	FALSE	AB_topology	AB_topology	48	1	6791	111111
1466	ath_AT1G76890	cru_10019974	Bostr.20129s0127	TRUE	TRUE	TRUE	FALSE	AB_topology	AB_topology	71	1	#N/A	#N/A
1467	ath_AT1G76950	cru_10021990	Bostr.20129s0132	TRUE	TRUE	TRUE	TRUE	AB_topology	AB_topology	58	1	6788	111111
1468	ath_AT1G76980	cru_10020839	Bostr.20129s0136	TRUE	TRUE	TRUE	TRUE	AB_topology	AB_topology	35	1	1560	111111
1469	ath_AT1G76990	cru_10020382	Bostr.20129s0137	TRUE	TRUE	TRUE	TRUE	AB_topology	AB_topology	49	1	6787	111111
1470	ath_AT1G77010	cru_10021551	Bostr.20129s0139	TRUE	TRUE	TRUE	TRUE	BC_topology	BC_topology	99	1	14666	110110
1471	ath_AT1G77020	cru_10020466	Bostr.20129s0140	TRUE	TRUE	TRUE	TRUE	BC_topology	BC_topology	46	1	6786	111111
1472	ath_AT1G77110	cru_10020056	Bostr.20129s0147	TRUE	TRUE	TRUE	TRUE	AC_topology	AC_topology	41	1	6783	111111
1473	ath_AT1G77130	cru_10019986	Bostr.17645s0001	TRUE	TRUE	TRUE	TRUE	AC_topology	AC_topology	42	1	4428	111111
1474	ath_AT1G77160 ath_AT1G77145	cru_10020822	Bostr.20129s0150	TRUE	TRUE	TRUE	TRUE	AC_topology	AC_topology	55	1	#N/A	#N/A
1475	ath_AT1G77280	cru_10019956	Bostr.20129s0162	TRUE	TRUE	TRUE	TRUE	BC_topology	BC_topology	75	1	537	111111
1476	ath_AT1G77290	cru_10022136	Bostr.20129s0163	TRUE	TRUE	FALSE	TRUE	AC_topology	AC_topology	70	1	10505	111111
1477	ath_AT1G77300	cru_10019650	Bostr.20129s0164	TRUE	TRUE	TRUE	TRUE	BC_topology	BC_topology	87	1	10389	111111
1478	ath_AT1G77320	cru_10019723	Bostr.20129s0167	TRUE	TRUE	TRUE	TRUE	BC_topology	BC_topology	89	1	6775	111111
1479	ath_AT1G77330	cru_10020698	Bostr.20129s0168	TRUE	TRUE	TRUE	FALSE	AB_topology	AB_topology	55	1	6774	111111
1480	ath_AT1G77360	cru_10021564	Bostr.20129s0170	TRUE	TRUE	TRUE	TRUE	AC_topology	AC_topology	78	1	11296	111111
1481	ath_AT1G77370	cru_10021140	Bostr.20129s0172	TRUE	TRUE	TRUE	TRUE	BC_topology	BC_topology	68	1	12358	111110
1482	ath_AT1G77390	cru_10020219	Bostr.20129s0174	TRUE	TRUE	TRUE	TRUE	BC_topology	BC_topology	57	1	3629	111111
1483	ath_AT1G77460	cru_10019648	Bostr.20129s0181	TRUE	TRUE	TRUE	TRUE	AC_topology	AC_topology	64	1	3503	111111
1484	ath_AT1G77500	cru_10019768	Bostr.20129s0185	TRUE	TRUE	TRUE	TRUE	BC_topology	BC_topology	99	1	959	111111
1485	ath_AT1G77540	cru_10021197	Bostr.20129s0191	TRUE	TRUE	TRUE	TRUE	AB_topology	AB_topology	76	1	958	111111
1486	ath_AT1G77550	cru_10019785	Bostr.20129s0192	TRUE	TRUE	TRUE	TRUE	BC_topology	BC_topology	93	1	12360	111110
1487	ath_AT1G77580	cru_10019865	Bostr.20129s0194	TRUE	TRUE	TRUE	TRUE	BC_topology	BC_topology	80	1	2612	111111
1488	ath_AT1G77600	cru_10022229	Bostr.20129s0196	TRUE	TRUE	TRUE	TRUE	BC_topology	BC_topology	39	1	6770	111111
1489	ath_AT1G77620	cru_10019687	Bostr.20129s0198	TRUE	TRUE	TRUE	TRUE	BC_topology	BC_topology	85	1	6769	111111
1490	ath_AT1G77670	cru_10020303	Bostr.20129s0202	TRUE	TRUE	TRUE	TRUE	BC_topology	BC_topology	33	1	6768	111111
1491	ath_AT1G77680	cru_10019702	Bostr.20129s0204	TRUE	TRUE	TRUE	TRUE	AC_topology	AC_topology	81	1	6767	111111
1492	ath_AT1G77700	cru_10020759	Bostr.20129s0207	TRUE	TRUE	TRUE	TRUE	AB_topology	AB_topology	47	1	6765	111111
1493	ath_AT1G77720	cru_10019825	Bostr.20129s0209	TRUE	TRUE	TRUE	TRUE	BC_topology	BC_topology	73	1	7544	111111
1494	ath_AT1G77765	cru_10021563	Bostr.20129s0214	TRUE	TRUE	TRUE	TRUE	BC_topology	BC_topology	83	1	6762	111111
1495	ath_AT1G77770	cru_10020692	Bostr.20129s0215	TRUE	TRUE	TRUE	FALSE	AB_topology	AB_topology	50	1	2513	111111
1496	ath_AT1G77790	cru_10021473	Bostr.20129s0217	TRUE	TRUE	TRUE	TRUE	AB_topology	AB_topology	54	1	#N/A	#N/A
1497	ath_AT1G77800	cru_10019659	Bostr.20129s0218	TRUE	TRUE	TRUE	TRUE	BC_topology	BC_topology	97	1	6760	111111
1498	ath_AT1G77840	cru_10020326	Bostr.20129s0221	TRUE	TRUE	TRUE	TRUE	BC_topology	BC_topology	76	1	2139	111111
1499	ath_AT1G77850	cru_10019991	Bostr.20129s0222	TRUE	TRUE	TRUE	TRUE	BC_topology	BC_topology	81	1	6759	111111
1500	ath_AT1G77890	cru_10020261	Bostr.20129s0226	TRUE	TRUE	TRUE	TRUE	BC_topology	BC_topology	74	1	3386	111111
1501	ath_AT1G77920	cru_10020476	Bostr.20129s0227	TRUE	TRUE	TRUE	TRUE	BC_topology	BC_topology	67	1	1801	111111
1502	ath_AT1G77930	cru_10020769	Bostr.20129s0228	TRUE	TRUE	TRUE	TRUE	BC_topology	BC_topology	39	1	6758	111111
1503	ath_AT1G77990	cru_10019923	Bostr.20129s0233	TRUE	TRUE	TRUE	TRUE	BC_topology	BC_topology	86	1	286	111111
1504	ath_AT1G78040	cru_10021044	Bostr.20129s0237	TRUE	TRUE	FALSE	FALSE	AB_topology	AB_topology	43	1	3343	111111
1505	ath_AT1G78060	cru_10019845 cru_10022420	Bostr.20129s0239	TRUE	TRUE	TRUE	TRUE	AC_topology	AC_topology	40	1	6757	111111
1506	ath_AT1G78070	cru_10020294	Bostr.20129s0240	TRUE	TRUE	TRUE	TRUE	BC_topology	BC_topology	99	1	3253	111111
1507	ath_AT1G78080	cru_10020567	Bostr.20129s0241	TRUE	TRUE	TRUE	TRUE	BC_topology	BC_topology	50	1	255	111111
1508	ath_AT1G78090	cru_10020479	Bostr.20129s0243	TRUE	TRUE	TRUE	TRUE	AB_topology	AB_topology	62	1	395	111111
1509	ath_AT1G78100	cru_10020634	Bostr.20129s0244	TRUE	TRUE	TRUE	TRUE	BC_topology	BC_topology	68	1	954	111111
1510	ath_AT1G78120	cru_10020129	Bostr.20129s0246	TRUE	TRUE	TRUE	TRUE	BC_topology	BC_topology	58	1	486	111111
1511	ath_AT1G78180	cru_10020381	Bostr.20129s0254	TRUE	TRUE	TRUE	TRUE	BC_topology	BC_topology	83	1	6754	111111
1512	ath_AT1G78210	cru_10020680	Bostr.20129s0257	TRUE	TRUE	TRUE	TRUE	AC_topology	AC_topology	69	1	401	111111
1513	ath_AT1G78240	cru_10019895	Bostr.20129s0260	TRUE	TRUE	TRUE	TRUE	BC_topology	BC_topology	97	1	6752	111111
1514	ath_AT1G78280	cru_10019734	Bostr.20129s0263	TRUE	TRUE	TRUE	TRUE	BC_topology	BC_topology	98	1	10388	111111
1515	ath_AT1G78310	cru_10021365	Bostr.20129s0266	TRUE	TRUE	TRUE	TRUE	AC_topology	AC_topology	56	1	6750	111111
1516	ath_AT1G78390	cru_10019990	Bostr.20129s0274	TRUE	TRUE	TRUE	TRUE	BC_topology	BC_topology	94	1	2984	111111
1517	ath_AT1G78400	cru_10021845	Bostr.20129s0275	TRUE	TRUE	TRUE	FALSE	AB_topology	AB_topology	44	1	2457	111111
1518	ath_AT1G78420	cru_10020395	Bostr.20129s0277	TRUE	TRUE	TRUE	TRUE	BC_topology	BC_topology	76	1	2258	111111
1519	ath_AT1G78440	cru_10020627	Bostr.20129s0279	TRUE	TRUE	TRUE	TRUE	BC_topology	BC_topology	96	1	11280	111111
1520	ath_AT1G78610	cru_10019786	Bostr.20129s0294	TRUE	TRUE	TRUE	TRUE	BC_topology	BC_topology	48	1	379	111111
1521	ath_AT1G78630	cru_10020869	Bostr.20129s0296	TRUE	TRUE	TRUE	TRUE	BC_topology	BC_topology	56	1	6664	111111
1522	ath_AT1G78650	cru_10020117	Bostr.20129s0299	TRUE	TRUE	TRUE	TRUE	BC_topology	BC_topology	98	1	6665	111111
1523	ath_AT1G78690	cru_10022309	Bostr.20129s0303	TRUE	TRUE	TRUE	TRUE	BC_topology	BC_topology	41	1	6666	111111
1524	ath_AT1G78780	cru_10020845	Bostr.20129s0310	TRUE	TRUE	TRUE	TRUE	BC_topology	BC_topology	50	1	11282	111111
1525	ath_AT1G78810	cru_10022078	Bostr.3148s0009 Bostr.20129s0313	TRUE	TRUE	TRUE	TRUE	BC_topology	BC_topology	62	1	13985	111111
1526	ath_AT1G78910	cru_10022381	Bostr.20129s0325	TRUE	TRUE	TRUE	TRUE	AC_topology	AC_topology	82	1	6670	111111
1527	ath_AT1G78915	cru_10022135	Bostr.20129s0326	TRUE	TRUE	TRUE	TRUE	AC_topology	AC_topology	66	1	6671	111111
1528	ath_AT1G78995	cru_10021086	Bostr.20129s0336	TRUE	TRUE	TRUE	TRUE	BC_topology	BC_topology	61	1	6676	111111
1529	ath_AT1G79040	cru_10021122	Bostr.20129s0341	TRUE	TRUE	TRUE	TRUE	AC_topology	AC_topology	86	1	6677	111111
1530	ath_AT1G79110	cru_10020602	Bostr.20129s0347	TRUE	TRUE	TRUE	TRUE	BC_topology	BC_topology	64	1	2780	111111
1531	ath_AT1G79150	cru_10019801	Bostr.20129s0351	TRUE	TRUE	TRUE	TRUE	BC_topology	BC_topology	100	1	10933	111110
1532	ath_AT1G79180	cru_10020691	Bostr.20129s0353	TRUE	TRUE	TRUE	TRUE	BC_topology	BC_topology	88	1	189	111111
1533	ath_AT1G79270	cru_10021946	Bostr.20129s0365	TRUE	TRUE	TRUE	TRUE	BC_topology	BC_topology	95	1	6684	111111
1534	ath_AT1G79400	cru_10021532	Bostr.20129s0375	TRUE	TRUE	TRUE	TRUE	BC_topology	BC_topology	83	1	1822	111111
1535	ath_AT1G79420	cru_10020363	Bostr.20129s0377	TRUE	TRUE	TRUE	FALSE	AB_topology	AB_topology	47	1	6687	111111
1536	ath_AT1G79430	cru_10020551	Bostr.20129s0378	TRUE	TRUE	TRUE	TRUE	AB_topology	AB_topology	63	1	3353	111111
1537	ath_AT1G79440	cru_10020135	Bostr.20129s0379	TRUE	TRUE	TRUE	FALSE	AB_topology	AB_topology	60	1	6688	111111
1538	ath_AT1G79460	cru_10019830	Bostr.20129s0381	TRUE	TRUE	TRUE	TRUE	BC_topology	BC_topology	93	1	6689	111111
1539	ath_AT1G79480	cru_10020684	Bostr.20129s0383	TRUE	TRUE	TRUE	TRUE	BC_topology	BC_topology	82	1	6690	111111
1540	ath_AT1G79490	cru_10021690	Bostr.20129s0384	TRUE	TRUE	TRUE	TRUE	BC_topology	BC_topology	65	1	6691	111111
1541	ath_AT1G79540	cru_10021797	Bostr.20129s0391	TRUE	TRUE	TRUE	TRUE	BC_topology	BC_topology	55	1	6692	111111
1542	ath_AT1G79560	cru_10019724	Bostr.20129s0393	TRUE	TRUE	TRUE	TRUE	BC_topology	BC_topology	69	1	6694	111111
1543	ath_AT1G79580	cru_10020504	Bostr.20129s0396	TRUE	TRUE	TRUE	TRUE	AC_topology	AC_topology	43	1	6695	111111
1544	ath_AT1G79600	cru_10022389	Bostr.20129s0398	TRUE	TRUE	TRUE	TRUE	AC_topology	AC_topology	71	1	4701	111111
1545	ath_AT1G79630	cru_10021735	Bostr.20129s0401	TRUE	TRUE	TRUE	TRUE	BC_topology	BC_topology	80	1	1823	111111
1546	ath_AT1G79690	cru_10022432	Bostr.20129s0409	TRUE	TRUE	TRUE	TRUE	BC_topology	BC_topology	46	1	11284	111111
1547	ath_AT1G79720	cru_10020134	Bostr.20129s0412	TRUE	TRUE	TRUE	FALSE	AB_topology	AB_topology	69	1	6698	111111
1548	ath_AT1G79770	cru_10022083	Bostr.20129s0538	TRUE	TRUE	TRUE	FALSE	AB_topology	AB_topology	40	1	9615	111111
1549	ath_AT1G79780	cru_10022217	Bostr.20129s0537	TRUE	TRUE	TRUE	TRUE	BC_topology	BC_topology	75	1	3026	111111
1550	ath_AT1G79790	cru_10020861	Bostr.20129s0536	TRUE	TRUE	TRUE	TRUE	BC_topology	BC_topology	92	1	11804	111111
1551	ath_AT1G79820	cru_10020183	Bostr.20129s0532	TRUE	TRUE	TRUE	TRUE	BC_topology	BC_topology	85	1	9613	111111
1552	ath_AT1G79900	cru_10021601	Bostr.20129s0524	TRUE	TRUE	TRUE	TRUE	BC_topology	BC_topology	83	1	9619	111111
1553	ath_AT1G79910	cru_10020510	Bostr.20129s0523	TRUE	TRUE	TRUE	TRUE	BC_topology	BC_topology	53	1	2939	111111
1554	ath_AT1G79915	cru_10022050	Bostr.20129s0522	TRUE	TRUE	TRUE	TRUE	BC_topology	BC_topology	95	1	11806	111111
1555	ath_AT1G79950	cru_10019711	Bostr.20129s0520	TRUE	TRUE	TRUE	TRUE	BC_topology	BC_topology	88	1	11807	111111
1556	ath_AT1G80000	cru_10020081	Bostr.20129s0515	TRUE	TRUE	TRUE	TRUE	BC_topology	BC_topology	83	1	1988	111111
1557	ath_AT1G80040	cru_10022098	Bostr.20129s0511	TRUE	TRUE	TRUE	TRUE	BC_topology	BC_topology	47	1	9623	111111
1558	ath_AT1G80060	cru_10020871	Bostr.20129s0509	TRUE	TRUE	TRUE	TRUE	AB_topology	AB_topology	44	1	9624	111111
1559	ath_AT1G80150	cru_10020417	Bostr.20129s0498	TRUE	TRUE	TRUE	TRUE	AC_topology	AC_topology	38	1	9626	111111
1560	ath_AT1G80190	cru_10018049 cru_10020971	Bostr.21942s0005 Bostr.20129s0495 Bostr.30275s0251	TRUE	TRUE	TRUE	TRUE	AB_topology	AB_topology	47	1	9627	111111
1561	ath_AT1G80200	cru_10021931	Bostr.20129s0494	TRUE	TRUE	TRUE	TRUE	BC_topology	BC_topology	80	1	9628	111111
1562	ath_AT1G80240	cru_10021745	Bostr.20129s0490	TRUE	TRUE	TRUE	FALSE	AB_topology	AB_topology	43	1	9630	111111
1563	ath_AT1G80290	cru_10016140	Bostr.7246s0001	TRUE	TRUE	TRUE	TRUE	BC_topology	BC_topology	60	1	14495	110101
1564	ath_AT1G80330	cru_10021997	Bostr.20129s0482	TRUE	TRUE	TRUE	TRUE	BC_topology	BC_topology	90	1	1485	111111
1565	ath_AT1G80340	cru_10021682	Bostr.20129s0481	TRUE	TRUE	TRUE	TRUE	BC_topology	BC_topology	89	1	4351	111111
1566	ath_AT1G80360	cru_10020424	Bostr.20129s0479	TRUE	TRUE	TRUE	TRUE	BC_topology	BC_topology	64	1	6711	111111
1567	ath_AT1G80370	cru_10021378	Bostr.20129s0478	TRUE	TRUE	TRUE	TRUE	BC_topology	BC_topology	81	1	1008	111111
1568	ath_AT1G80390	cru_10021862	Bostr.20129s0476	TRUE	TRUE	TRUE	TRUE	BC_topology	BC_topology	56	1	265	111111
1569	ath_AT1G80400	cru_10022012	Bostr.20129s0475	TRUE	TRUE	TRUE	TRUE	AC_topology	AC_topology	53	1	1483	111111
1570	ath_AT1G80510	cru_10021871	Bostr.20129s0461	TRUE	TRUE	TRUE	TRUE	BC_topology	BC_topology	93	1	6707	111111
1571	ath_AT1G80570	cru_10020197	Bostr.20129s0457	TRUE	TRUE	TRUE	TRUE	BC_topology	BC_topology	45	1	11872	11111
1572	ath_AT1G80620	cru_10020315	Bostr.20129s0452	TRUE	TRUE	TRUE	TRUE	BC_topology	BC_topology	48	1	2089	111111
1573	ath_AT1G80640	cru_10020332	Bostr.20129s0449	TRUE	TRUE	TRUE	TRUE	AB_topology	AB_topology	78	1	316	111111
1574	ath_AT1G80680	cru_10019705	Bostr.20129s0445	TRUE	TRUE	TRUE	TRUE	BC_topology	BC_topology	80	1	7333	111111
1575	ath_AT1G80690	cru_10020909	Bostr.20129s0443	TRUE	TRUE	TRUE	TRUE	BC_topology	BC_topology	37	1	254	111111
1576	ath_AT1G80710	cru_10020154	Bostr.20129s0440 Bostr.20129s0441	TRUE	TRUE	TRUE	TRUE	AC_topology	AC_topology	85	1	14686	111110
1577	ath_AT1G80750	cru_10020853	Bostr.20129s0435	TRUE	TRUE	TRUE	TRUE	AB_topology	AB_topology	67	1	11289	110111
1578	ath_AT1G80790	cru_10019950	Bostr.20129s0430	TRUE	TRUE	TRUE	TRUE	AB_topology	AB_topology	47	1	740	111111
1579	ath_AT1G80810	cru_10022426	Bostr.20129s0428	TRUE	TRUE	TRUE	TRUE	BC_topology	BC_topology	94	1	249	111111
1580	ath_AT1G80850	cru_10020671	Bostr.20129s0424	TRUE	TRUE	TRUE	TRUE	BC_topology	BC_topology	67	1	1006	111111
1581	ath_AT1G80860	cru_10021063	Bostr.20129s0423	TRUE	TRUE	TRUE	FALSE	AB_topology	AB_topology	58	1	6702	111111
1582	ath_AT1G80870	cru_10022387	Bostr.20129s0421	TRUE	TRUE	TRUE	TRUE	BC_topology	BC_topology	48	1	11286	111111
1583	ath_AT1G80880	cru_10020130	Bostr.20129s0420	TRUE	TRUE	TRUE	TRUE	BC_topology	BC_topology	54	1	11285	111111
1584	ath_AT2G01100	cru_10017874	Bostr.7903s0059	TRUE	TRUE	TRUE	TRUE	BC_topology	BC_topology	47	2	12832	111110
1585	ath_AT2G01120	cru_10019313	Bostr.7903s0057	TRUE	TRUE	TRUE	TRUE	AC_topology	AC_topology	68	2	8456	111111
1586	ath_AT2G01200	cru_10018831	Bostr.7903s0051	TRUE	TRUE	TRUE	FALSE	AB_topology	AB_topology	50	2	2663	111111
1587	ath_AT2G01210	cru_10016748	Bostr.7903s0050	TRUE	TRUE	TRUE	TRUE	BC_topology	BC_topology	89	2	8458	111111
1588	ath_AT2G01270	cru_10017079	Bostr.7903s0046	TRUE	TRUE	TRUE	TRUE	BC_topology	BC_topology	57	2	1406	111111
1589	ath_AT2G01330	cru_10016855	Bostr.20217s0001	TRUE	TRUE	TRUE	TRUE	BC_topology	BC_topology	83	2	11617	111101
1590	ath_AT2G01410	cru_10018601	Bostr.7903s0037	TRUE	TRUE	TRUE	TRUE	BC_topology	BC_topology	52	2	8461	111111
1591	ath_AT2G01430	cru_10017961	Bostr.7903s0034	TRUE	TRUE	TRUE	TRUE	AB_topology	AB_topology	69	2	2205	111111
1592	ath_AT2G01440	cru_10018625	Bostr.7903s0033	TRUE	TRUE	TRUE	TRUE	AC_topology	AC_topology	52	2	8462	111111
1593	ath_AT2G01450	cru_10017112	Bostr.7903s0032	TRUE	TRUE	TRUE	TRUE	BC_topology	BC_topology	51	2	11618	111111
1594	ath_AT2G01500	cru_10018421	Bostr.7903s0027	TRUE	TRUE	TRUE	TRUE	BC_topology	BC_topology	59	2	8465	111111
1595	ath_AT2G01640	cru_10018172	Bostr.7903s0013	TRUE	TRUE	TRUE	FALSE	AB_topology	AB_topology	78	2	14837	111110
1596	ath_AT2G01650	cru_10017174	Bostr.7903s0012	TRUE	TRUE	TRUE	TRUE	BC_topology	BC_topology	62	2	8469	111111
1597	ath_AT2G01680	cru_10016998	Bostr.7903s0009	TRUE	TRUE	TRUE	TRUE	AB_topology	AB_topology	46	2	8470	111111
1598	ath_AT2G01690	cru_10019393	Bostr.7903s0008	TRUE	TRUE	TRUE	TRUE	BC_topology	BC_topology	46	2	4067	111111
1599	ath_AT2G01720	cru_10017190	Bostr.7903s0006	TRUE	TRUE	TRUE	TRUE	BC_topology	BC_topology	52	2	8472	111111
1600	ath_AT2G01735	cru_10017517	Bostr.7903s0004	TRUE	TRUE	TRUE	TRUE	BC_topology	BC_topology	62	2	14094	111111
1601	ath_AT2G01740	cru_10019306	Bostr.7903s0003	TRUE	TRUE	TRUE	TRUE	AC_topology	AC_topology	42	2	8474	111111
1602	ath_AT2G01770	cru_10019618	Bostr.0556s0003	TRUE	TRUE	TRUE	TRUE	BC_topology	BC_topology	63	2	8475	111111
1603	ath_AT2G01810	cru_10019360	Bostr.0556s0004	TRUE	TRUE	TRUE	TRUE	AB_topology	AB_topology	69	2	3158	111111
1604	ath_AT2G01820	cru_10016649	Bostr.0556s0006	TRUE	TRUE	TRUE	TRUE	BC_topology	BC_topology	40	2	2785	111111
1605	ath_AT2G01830	cru_10016616	Bostr.0556s0007	TRUE	TRUE	TRUE	TRUE	AB_topology	AB_topology	54	2	8477	111111
1606	ath_AT2G01870	cru_10018923	Bostr.0556s0011	TRUE	TRUE	TRUE	TRUE	BC_topology	BC_topology	52	2	8479	111111
1607	ath_AT2G01880	cru_10018405	Bostr.0556s0012	TRUE	TRUE	TRUE	FALSE	AB_topology	AB_topology	72	2	1653	111111
1608	ath_AT2G01900	cru_10018805	Bostr.0556s0015	TRUE	TRUE	TRUE	TRUE	BC_topology	BC_topology	71	2	8480	111111
1609	ath_AT2G02040	cru_10018740	Bostr.0556s0029	TRUE	TRUE	TRUE	TRUE	BC_topology	BC_topology	55	2	#N/A	#N/A
1610	ath_AT2G02070	cru_10016861	Bostr.0556s0033	TRUE	TRUE	TRUE	TRUE	BC_topology	BC_topology	55	2	1546	111111
1611	ath_AT2G02090	cru_10016723	Bostr.0556s0036	TRUE	TRUE	TRUE	TRUE	AC_topology	AC_topology	69	2	10767	111111
1612	ath_AT2G02150	cru_10016716	Bostr.0556s0043	TRUE	TRUE	TRUE	TRUE	AC_topology	AC_topology	83	2	11622	111111
1613	ath_AT2G02170	cru_10017100	Bostr.0556s0045	TRUE	TRUE	TRUE	TRUE	BC_topology	BC_topology	69	2	8484	111111
1614	ath_AT2G02220	cru_10019052	Bostr.0556s0048	TRUE	TRUE	TRUE	TRUE	BC_topology	BC_topology	69	2	3433	111111
1615	ath_AT2G02450	cru_10017334	Bostr.0556s0069	TRUE	TRUE	TRUE	TRUE	BC_topology	BC_topology	79	2	4728	111111
1616	ath_AT2G02480	cru_10016591	Bostr.0556s0071	TRUE	TRUE	TRUE	TRUE	AB_topology	AB_topology	54	2	827	111111
1617	ath_AT2G02710	cru_10017359	Bostr.0556s0082 Bostr.0556s0085	TRUE	TRUE	TRUE	TRUE	BC_topology	BC_topology	42	2	8493	111111
1618	ath_AT2G02730	cru_10017692	Bostr.0556s0087	TRUE	TRUE	TRUE	TRUE	AB_topology	AB_topology	95	2	2264	111111
1619	ath_AT2G02780	cru_10018714	Bostr.0556s0092	TRUE	TRUE	TRUE	TRUE	BC_topology	BC_topology	68	2	660	111111
1620	ath_AT2G02790	cru_10016916	Bostr.0556s0093	TRUE	TRUE	TRUE	TRUE	BC_topology	BC_topology	82	2	2311	111111
1621	ath_AT2G02820	cru_10017119	Bostr.0556s0099	TRUE	TRUE	TRUE	TRUE	BC_topology	BC_topology	53	2	824	111111
1622	ath_AT2G02850	cru_10018193	Bostr.0556s0100	TRUE	TRUE	TRUE	TRUE	BC_topology	BC_topology	52	2	8495	111111
1623	ath_AT2G02860	cru_10016892	Bostr.0556s0101	TRUE	TRUE	TRUE	TRUE	AC_topology	AC_topology	46	2	11623	111111
1624	ath_AT2G02970	cru_10016956	Bostr.0556s0114	TRUE	TRUE	TRUE	TRUE	AB_topology	AB_topology	79	2	1693	111111
1625	ath_AT2G02980	cru_10016843	Bostr.0556s0115	TRUE	TRUE	TRUE	TRUE	BC_topology	BC_topology	91	2	8497	111111
1626	ath_AT2G03070	cru_10018612	Bostr.0556s0120	TRUE	TRUE	TRUE	TRUE	BC_topology	BC_topology	49	2	8499	111111
1627	ath_AT2G03120	cru_10017566	Bostr.0556s0126	TRUE	TRUE	TRUE	FALSE	AB_topology	AB_topology	45	2	12835	111110
1628	ath_AT2G03140	cru_10019580	Bostr.0556s0128	TRUE	TRUE	TRUE	TRUE	AC_topology	AC_topology	99	2	14842	111110
1629	ath_AT2G03150	cru_10016579	Bostr.0556s0130	TRUE	TRUE	TRUE	TRUE	BC_topology	BC_topology	87	2	8500	111111
1630	ath_AT2G03310	cru_10018092	Bostr.26833s0461 Bostr.0556s0147	TRUE	TRUE	TRUE	TRUE	AC_topology	AC_topology	51	2	8502	111111
1631	ath_AT2G03380	cru_10018547	Bostr.0556s0163	TRUE	TRUE	TRUE	TRUE	BC_topology	BC_topology	70	2	3762	111111
1632	ath_AT2G03390	cru_10017613	Bostr.0556s0164	TRUE	TRUE	TRUE	TRUE	AC_topology	AC_topology	77	2	10099	111111
1633	ath_AT2G03450	cru_10016817	Bostr.0556s0169	TRUE	TRUE	TRUE	TRUE	AC_topology	AC_topology	89	2	1930	111111
1634	ath_AT2G03470	cru_10019121	Bostr.0556s0170	TRUE	TRUE	TRUE	TRUE	BC_topology	BC_topology	65	2	199	111111
1635	ath_AT2G03500	cru_10017308	Bostr.0556s0172	TRUE	TRUE	TRUE	FALSE	AB_topology	AB_topology	35	2	8505	111111
1636	ath_AT2G03640	cru_10018815	Bostr.0556s0181	TRUE	TRUE	TRUE	TRUE	BC_topology	BC_topology	92	2	315	111111
1637	ath_AT2G03667	cru_10016858	Bostr.0556s0182	TRUE	TRUE	TRUE	TRUE	BC_topology	BC_topology	55	2	8509	111111
1638	ath_AT2G03730	cru_10017215	Bostr.0556s0188	TRUE	TRUE	TRUE	TRUE	AC_topology	AC_topology	47	2	3010	111111
1639	ath_AT2G03800	cru_10017669	Bostr.0556s0195	TRUE	TRUE	TRUE	TRUE	BC_topology	BC_topology	52	2	8511	111111
1640	ath_AT2G03810	cru_10017222	Bostr.0556s0196	TRUE	TRUE	TRUE	TRUE	AB_topology	AB_topology	82	2	3117	111111
1641	ath_AT2G03820	cru_10017033 cru_10020105	Bostr.0556s0197	TRUE	TRUE	TRUE	TRUE	BC_topology	BC_topology	50	2	14844	111110
1642	ath_AT2G03840	cru_10019473	Bostr.0556s0199	TRUE	TRUE	TRUE	TRUE	BC_topology	BC_topology	66	2	11625	111111
1643	ath_AT2G03880	cru_10016836	Bostr.0556s0204	TRUE	TRUE	TRUE	TRUE	BC_topology	BC_topology	98	2	3648	111111
1644	ath_AT2G04034 ath_AT2G04925	cru_10019170	Bostr.0556s0212	TRUE	TRUE	TRUE	TRUE	BC_topology	BC_topology	46	2	#N/A	#N/A
1645	ath_AT2G04039	cru_10014660	Bostr.19424s0090	TRUE	TRUE	TRUE	TRUE	AB_topology	AB_topology	50	2	12440	111110
1646	ath_AT2G04060 ath_AT1G31740	cru_10011312	Bostr.3359s0181	TRUE	TRUE	TRUE	TRUE	BC_topology	BC_topology	97	2	#N/A	#N/A
1647	ath_AT2G04160	cru_10013025	Bostr.19424s0084	TRUE	TRUE	TRUE	TRUE	BC_topology	BC_topology	58	2	12442	111110
1648	ath_AT2G04235	cru_10016023	Bostr.19424s0081	TRUE	TRUE	TRUE	TRUE	BC_topology	BC_topology	79	2	12443	111110
1649	ath_AT2G04240	cru_10014802	Bostr.19424s0080	TRUE	TRUE	FALSE	TRUE	AB_topology	AB_topology	39	2	12444	111110
1650	ath_AT2G04270	cru_10012891	Bostr.19424s0078	TRUE	TRUE	TRUE	TRUE	BC_topology	BC_topology	73	2	14711	111110
1651	ath_AT2G04305	cru_10016267	Bostr.19424s0076	TRUE	TRUE	TRUE	TRUE	BC_topology	BC_topology	63	2	12445	111110
1652	ath_AT2G04395 ath_AT2G05210	cru_10013978	Bostr.19424s0006	TRUE	TRUE	TRUE	TRUE	AC_topology	AC_topology	59	2	#N/A	#N/A
1653	ath_AT2G04400	cru_10013857	Bostr.19424s0063	TRUE	TRUE	TRUE	TRUE	AB_topology	AB_topology	51	2	3987	111110
1654	ath_AT2G04530	cru_10015307	Bostr.19424s0058	TRUE	TRUE	TRUE	TRUE	AC_topology	AC_topology	46	2	12448	111110
1655	ath_AT2G04550	cru_10014435	Bostr.19424s0056	TRUE	TRUE	TRUE	TRUE	BC_topology	BC_topology	45	2	12450	111110
1656	ath_AT2G04560	cru_10016120	Bostr.19424s0055	TRUE	TRUE	TRUE	TRUE	BC_topology	BC_topology	78	2	12451	111110
1657	ath_AT2G04660	cru_10012960	Bostr.19424s0047	TRUE	TRUE	TRUE	TRUE	AC_topology	AC_topology	54	2	12454	111110
1658	ath_AT2G04690	cru_10014624	Bostr.19424s0044	TRUE	TRUE	TRUE	FALSE	AB_topology	AB_topology	68	2	12455	111110
1659	ath_AT2G04780	cru_10014318	Bostr.19424s0037	TRUE	TRUE	TRUE	FALSE	AB_topology	AB_topology	56	2	12458	111110
1660	ath_AT2G04842	cru_10013096	Bostr.19424s0034	TRUE	TRUE	FALSE	TRUE	BC_topology	BC_topology	68	2	12459	111110
1661	ath_AT2G04845	cru_10014561	Bostr.19424s0028	TRUE	TRUE	TRUE	TRUE	BC_topology	BC_topology	63	2	12460	111110
1662	ath_AT2G04860	cru_10016012	Bostr.19424s0026	TRUE	TRUE	TRUE	TRUE	BC_topology	BC_topology	75	2	12461	111110
1663	ath_AT2G04865	cru_10013123	Bostr.19424s0025	TRUE	TRUE	TRUE	TRUE	AC_topology	AC_topology	46	2	12462	111110
1664	ath_AT2G04880	cru_10013546	Bostr.19424s0024	TRUE	TRUE	TRUE	TRUE	AB_topology	AB_topology	35	2	12463	111110
1665	ath_AT2G04940	cru_10016141	Bostr.19424s0014	TRUE	TRUE	TRUE	TRUE	BC_topology	BC_topology	55	2	12465	111110
1666	ath_AT2G05260	cru_10014040	Bostr.19424s0004	TRUE	TRUE	TRUE	TRUE	AC_topology	AC_topology	77	2	12470	111110
1667	ath_AT2G05320	cru_10013752	Bostr.19424s0001	TRUE	TRUE	TRUE	TRUE	AC_topology	AC_topology	58	2	14252	110111
1668	ath_AT2G05590	cru_10015068	Bostr.4267s0001	TRUE	TRUE	TRUE	TRUE	BC_topology	BC_topology	51	2	13975	111101
1669	ath_AT2G05620	cru_10014736	Bostr.24399s0063	TRUE	TRUE	TRUE	TRUE	AC_topology	AC_topology	43	2	10212	111111
1670	ath_AT2G05755	cru_10013879	Bostr.24399s0058	TRUE	TRUE	TRUE	TRUE	BC_topology	BC_topology	85	2	10210	111111
1671	ath_AT2G05790	cru_10013604	Bostr.24399s0055	TRUE	TRUE	TRUE	TRUE	AC_topology	AC_topology	41	2	12473	111110
1672	ath_AT2G05920	cru_10013038	Bostr.24399s0043	TRUE	TRUE	TRUE	TRUE	AC_topology	AC_topology	48	2	12475	111110
1673	ath_AT2G05990	cru_10013900	Bostr.24399s0040	TRUE	TRUE	TRUE	TRUE	AC_topology	AC_topology	84	2	16305	111010
1674	ath_AT2G06000	cru_10013421	Bostr.24399s0038	TRUE	TRUE	TRUE	TRUE	BC_topology	BC_topology	70	2	12477	111110
1675	ath_AT2G06025	cru_10014609	Bostr.24399s0034	TRUE	TRUE	TRUE	TRUE	AC_topology	AC_topology	46	2	6341	111111
1676	ath_AT2G06166 ath_AT4G17718	cru_10019276 cru_10006288 cru_10006993	Bostr.30275s0235	TRUE	TRUE	TRUE	TRUE	BC_topology	BC_topology	66	2	#N/A	#N/A
1677	ath_AT2G06210	cru_10012866	Bostr.24399s0027	TRUE	TRUE	TRUE	TRUE	BC_topology	BC_topology	91	2	6338	111111
1678	ath_AT2G06510	cru_10013190	Bostr.24399s0024	TRUE	TRUE	TRUE	TRUE	BC_topology	BC_topology	70	2	12479	111110
1679	ath_AT2G06520	cru_10015850	Bostr.24399s0023	TRUE	TRUE	FALSE	TRUE	BC_topology	BC_topology	49	2	12480	111110
1680	ath_AT2G07170	cru_10007941	Bostr.24399s0008	TRUE	TRUE	TRUE	TRUE	BC_topology	BC_topology	83	2	14027	111110
1681	ath_AT2G07640 ath_AT1G36580 ath_AT3G12800	cru_10014282	Bostr.3640s0055	TRUE	TRUE	TRUE	TRUE	BC_topology	BC_topology	48	2	#N/A	#N/A
1682	ath_AT2G07680	cru_10007956	Bostr.24399s0003	TRUE	TRUE	TRUE	TRUE	BC_topology	BC_topology	75	2	15433	111110
1683	ath_AT2G10550 ath_AT3G18630	cru_10014497	Bostr.19424s0799	TRUE	TRUE	FALSE	TRUE	AB_topology	AB_topology	51	2	#N/A	#N/A
1684	ath_AT2G10940	cru_10014389	Bostr.24146s0002	TRUE	TRUE	TRUE	TRUE	BC_topology	BC_topology	51	2	14699	111100
1685	ath_AT2G10950	cru_10013832	Bostr.24146s0003	TRUE	TRUE	TRUE	TRUE	BC_topology	BC_topology	51	2	14700	111100
1686	ath_AT2G11000	cru_10013072	Bostr.2392s0066	TRUE	TRUE	TRUE	TRUE	AC_topology	AC_topology	72	2	15648	111100
1687	ath_AT2G11520	cru_10013480	Bostr.22685s0009	TRUE	TRUE	TRUE	TRUE	BC_topology	BC_topology	66	2	13905	111110
1688	ath_AT2G11810	cru_10013637	Bostr.22685s0008	TRUE	TRUE	TRUE	TRUE	BC_topology	BC_topology	91	2	13906	111110
1689	ath_AT2G11890	cru_10014647	Bostr.22685s0006	TRUE	TRUE	TRUE	TRUE	AC_topology	AC_topology	82	2	12426	111110
1690	ath_AT2G12550	cru_10013348	Bostr.22685s0002	TRUE	TRUE	TRUE	TRUE	AC_topology	AC_topology	54	2	12428	111110
1691	ath_AT2G13100	cru_10013507	Bostr.15774s0001	TRUE	TRUE	TRUE	TRUE	BC_topology	BC_topology	52	2	16298	111110
1692	ath_AT2G13290	cru_10014034	Bostr.15774s0004	TRUE	TRUE	TRUE	TRUE	AC_topology	AC_topology	83	2	14122	111110
1693	ath_AT2G13350	cru_10016294	Bostr.15774s0006	TRUE	TRUE	TRUE	FALSE	AB_topology	AB_topology	85	2	14123	111110
1694	ath_AT2G13570	cru_10016473	Bostr.13083s0037	TRUE	TRUE	TRUE	TRUE	AC_topology	AC_topology	70	2	14705	111110
1695	ath_AT2G13600	cru_10013108	Bostr.13083s0035	TRUE	TRUE	TRUE	TRUE	BC_topology	BC_topology	53	2	12431	111110
1696	ath_AT2G13610	cru_10016369	Bostr.13083s0034	TRUE	TRUE	TRUE	TRUE	AC_topology	AC_topology	39	2	14706	111110
1697	ath_AT2G13620	cru_10015680	Bostr.13083s0033	TRUE	TRUE	TRUE	TRUE	BC_topology	BC_topology	63	2	5268	111111
1698	ath_AT2G13690	cru_10013376	Bostr.13083s0029	TRUE	TRUE	TRUE	TRUE	BC_topology	BC_topology	63	2	5267	111111
1699	ath_AT2G13810	cru_10013667	Bostr.13083s0024	TRUE	TRUE	TRUE	FALSE	AB_topology	AB_topology	46	2	5266	111111
1700	ath_AT2G14045	cru_10014931	Bostr.13083s0021	TRUE	TRUE	TRUE	TRUE	AB_topology	AB_topology	38	2	5263	111111
1701	ath_AT2G14110	cru_10014463	Bostr.13083s0014	TRUE	TRUE	TRUE	FALSE	AB_topology	AB_topology	68	2	5261	111111
1702	ath_AT2G14210	cru_10015972	Bostr.13083s0004	TRUE	TRUE	TRUE	TRUE	AC_topology	AC_topology	69	2	9926	111111
1703	ath_AT2G14255	cru_10013561	Bostr.27144s0001	TRUE	TRUE	TRUE	TRUE	AC_topology	AC_topology	56	2	11045	111101
1704	ath_AT2G14530	cru_10013831	Bostr.2199s0045	TRUE	TRUE	TRUE	TRUE	BC_topology	BC_topology	85	2	5258	111111
1705	ath_AT2G14620	cru_10014279	Bostr.2199s0043	TRUE	TRUE	FALSE	TRUE	AB_topology	AB_topology	44	2	10363	111111
1706	ath_AT2G14680	cru_10013180	Bostr.2199s0035	TRUE	TRUE	TRUE	TRUE	BC_topology	BC_topology	77	2	11044	111111
1707	ath_AT2G14750	cru_10014222	Bostr.2199s0030	TRUE	TRUE	TRUE	TRUE	AC_topology	AC_topology	78	2	5257	111111
1708	ath_AT2G14760	cru_10015484	Bostr.2199s0029	TRUE	TRUE	TRUE	FALSE	AB_topology	AB_topology	37	2	2368	111111
1709	ath_AT2G14820	cru_10013204	Bostr.2199s0028	TRUE	TRUE	TRUE	TRUE	AB_topology	AB_topology	53	2	5256	111111
1710	ath_AT2G14830	cru_10016000	Bostr.2199s0023	TRUE	TRUE	TRUE	TRUE	AC_topology	AC_topology	49	2	9842	111111
1711	ath_AT2G14835	cru_10014104	Bostr.2199s0022	TRUE	TRUE	TRUE	TRUE	BC_topology	BC_topology	73	2	5255	111111
1712	ath_AT2G14910	cru_10015341	Bostr.2199s0010	TRUE	TRUE	TRUE	TRUE	BC_topology	BC_topology	49	2	5253	111111
1713	ath_AT2G15020	cru_10013412	Bostr.2199s0007	TRUE	TRUE	TRUE	TRUE	BC_topology	BC_topology	61	2	5251	111111
1714	ath_AT2G15270	cru_10014565	Bostr.18351s0008	TRUE	TRUE	TRUE	TRUE	AC_topology	AC_topology	31	2	5249	111111
1715	ath_AT2G15280	cru_10014519	Bostr.18351s0011	TRUE	TRUE	TRUE	TRUE	BC_topology	BC_topology	51	2	11042	111111
1716	ath_AT2G15290	cru_10014290	Bostr.18351s0012	TRUE	TRUE	TRUE	TRUE	AC_topology	AC_topology	75	2	5248	111111
1717	ath_AT2G15320	cru_10016003	Bostr.18351s0019	TRUE	TRUE	TRUE	TRUE	AC_topology	AC_topology	85	2	5247	111111
1718	ath_AT2G15430 ath_AT2G15400	cru_10014208	Bostr.18351s0024	TRUE	TRUE	TRUE	TRUE	AC_topology	AC_topology	76	2	#N/A	#N/A
1719	ath_AT2G15570	cru_10014642	Bostr.18351s0031	TRUE	TRUE	TRUE	TRUE	BC_topology	BC_topology	89	2	5244	111111
1720	ath_AT2G15630	cru_10013223	Bostr.18351s0036	TRUE	TRUE	TRUE	TRUE	AC_topology	AC_topology	51	2	5242	111111
1721	ath_AT2G15680	cru_10015796	Bostr.18351s0046	TRUE	TRUE	TRUE	TRUE	AB_topology	AB_topology	58	2	5241	111111
1722	ath_AT2G15690	cru_10015725	Bostr.18351s0047	TRUE	TRUE	TRUE	TRUE	AC_topology	AC_topology	59	2	4678	111111
1723	ath_AT2G15695	cru_10013658	Bostr.18351s0048	TRUE	TRUE	TRUE	TRUE	AB_topology	AB_topology	57	2	5240	111111
1724	ath_AT2G15760	cru_10014209	Bostr.18351s0051	TRUE	TRUE	TRUE	TRUE	AB_topology	AB_topology	48	2	5238	111111
1725	ath_AT2G15780	cru_10014478	Bostr.18351s0059	TRUE	TRUE	TRUE	FALSE	AB_topology	AB_topology	57	2	#N/A	#N/A
1726	ath_AT2G15820	cru_10012977	Bostr.18351s0066	TRUE	TRUE	TRUE	TRUE	BC_topology	BC_topology	62	2	5237	111111
1727	ath_AT2G15860	cru_10013481	Bostr.18351s0068	TRUE	TRUE	TRUE	TRUE	BC_topology	BC_topology	46	2	5236	111111
1728	ath_AT2G15900	cru_10012892 cru_10012885	Bostr.18351s0071	TRUE	TRUE	TRUE	TRUE	BC_topology	BC_topology	78	2	11041	111111
1729	ath_AT2G15910	cru_10015605	Bostr.18351s0072	TRUE	TRUE	TRUE	TRUE	BC_topology	BC_topology	45	2	3920	111111
1730	ath_AT2G16250	cru_10012932	Bostr.18351s0091	TRUE	TRUE	TRUE	TRUE	BC_topology	BC_topology	66	2	3511	111111
1731	ath_AT2G16290 ath_AT2G16300 ath_AT2G16365	cru_10013651	Bostr.18351s0098	TRUE	TRUE	TRUE	TRUE	BC_topology	BC_topology	53	2	#N/A	#N/A
1732	ath_AT2G16390	cru_10016175	Bostr.18351s0103	TRUE	TRUE	TRUE	TRUE	BC_topology	BC_topology	95	2	3207	111111
1733	ath_AT2G16400	cru_10013548	Bostr.18351s0104	TRUE	TRUE	TRUE	TRUE	AC_topology	AC_topology	60	2	1575	111111
1734	ath_AT2G16405	cru_10013594	Bostr.18351s0105	TRUE	TRUE	TRUE	TRUE	BC_topology	BC_topology	76	2	5271	111111
1735	ath_AT2G16440	cru_10012969	Bostr.18351s0108	TRUE	TRUE	TRUE	TRUE	AC_topology	AC_topology	55	2	5270	111111
1736	ath_AT2G16485	cru_10012799	Bostr.18351s0110	TRUE	TRUE	TRUE	TRUE	BC_topology	BC_topology	76	2	4521	111111
1737	ath_AT2G16575 ath_AT1G17780	cru_10012112 cru_10028004	Bostr.7128s0387	TRUE	TRUE	TRUE	FALSE	AB_topology	AB_topology	34	2	#N/A	#N/A
1738	ath_AT2G16860	cru_10014140	Bostr.18351s0142	TRUE	TRUE	TRUE	TRUE	BC_topology	BC_topology	45	2	4035	111111
1739	ath_AT2G16880	cru_10016255	Bostr.18351s0143	TRUE	TRUE	TRUE	TRUE	BC_topology	BC_topology	70	2	7207	111111
1740	ath_AT2G16900	cru_10013955	Bostr.18351s0146	TRUE	TRUE	TRUE	TRUE	AC_topology	AC_topology	69	2	281	111111
1741	ath_AT2G16910	cru_10016240	Bostr.18351s0148	TRUE	TRUE	TRUE	TRUE	AB_topology	AB_topology	59	2	7208	111111
1742	ath_AT2G16940	cru_10016041	Bostr.18351s0150	TRUE	TRUE	TRUE	TRUE	AB_topology	AB_topology	57	2	4292	111111
1743	ath_AT2G16950	cru_10015224	Bostr.18351s0151 Bostr.18351s0152	TRUE	TRUE	TRUE	TRUE	AC_topology	AC_topology	70	2	7210	111111
1744	ath_AT2G17030	cru_10013883 cru_10007968	Bostr.18351s0163	TRUE	TRUE	TRUE	TRUE	AC_topology	AC_topology	80	2	4547	111111
1745	ath_AT2G17040	cru_10014350	Bostr.18351s0165	TRUE	TRUE	TRUE	TRUE	BC_topology	BC_topology	54	2	7214	111111
1746	ath_AT2G17110	cru_10013059	Bostr.18351s0171	TRUE	TRUE	TRUE	TRUE	AB_topology	AB_topology	64	2	1648	111111
1747	ath_AT2G17210	cru_10015765	Bostr.18351s0180	TRUE	TRUE	TRUE	FALSE	AB_topology	AB_topology	61	2	10514	111111
1748	ath_AT2G17230	cru_10014024	Bostr.18351s0181	TRUE	TRUE	TRUE	TRUE	AC_topology	AC_topology	73	2	7217	111111
1749	ath_AT2G17250	cru_10013315	Bostr.18351s0183	TRUE	TRUE	TRUE	TRUE	BC_topology	BC_topology	70	2	7219	111111
1750	ath_AT2G17280	cru_10014383	Bostr.18351s0188	TRUE	TRUE	TRUE	TRUE	AC_topology	AC_topology	72	2	12418	111110
1751	ath_AT2G17370	cru_10013498 cru_10013360	Bostr.18351s0197	TRUE	TRUE	TRUE	FALSE	AB_topology	AB_topology	68	2	2974	111111
1752	ath_AT2G17390	cru_10013970	Bostr.18351s0200	TRUE	TRUE	TRUE	FALSE	AB_topology	AB_topology	41	2	943	111111
1753	ath_AT2G17410	cru_10012979	Bostr.18351s0201	TRUE	TRUE	TRUE	TRUE	BC_topology	BC_topology	93	2	274	111111
1754	ath_AT2G17430	cru_10015854	Bostr.18351s0203	TRUE	TRUE	TRUE	TRUE	BC_topology	BC_topology	92	2	2781	111111
1755	ath_AT2G17450	cru_10014735	Bostr.18351s0207	TRUE	TRUE	TRUE	FALSE	AB_topology	AB_topology	95	2	47	111111
1756	ath_AT2G17480	cru_10015833	Bostr.18351s0210	TRUE	TRUE	TRUE	TRUE	AB_topology	AB_topology	52	2	#N/A	#N/A
1757	ath_AT2G17510	cru_10016387	Bostr.18351s0212	TRUE	TRUE	TRUE	TRUE	BC_topology	BC_topology	64	2	7222	111111
1758	ath_AT2G17550	cru_10015639	Bostr.18351s0218	TRUE	TRUE	TRUE	TRUE	AC_topology	AC_topology	60	2	7224	111111
1759	ath_AT2G17570	cru_10014285	Bostr.1234s0001	TRUE	TRUE	TRUE	FALSE	AB_topology	AB_topology	55	2	11383	111101
1760	ath_AT2G17670	cru_10015998	Bostr.18351s0227	TRUE	TRUE	TRUE	TRUE	AC_topology	AC_topology	97	2	7226	111111
1761	ath_AT2G17760	cru_10016111	Bostr.18351s0241	TRUE	TRUE	TRUE	TRUE	AC_topology	AC_topology	53	2	122	111111
1762	ath_AT2G17900	cru_10013566	Bostr.18351s0258	TRUE	TRUE	TRUE	TRUE	BC_topology	BC_topology	89	2	14696	111110
1763	ath_AT2G17975	cru_10014460	Bostr.18351s0264	TRUE	TRUE	TRUE	TRUE	BC_topology	BC_topology	90	2	7231	111111
1764	ath_AT2G18000	cru_10014413	Bostr.18351s0267	TRUE	TRUE	TRUE	TRUE	AC_topology	AC_topology	76	2	7232	111111
1765	ath_AT2G18030	cru_10014459	Bostr.18351s0270	TRUE	TRUE	TRUE	TRUE	AC_topology	AC_topology	77	2	10038	111111
1766	ath_AT2G18040	cru_10014942	Bostr.18351s0271	TRUE	TRUE	TRUE	FALSE	AB_topology	AB_topology	59	2	10039	111111
1767	ath_AT2G18090	cru_10012971	Bostr.18351s0276	TRUE	TRUE	TRUE	TRUE	BC_topology	BC_topology	81	2	1443	111111
1768	ath_AT2G18196	cru_10027221	Bostr.3279s0018	TRUE	TRUE	TRUE	TRUE	AC_topology	AC_topology	58	2	18111	110000
1769	ath_AT2G18240	cru_10014584	Bostr.7903s0173 Bostr.18351s0293	TRUE	TRUE	TRUE	TRUE	AC_topology	AC_topology	52	2	489	111111
1770	ath_AT2G18245	cru_10015989	Bostr.25272s0001 Bostr.18351s0294	TRUE	TRUE	TRUE	TRUE	BC_topology	BC_topology	65	2	12422	111110
1771	ath_AT2G18290	cru_10014711	Bostr.18351s0298	TRUE	TRUE	TRUE	TRUE	AC_topology	AC_topology	67	2	7267	111111
1772	ath_AT2G18380	cru_10014541	Bostr.18351s0307	TRUE	TRUE	TRUE	TRUE	AC_topology	AC_topology	83	2	103	111111
1773	ath_AT2G18410	cru_10013969	Bostr.13848s0001	TRUE	TRUE	TRUE	FALSE	AB_topology	AB_topology	79	2	11394	111101
1774	ath_AT2G18500	cru_10014184	Bostr.18351s0317	TRUE	TRUE	TRUE	TRUE	BC_topology	BC_topology	53	2	7264	111111
1775	ath_AT2G18670	cru_10015081	Bostr.18351s0333	TRUE	TRUE	TRUE	TRUE	AC_topology	AC_topology	67	2	2348	111111
1776	ath_AT2G18700	cru_10012956	Bostr.18351s0337	TRUE	TRUE	TRUE	TRUE	AC_topology	AC_topology	75	2	10176	111111
1777	ath_AT2G18750	cru_10013220	Bostr.18351s0341	TRUE	TRUE	FALSE	FALSE	AB_topology	AB_topology	39	2	275	111111
1778	ath_AT2G18760	cru_10015488	Bostr.18351s0342	TRUE	TRUE	TRUE	TRUE	BC_topology	BC_topology	85	2	14726	111110
1779	ath_AT2G18800	cru_10015626	Bostr.18351s0347	TRUE	TRUE	TRUE	TRUE	AC_topology	AC_topology	59	2	17	111111
1780	ath_AT2G18860	cru_10014230	Bostr.18351s0351	TRUE	TRUE	TRUE	TRUE	AC_topology	AC_topology	49	2	801	111111
1781	ath_AT2G18900	cru_10012968	Bostr.18351s0356	TRUE	TRUE	TRUE	TRUE	AC_topology	AC_topology	60	2	7270	111111
1782	ath_AT2G18910	cru_10014908	Bostr.18351s0357	TRUE	TRUE	TRUE	TRUE	BC_topology	BC_topology	44	2	7271	111111
1783	ath_AT2G18915	cru_10013248	Bostr.18351s0359	TRUE	TRUE	TRUE	TRUE	AB_topology	AB_topology	45	2	1506	111111
1784	ath_AT2G18940	cru_10012981	Bostr.18351s0360	TRUE	TRUE	TRUE	TRUE	AC_topology	AC_topology	83	2	7272	111111
1785	ath_AT2G19070	cru_10015907	Bostr.18351s0373	TRUE	TRUE	TRUE	TRUE	AB_topology	AB_topology	57	2	7274	111111
1786	ath_AT2G19080	cru_10013910	Bostr.18351s0374	TRUE	TRUE	TRUE	TRUE	AC_topology	AC_topology	58	2	7275	111111
1787	ath_AT2G19090	cru_10015995	Bostr.18351s0375	TRUE	TRUE	TRUE	TRUE	BC_topology	BC_topology	68	2	1678	111111
1788	ath_AT2G19270	cru_10013965	Bostr.18351s0389	TRUE	TRUE	TRUE	FALSE	AB_topology	AB_topology	59	2	7243	111111
1789	ath_AT2G19280	cru_10016364	Bostr.18351s0390	TRUE	TRUE	TRUE	TRUE	AC_topology	AC_topology	37	2	7244	111111
1790	ath_AT2G19310	cru_10015973	Bostr.18351s0391	TRUE	TRUE	TRUE	TRUE	BC_topology	BC_topology	60	2	11390	111111
1791	ath_AT2G19330	cru_10015514	Bostr.18351s0393	TRUE	TRUE	TRUE	TRUE	AB_topology	AB_topology	80	2	304	111111
1792	ath_AT2G19385	cru_10014331	Bostr.18351s0397	TRUE	TRUE	TRUE	TRUE	BC_topology	BC_topology	42	2	#N/A	#N/A
1793	ath_AT2G19410	cru_10016139	Bostr.18351s0401	TRUE	TRUE	TRUE	TRUE	BC_topology	BC_topology	97	2	2262	111111
1794	ath_AT2G19450	cru_10015450	Bostr.18351s0404	TRUE	TRUE	TRUE	FALSE	AB_topology	AB_topology	56	2	7245	111111
1795	ath_AT2G19460	cru_10014938	Bostr.18351s0405	TRUE	TRUE	FALSE	FALSE	AB_topology	AB_topology	21	2	7246	111111
1796	ath_AT2G19490 ath_AT3G32920	cru_10015533	Bostr.18351s0408	TRUE	TRUE	TRUE	TRUE	AB_topology	AB_topology	82	2	#N/A	#N/A
1797	ath_AT2G19580	cru_10014386	Bostr.18351s0418	TRUE	TRUE	TRUE	TRUE	AC_topology	AC_topology	90	2	7249	111111
1798	ath_AT2G19710	cru_10012919	Bostr.18351s0428	TRUE	TRUE	TRUE	TRUE	BC_topology	BC_topology	68	2	799	111111
1799	ath_AT2G19800	cru_10014217	Bostr.18351s0438	TRUE	TRUE	TRUE	TRUE	BC_topology	BC_topology	39	2	291	111111
1800	ath_AT2G19870	cru_10013304	Bostr.18351s0442	TRUE	TRUE	TRUE	TRUE	AB_topology	AB_topology	62	2	7254	111111
1801	ath_AT2G19950	cru_10013079	Bostr.7903s0171	TRUE	TRUE	TRUE	TRUE	AB_topology	AB_topology	72	2	11917	111111
1802	ath_AT2G20030	cru_10016268	Bostr.7903s0164	TRUE	TRUE	TRUE	TRUE	AB_topology	AB_topology	50	2	2509	111111
1803	ath_AT2G20100	cru_10014044	Bostr.7903s0159	TRUE	TRUE	TRUE	TRUE	AB_topology	AB_topology	29	2	3319	111111
[truncated: 4,503 more rows]
