# Supplementary material for: Whole-genome microsynteny-based phylogeny of angiosperms
Source: Nat Commun. 2021 Jun 9;12:3498. doi: 10.1038/s41467-021-23665-0 (PMC8190143; doi:10.1038/s41467-021-23665-0)
Supplement: Supplementary file 7 — Supplementary Data 4 [file 41467_2021_23665_MOESM7_ESM.xlsx]

## Sheet: orthofinder_genes_groups
	OrthoFinder_Unassigned_Genes	Present in Extended Synteny Network Nodes(collinear tandem genes)(Y/N)	Present in Synteny Network(Y/N), if Y, SynCluster ID	Notes
9624	AlyrAL5G40660	N	N	Absence in Both Datasets
9625	AlyrAL5G28820	N	N	Absence in Both Datasets
9626	AlyrAL5G22640	N	N	Absence in Both Datasets
9627	AlyrAL5G31660	N	N	Absence in Both Datasets
9628	AlyrAL5G25500	N	N	Absence in Both Datasets
9629	AlyrAL5G45140	N	N	Absence in Both Datasets
9630	AlyrAL5G21040	N	N	Absence in Both Datasets
9631	AlyrAL5G22820	N	N	Absence in Both Datasets
9632	AlyrAL5G40950	N	N	Absence in Both Datasets
9633	AlyrAL5G37000	N	N	Absence in Both Datasets
9634	AlyrAL5G11700	N	N	Absence in Both Datasets
9635	AlyrAL5G30940	N	N	Absence in Both Datasets
9636	AlyrAL5G41880	N	N	Absence in Both Datasets
9637	AlyrAL5G21670	N	N	Absence in Both Datasets
9638	AlyrAL5G15020	N	N	Absence in Both Datasets
9639	AlyrAL5G34310	N	N	Absence in Both Datasets
9640	AlyrAL5G31080	N	N	Absence in Both Datasets
9641	AlyrAL5G26400	N	N	Absence in Both Datasets
9642	AlyrAL5G29000	N	N	Absence in Both Datasets
9643	AlyrAL5G44200	N	N	Absence in Both Datasets
9644	AlyrAL5G17570	N	N	Absence in Both Datasets
9645	AlyrAL5G21130	N	N	Absence in Both Datasets
9646	AlyrAL5G33160	N	N	Absence in Both Datasets
9647	AlyrAL5G34130	N	N	Absence in Both Datasets
9648	AlyrAL5G15560	N	N	Absence in Both Datasets
9649	AlyrAL5G16380	N	N	Absence in Both Datasets
9650	AlyrAL5G26760	N	N	Absence in Both Datasets
9651	AlyrAL5G18760	N	N	Absence in Both Datasets
9652	AlyrAL5G33460	N	N	Absence in Both Datasets
9653	AlyrAL5G18430	N	N	Absence in Both Datasets
9654	AlyrAL5G12280	N	N	Absence in Both Datasets
9655	AlyrAL5G18380	N	N	Absence in Both Datasets
9656	AlyrAL5G38800	N	N	Absence in Both Datasets
9657	AlyrAL5G21400	N	N	Absence in Both Datasets
9658	AlyrAL5G22810	N	N	Absence in Both Datasets
9659	AlyrAL5G42900	N	N	Absence in Both Datasets
9660	AlyrAL5G37600	N	N	Absence in Both Datasets
9661	AlyrAL5G30960	N	N	Absence in Both Datasets
9662	AlyrAL5G15280	N	N	Absence in Both Datasets
9663	AlyrAL5G21630	N	N	Absence in Both Datasets
9664	AlyrAL5G21820	N	N	Absence in Both Datasets
9665	AlyrAL5G17344	N	N	Absence in Both Datasets
9666	AlyrAL5G23420	N	N	Absence in Both Datasets
9667	AlyrAL5G28800	N	N	Absence in Both Datasets
9668	AlyrAL5G45950	N	N	Absence in Both Datasets
9669	AlyrAL5G23590	N	N	Absence in Both Datasets
9670	AlyrAL5G12620	N	N	Absence in Both Datasets
9671	AlyrAL5G34710	N	N	Absence in Both Datasets
9672	AlyrAL5G28410	N	N	Absence in Both Datasets
9673	AlyrAL5G18830	N	N	Absence in Both Datasets
9674	AlyrAL5G42310	N	N	Absence in Both Datasets
9675	AlyrAL5G32780	N	N	Absence in Both Datasets
9676	AlyrAL5G24970	N	N	Absence in Both Datasets
9677	AlyrAL5G18020	N	N	Absence in Both Datasets
9678	AlyrAL5G22950	N	N	Absence in Both Datasets
9679	AlyrAL5G24420	N	N	Absence in Both Datasets
9680	AlyrAL5G42930	N	N	Absence in Both Datasets
9681	AlyrAL5G38820	N	N	Absence in Both Datasets
9682	AlyrAL5G35590	N	N	Absence in Both Datasets
9683	AlyrAL5G36740	N	N	Absence in Both Datasets
9684	AlyrAL5G16330	N	N	Absence in Both Datasets
9685	AlyrAL5G17440	N	N	Absence in Both Datasets
9686	AlyrAL5G17890	N	N	Absence in Both Datasets
9687	AlyrAL5G24950	N	N	Absence in Both Datasets
9688	AlyrAL5G42040	N	N	Absence in Both Datasets
9689	AlyrAL5G39670	N	N	Absence in Both Datasets
9690	AlyrAL5G30310	N	N	Absence in Both Datasets
9691	AlyrAL5G14280	N	N	Absence in Both Datasets
9692	AlyrAL5G41690	N	N	Absence in Both Datasets
9693	AlyrAL5G20440	N	N	Absence in Both Datasets
9694	AlyrAL5G23620	N	N	Absence in Both Datasets
9695	AlyrAL5G22140	N	N	Absence in Both Datasets
9696	AlyrAL5G34590	N	N	Absence in Both Datasets
9697	AlyrAL5G11110	N	N	Absence in Both Datasets
9698	AlyrAL5G30582	N	N	Absence in Both Datasets
9699	AlyrAL5G24410	N	N	Absence in Both Datasets
9700	AlyrAL5G41230	N	N	Absence in Both Datasets
9701	AlyrAL5G29370	N	N	Absence in Both Datasets
9702	AlyrAL5G14850	N	N	Absence in Both Datasets
9703	AlyrAL5G14544	N	N	Absence in Both Datasets
9704	AlyrAL5G25880	N	N	Absence in Both Datasets
9705	AlyrAL5G11710	N	N	Absence in Both Datasets
9706	AlyrAL5G10660	N	N	Absence in Both Datasets
9707	AlyrAL5G42020	N	N	Absence in Both Datasets
9708	AlyrAL5G30930	N	N	Absence in Both Datasets
9709	AlyrAL5G11980	N	N	Absence in Both Datasets
9710	AlyrAL5G20860	N	N	Absence in Both Datasets
9711	AlyrAL5G21080	N	N	Absence in Both Datasets
9712	AlyrAL5G23690	N	N	Absence in Both Datasets
9713	AlyrAL5G31100	N	N	Absence in Both Datasets
9714	AlyrAL5G11680	N	N	Absence in Both Datasets
9715	AlyrAL5G20590	N	N	Absence in Both Datasets
9716	AlyrAL5G32420	N	N	Absence in Both Datasets
9717	AlyrAL5G30020	N	N	Absence in Both Datasets
9718	AlyrAL5G14670	N	N	Absence in Both Datasets
9719	AlyrAL5G21920	N	N	Absence in Both Datasets
9720	AlyrAL5G11140	N	N	Absence in Both Datasets
9721	AlyrAL5G22040	N	N	Absence in Both Datasets
9722	AlyrAL5G20060	N	N	Absence in Both Datasets
9723	AlyrAL5G22400	N	N	Absence in Both Datasets
9724	AlyrAL5G29720	N	N	Absence in Both Datasets
9725	AlyrAL5G20030	N	N	Absence in Both Datasets
9726	AlyrAL5G23120	N	N	Absence in Both Datasets
9727	AlyrAL5G10340	N	N	Absence in Both Datasets
9728	AlyrAL5G12160	N	N	Absence in Both Datasets
9729	AlyrAL5G30130	N	N	Absence in Both Datasets
9730	AlyrAL5G34900	N	N	Absence in Both Datasets
9731	AlyrAL5G14450	N	N	Absence in Both Datasets
9732	AlyrAL5G22300	N	N	Absence in Both Datasets
9733	AlyrAL5G28170	N	N	Absence in Both Datasets
9734	AlyrAL5G37030	N	N	Absence in Both Datasets
9735	AlyrAL5G35410	N	N	Absence in Both Datasets
9736	AlyrAL5G34530	N	N	Absence in Both Datasets
9737	AlyrAL5G21790	N	N	Absence in Both Datasets
9738	AlyrAL5G12390	N	N	Absence in Both Datasets
9739	AlyrAL5G20110	N	N	Absence in Both Datasets
9740	AlyrAL5G20300	N	N	Absence in Both Datasets
9741	AlyrAL5G42010	N	N	Absence in Both Datasets
9742	AlyrAL5G32030	N	N	Absence in Both Datasets
9743	AlyrAL5G21220	N	N	Absence in Both Datasets
9744	AlyrAL5G29950	N	N	Absence in Both Datasets
9745	AlyrAL5G30690	N	N	Absence in Both Datasets
9746	AlyrAL5G37070	N	N	Absence in Both Datasets
9747	AlyrAL5G41430	N	N	Absence in Both Datasets
9748	AlyrAL5G21070	N	N	Absence in Both Datasets
9749	AlyrAL5G31800	N	N	Absence in Both Datasets
9750	AlyrAL5G33900	N	N	Absence in Both Datasets
9751	AlyrAL5G18280	N	N	Absence in Both Datasets
9752	AlyrAL5G24940	N	N	Absence in Both Datasets
9753	AlyrAL5G21060	N	N	Absence in Both Datasets
9754	AlyrAL5G28810	N	N	Absence in Both Datasets
9755	AlyrAL5G23640	N	N	Absence in Both Datasets
9756	AlyrAL5G33280	N	N	Absence in Both Datasets
9757	AlyrAL5G28520	N	N	Absence in Both Datasets
9758	AlyrAL5G32530	N	N	Absence in Both Datasets
9759	AlyrAL5G20140	N	N	Absence in Both Datasets
9760	AlyrAL5G18200	N	N	Absence in Both Datasets
9761	AlyrAL5G38650	N	N	Absence in Both Datasets
9762	AlyrAL5G19130	N	N	Absence in Both Datasets
9763	AlyrAL5G44890	N	N	Absence in Both Datasets
9764	AlyrAL5G34480	N	N	Absence in Both Datasets
9765	AlyrAL5G16296	N	N	Absence in Both Datasets
9766	AlyrAL5G41600	N	N	Absence in Both Datasets
9767	AlyrAL5G38240	N	N	Absence in Both Datasets
9768	AlyrAL5G14400	N	N	Absence in Both Datasets
9769	AlyrAL5G41620	N	N	Absence in Both Datasets
9770	AlyrAL5G32450	N	N	Absence in Both Datasets
9771	AlyrAL5G22650	N	N	Absence in Both Datasets
9772	AlyrAL5G20630	N	N	Absence in Both Datasets
9773	AlyrAL5G26510	N	N	Absence in Both Datasets
9774	AlyrAL5G18210	N	N	Absence in Both Datasets
9775	AlyrAL5G20330	N	N	Absence in Both Datasets
9776	AlyrAL5G44660	N	N	Absence in Both Datasets
9777	AlyrAL5G43790	N	N	Absence in Both Datasets
9778	AlyrAL5G19770	N	N	Absence in Both Datasets
9779	AlyrAL5G11880	N	N	Absence in Both Datasets
9780	AlyrAL5G24400	N	N	Absence in Both Datasets
9781	AlyrAL5G10620	N	N	Absence in Both Datasets
9782	AlyrAL5G19950	N	N	Absence in Both Datasets
9783	AlyrAL5G24820	N	N	Absence in Both Datasets
9784	AlyrAL5G18220	N	N	Absence in Both Datasets
9785	AlyrAL5G19970	N	N	Absence in Both Datasets
9786	AlyrAL707U10010	N	N	Absence in Both Datasets
9787	AlyrAL337U10010	N	N	Absence in Both Datasets
9788	AlyrAL20U10080	N	N	Absence in Both Datasets
9789	AlyrAL455U10020	N	N	Absence in Both Datasets
9790	AlyrAL210U10030	N	N	Absence in Both Datasets
9791	AlyrAL4G13390	N	N	Absence in Both Datasets
9792	AlyrAL4G23990	N	N	Absence in Both Datasets
9793	AlyrAL4G23010	N	N	Absence in Both Datasets
9794	AlyrAL4G42742	N	N	Absence in Both Datasets
9795	AlyrAL4G16710	N	N	Absence in Both Datasets
9796	AlyrAL4G39900	N	N	Absence in Both Datasets
9797	AlyrAL4G14620	N	N	Absence in Both Datasets
9798	AlyrAL4G12870	N	N	Absence in Both Datasets
9799	AlyrAL4G18300	N	N	Absence in Both Datasets
9800	AlyrAL4G45580	N	N	Absence in Both Datasets
9801	AlyrAL4G42250	N	N	Absence in Both Datasets
9802	AlyrAL4G19710	N	N	Absence in Both Datasets
9803	AlyrAL4G15020	N	N	Absence in Both Datasets
9804	AlyrAL4G47350	N	N	Absence in Both Datasets
9805	AlyrAL4G31850	N	N	Absence in Both Datasets
9806	AlyrAL4G41350	N	N	Absence in Both Datasets
9807	AlyrAL4G41510	N	N	Absence in Both Datasets
9808	AlyrAL4G12720	N	N	Absence in Both Datasets
9809	AlyrAL4G29470	N	N	Absence in Both Datasets
9810	AlyrAL4G39700	N	N	Absence in Both Datasets
9811	AlyrAL4G18770	N	N	Absence in Both Datasets
9812	AlyrAL4G15750	N	N	Absence in Both Datasets
9813	AlyrAL4G34320	N	N	Absence in Both Datasets
9814	AlyrAL4G21230	N	N	Absence in Both Datasets
9815	AlyrAL4G34410	N	N	Absence in Both Datasets
9816	AlyrAL4G45000	N	N	Absence in Both Datasets
9817	AlyrAL4G19500	N	N	Absence in Both Datasets
9818	AlyrAL4G21240	N	N	Absence in Both Datasets
9819	AlyrAL4G39940	N	N	Absence in Both Datasets
9820	AlyrAL4G12790	N	N	Absence in Both Datasets
9821	AlyrAL4G22630	N	N	Absence in Both Datasets
9822	AlyrAL4G25090	N	N	Absence in Both Datasets
9823	AlyrAL4G24010	N	N	Absence in Both Datasets
9824	AlyrAL4G28750	N	N	Absence in Both Datasets
9825	AlyrAL4G13480	N	N	Absence in Both Datasets
9826	AlyrAL4G39500	N	N	Absence in Both Datasets
9827	AlyrAL4G14690	N	N	Absence in Both Datasets
9828	AlyrAL4G22290	N	N	Absence in Both Datasets
9829	AlyrAL4G19320	N	N	Absence in Both Datasets
9830	AlyrAL4G19140	N	N	Absence in Both Datasets
9831	AlyrAL4G15610	N	N	Absence in Both Datasets
9832	AlyrAL4G18450	N	N	Absence in Both Datasets
9833	AlyrAL4G19830	N	N	Absence in Both Datasets
9834	AlyrAL4G16770	N	N	Absence in Both Datasets
9835	AlyrAL4G41340	N	N	Absence in Both Datasets
9836	AlyrAL4G13040	N	N	Absence in Both Datasets
9837	AlyrAL4G45570	N	N	Absence in Both Datasets
9838	AlyrAL4G16720	N	N	Absence in Both Datasets
9839	AlyrAL4G11100	N	N	Absence in Both Datasets
9840	AlyrAL4G16630	N	N	Absence in Both Datasets
9841	AlyrAL4G20850	N	N	Absence in Both Datasets
9842	AlyrAL4G27650	N	N	Absence in Both Datasets
9843	AlyrAL4G28560	N	N	Absence in Both Datasets
9844	AlyrAL4G39610	N	N	Absence in Both Datasets
9845	AlyrAL4G40880	N	N	Absence in Both Datasets
9846	AlyrAL4G22130	N	N	Absence in Both Datasets
9847	AlyrAL4G45350	N	N	Absence in Both Datasets
9848	AlyrAL4G24100	N	N	Absence in Both Datasets
9849	AlyrAL4G31230	N	N	Absence in Both Datasets
9850	AlyrAL4G13470	N	N	Absence in Both Datasets
9851	AlyrAL4G45200	N	N	Absence in Both Datasets
9852	AlyrAL4G36460	N	N	Absence in Both Datasets
9853	AlyrAL4G16730	N	N	Absence in Both Datasets
9854	AlyrAL4G34210	N	N	Absence in Both Datasets
9855	AlyrAL4G45440	N	N	Absence in Both Datasets
9856	AlyrAL4G42090	N	N	Absence in Both Datasets
9857	AlyrAL4G12020	N	N	Absence in Both Datasets
9858	AlyrAL4G20770	N	N	Absence in Both Datasets
9859	AlyrAL4G13240	N	N	Absence in Both Datasets
9860	AlyrAL4G21690	N	N	Absence in Both Datasets
9861	AlyrAL4G19420	N	N	Absence in Both Datasets
9862	AlyrAL4G13840	N	N	Absence in Both Datasets
9863	AlyrAL4G44240	N	N	Absence in Both Datasets
9864	AlyrAL4G10490	N	N	Absence in Both Datasets
9865	AlyrAL4G39370	N	N	Absence in Both Datasets
9866	AlyrAL4G30270	N	N	Absence in Both Datasets
9867	AlyrAL4G41760	N	N	Absence in Both Datasets
9868	AlyrAL4G20240	N	N	Absence in Both Datasets
9869	AlyrAL4G11080	N	N	Absence in Both Datasets
9870	AlyrAL4G15220	N	N	Absence in Both Datasets
9871	AlyrAL4G14940	N	N	Absence in Both Datasets
9872	AlyrAL4G42080	N	N	Absence in Both Datasets
9873	AlyrAL4G16060	N	N	Absence in Both Datasets
9874	AlyrAL4G13430	N	N	Absence in Both Datasets
9875	AlyrAL4G39200	N	N	Absence in Both Datasets
9876	AlyrAL4G33380	N	N	Absence in Both Datasets
9877	AlyrAL4G26730	N	N	Absence in Both Datasets
9878	AlyrAL4G43880	N	N	Absence in Both Datasets
9879	AlyrAL4G26810	N	N	Absence in Both Datasets
9880	AlyrAL4G18750	N	N	Absence in Both Datasets
9881	AlyrAL4G21110	N	N	Absence in Both Datasets
9882	AlyrAL4G26220	N	N	Absence in Both Datasets
9883	AlyrAL4G18430	N	N	Absence in Both Datasets
9884	AlyrAL4G44530	N	N	Absence in Both Datasets
9885	AlyrAL4G43690	N	N	Absence in Both Datasets
9886	AlyrAL4G12390	N	N	Absence in Both Datasets
9887	AlyrAL4G43480	N	N	Absence in Both Datasets
9888	AlyrAL4G38140	N	N	Absence in Both Datasets
9889	AlyrAL4G46140	N	N	Absence in Both Datasets
9890	AlyrAL4G18570	N	N	Absence in Both Datasets
9891	AlyrAL4G45070	N	N	Absence in Both Datasets
9892	AlyrAL4G41920	N	N	Absence in Both Datasets
9893	AlyrAL4G19650	N	N	Absence in Both Datasets
9894	AlyrAL4G14300	N	N	Absence in Both Datasets
9895	AlyrAL4G33610	N	N	Absence in Both Datasets
9896	AlyrAL4G40100	N	N	Absence in Both Datasets
9897	AlyrAL4G17670	N	N	Absence in Both Datasets
9898	AlyrAL4G16840	N	N	Absence in Both Datasets
9899	AlyrAL4G19720	N	N	Absence in Both Datasets
9900	AlyrAL4G41080	N	N	Absence in Both Datasets
9901	AlyrAL4G17250	N	N	Absence in Both Datasets
9902	AlyrAL4G14570	N	N	Absence in Both Datasets
9903	AlyrAL4G46590	N	N	Absence in Both Datasets
9904	AlyrAL4G22600	N	N	Absence in Both Datasets
9905	AlyrAL4G26020	N	N	Absence in Both Datasets
9906	AlyrAL4G20830	N	N	Absence in Both Datasets
9907	AlyrAL4G17210	N	N	Absence in Both Datasets
9908	AlyrAL4G16110	N	N	Absence in Both Datasets
9909	AlyrAL4G18320	N	N	Absence in Both Datasets
9910	AlyrAL4G37710	N	N	Absence in Both Datasets
9911	AlyrAL4G39800	N	N	Absence in Both Datasets
9912	AlyrAL4G29320	N	N	Absence in Both Datasets
9913	AlyrAL4G22320	N	N	Absence in Both Datasets
9914	AlyrAL4G34260	N	N	Absence in Both Datasets
9915	AlyrAL4G11990	N	N	Absence in Both Datasets
9916	AlyrAL4G20780	N	N	Absence in Both Datasets
9917	AlyrAL4G15080	N	N	Absence in Both Datasets
9918	AlyrAL4G13850	N	N	Absence in Both Datasets
9919	AlyrAL4G11750	N	N	Absence in Both Datasets
9920	AlyrAL4G18150	N	N	Absence in Both Datasets
9921	AlyrAL4G18110	N	N	Absence in Both Datasets
9922	AlyrAL4G47590	N	N	Absence in Both Datasets
9923	AlyrAL4G18190	N	N	Absence in Both Datasets
9924	AlyrAL4G28016	N	N	Absence in Both Datasets
9925	AlyrAL4G14092	N	N	Absence in Both Datasets
9926	AlyrAL4G17580	N	N	Absence in Both Datasets
9927	AlyrAL4G11830	N	N	Absence in Both Datasets
9928	AlyrAL4G29940	N	N	Absence in Both Datasets
9929	AlyrAL4G12090	N	N	Absence in Both Datasets
9930	AlyrAL4G37110	N	N	Absence in Both Datasets
9931	AlyrAL4G13350	N	N	Absence in Both Datasets
9932	AlyrAL4G44190	N	N	Absence in Both Datasets
9933	AlyrAL4G19280	N	N	Absence in Both Datasets
9934	AlyrAL4G14720	N	N	Absence in Both Datasets
9935	AlyrAL4G35280	N	N	Absence in Both Datasets
9936	AlyrAL4G24700	N	N	Absence in Both Datasets
9937	AlyrAL4G15520	N	N	Absence in Both Datasets
9938	AlyrAL4G10672	N	N	Absence in Both Datasets
9939	AlyrAL4G20300	N	N	Absence in Both Datasets
9940	AlyrAL4G14500	N	N	Absence in Both Datasets
9941	AlyrAL4G39040	N	N	Absence in Both Datasets
9942	AlyrAL4G45450	N	N	Absence in Both Datasets
9943	AlyrAL4G11530	N	N	Absence in Both Datasets
9944	AlyrAL4G37810	N	N	Absence in Both Datasets
9945	AlyrAL4G36234	N	N	Absence in Both Datasets
9946	AlyrAL4G13340	N	N	Absence in Both Datasets
9947	AlyrAL4G46580	N	N	Absence in Both Datasets
9948	AlyrAL4G27120	N	N	Absence in Both Datasets
9949	AlyrAL4G23560	N	N	Absence in Both Datasets
9950	AlyrAL4G26090	N	N	Absence in Both Datasets
9951	AlyrAL4G19010	N	N	Absence in Both Datasets
9952	AlyrAL4G35920	N	N	Absence in Both Datasets
9953	AlyrAL4G27960	N	N	Absence in Both Datasets
9954	AlyrAL4G39420	N	N	Absence in Both Datasets
9955	AlyrAL4G17140	N	N	Absence in Both Datasets
9956	AlyrAL4G14700	N	N	Absence in Both Datasets
9957	AlyrAL4G44000	N	N	Absence in Both Datasets
9958	AlyrAL4G24910	N	N	Absence in Both Datasets
9959	AlyrAL4G14742	N	N	Absence in Both Datasets
9960	AlyrAL4G16280	N	N	Absence in Both Datasets
9961	AlyrAL4G38740	N	N	Absence in Both Datasets
9962	AlyrAL4G11060	N	N	Absence in Both Datasets
9963	AlyrAL4G36630	N	N	Absence in Both Datasets
9964	AlyrAL4G20100	N	N	Absence in Both Datasets
9965	AlyrAL390U10020	N	N	Absence in Both Datasets
9966	AlyrAL941U10020	N	N	Absence in Both Datasets
9967	AlyrAL190U10010	N	N	Absence in Both Datasets
9968	AlyrAL1025U10010	N	N	Absence in Both Datasets
9969	AlyrAL9U11870	N	N	Absence in Both Datasets
9970	AlyrAL9U10430	N	N	Absence in Both Datasets
9971	AlyrAL9U10170	N	N	Absence in Both Datasets
9972	AlyrAL9U10920	N	N	Absence in Both Datasets
9973	AlyrAL9U12110	N	N	Absence in Both Datasets
9974	AlyrAL9U11410	N	N	Absence in Both Datasets
9975	AlyrAL9U11030	N	N	Absence in Both Datasets
9976	AlyrAL9U12190	N	N	Absence in Both Datasets
9977	AlyrAL9U12180	N	N	Absence in Both Datasets
9978	AlyrAL9U10650	N	N	Absence in Both Datasets
9979	AlyrAL9U11840	N	N	Absence in Both Datasets
9980	AlyrAL9U12060	N	N	Absence in Both Datasets
9981	AlyrAL9U12090	N	N	Absence in Both Datasets
9982	AlyrAL9U11360	N	N	Absence in Both Datasets
9983	AlyrAL59U10040	N	N	Absence in Both Datasets
9984	AlyrAL1040U10020	N	N	Absence in Both Datasets
9985	AlyrAL6G28070	N	N	Absence in Both Datasets
9986	AlyrAL6G44450	N	N	Absence in Both Datasets
9987	AlyrAL6G25220	N	N	Absence in Both Datasets
9988	AlyrAL6G16160	N	N	Absence in Both Datasets
9989	AlyrAL6G44710	N	N	Absence in Both Datasets
9990	AlyrAL6G37360	N	N	Absence in Both Datasets
9991	AlyrAL6G49240	N	N	Absence in Both Datasets
9992	AlyrAL6G18500	N	N	Absence in Both Datasets
9993	AlyrAL6G34370	N	N	Absence in Both Datasets
9994	AlyrAL6G34240	N	N	Absence in Both Datasets
9995	AlyrAL6G16000	N	N	Absence in Both Datasets
9996	AlyrAL6G43050	N	N	Absence in Both Datasets
9997	AlyrAL6G51160	N	N	Absence in Both Datasets
9998	AlyrAL6G17450	N	N	Absence in Both Datasets
9999	AlyrAL6G35890	N	N	Absence in Both Datasets
10000	AlyrAL6G35080	N	N	Absence in Both Datasets
10001	AlyrAL6G37770	N	N	Absence in Both Datasets
10002	AlyrAL6G39330	N	N	Absence in Both Datasets
10003	AlyrAL6G38550	N	N	Absence in Both Datasets
10004	AlyrAL6G35390	N	N	Absence in Both Datasets
10005	AlyrAL6G31230	N	N	Absence in Both Datasets
10006	AlyrAL6G15160	N	N	Absence in Both Datasets
10007	AlyrAL6G36780	N	N	Absence in Both Datasets
10008	AlyrAL6G39780	N	N	Absence in Both Datasets
10009	AlyrAL6G47600	N	N	Absence in Both Datasets
10010	AlyrAL6G39430	N	N	Absence in Both Datasets
10011	AlyrAL6G40120	N	N	Absence in Both Datasets
10012	AlyrAL6G42780	N	N	Absence in Both Datasets
10013	AlyrAL6G20930	N	N	Absence in Both Datasets
10014	AlyrAL6G41150	N	N	Absence in Both Datasets
10015	AlyrAL6G17590	N	N	Absence in Both Datasets
10016	AlyrAL6G47360	N	N	Absence in Both Datasets
10017	AlyrAL6G42670	N	N	Absence in Both Datasets
10018	AlyrAL6G46380	N	N	Absence in Both Datasets
10019	AlyrAL6G45620	N	N	Absence in Both Datasets
10020	AlyrAL6G12180	N	N	Absence in Both Datasets
10021	AlyrAL6G39030	N	N	Absence in Both Datasets
10022	AlyrAL6G48440	N	N	Absence in Both Datasets
10023	AlyrAL6G44440	N	N	Absence in Both Datasets
10024	AlyrAL6G51860	N	N	Absence in Both Datasets
10025	AlyrAL6G21930	N	N	Absence in Both Datasets
10026	AlyrAL6G42450	N	N	Absence in Both Datasets
10027	AlyrAL6G13020	N	N	Absence in Both Datasets
10028	AlyrAL6G14740	N	N	Absence in Both Datasets
10029	AlyrAL6G26860	N	N	Absence in Both Datasets
10030	AlyrAL6G23530	N	N	Absence in Both Datasets
10031	AlyrAL6G40190	N	N	Absence in Both Datasets
10032	AlyrAL6G20470	N	N	Absence in Both Datasets
10033	AlyrAL6G17380	N	N	Absence in Both Datasets
10034	AlyrAL6G44240	N	N	Absence in Both Datasets
10035	AlyrAL6G40130	N	N	Absence in Both Datasets
10036	AlyrAL6G51280	N	N	Absence in Both Datasets
10037	AlyrAL6G36750	N	N	Absence in Both Datasets
10038	AlyrAL6G44640	N	N	Absence in Both Datasets
10039	AlyrAL6G25510	N	N	Absence in Both Datasets
10040	AlyrAL6G14610	N	N	Absence in Both Datasets
10041	AlyrAL6G27500	N	N	Absence in Both Datasets
10042	AlyrAL6G44280	N	N	Absence in Both Datasets
10043	AlyrAL6G18340	N	N	Absence in Both Datasets
10044	AlyrAL6G20580	N	N	Absence in Both Datasets
10045	AlyrAL6G37580	N	N	Absence in Both Datasets
10046	AlyrAL6G42730	N	N	Absence in Both Datasets
10047	AlyrAL6G49820	N	N	Absence in Both Datasets
10048	AlyrAL6G47920	N	N	Absence in Both Datasets
10049	AlyrAL6G42800	N	N	Absence in Both Datasets
10050	AlyrAL6G51940	N	N	Absence in Both Datasets
10051	AlyrAL6G36950	N	N	Absence in Both Datasets
10052	AlyrAL6G52530	N	N	Absence in Both Datasets
10053	AlyrAL6G37150	N	N	Absence in Both Datasets
10054	AlyrAL6G32690	N	N	Absence in Both Datasets
10055	AlyrAL6G46990	N	N	Absence in Both Datasets
10056	AlyrAL6G45900	N	N	Absence in Both Datasets
10057	AlyrAL6G42770	N	N	Absence in Both Datasets
10058	AlyrAL6G43872	N	N	Absence in Both Datasets
10059	AlyrAL6G37620	N	N	Absence in Both Datasets
10060	AlyrAL6G32710	N	N	Absence in Both Datasets
10061	AlyrAL6G14930	N	N	Absence in Both Datasets
10062	AlyrAL6G43120	N	N	Absence in Both Datasets
10063	AlyrAL6G13990	N	N	Absence in Both Datasets
10064	AlyrAL6G43810	N	N	Absence in Both Datasets
10065	AlyrAL6G30750	N	N	Absence in Both Datasets
10066	AlyrAL6G41100	N	N	Absence in Both Datasets
10067	AlyrAL6G17640	N	N	Absence in Both Datasets
10068	AlyrAL6G46860	N	N	Absence in Both Datasets
10069	AlyrAL6G50190	N	N	Absence in Both Datasets
10070	AlyrAL6G30110	N	N	Absence in Both Datasets
10071	AlyrAL6G36060	N	N	Absence in Both Datasets
10072	AlyrAL6G12530	N	N	Absence in Both Datasets
10073	AlyrAL6G24980	N	N	Absence in Both Datasets
10074	AlyrAL6G43770	N	N	Absence in Both Datasets
10075	AlyrAL6G46020	N	N	Absence in Both Datasets
10076	AlyrAL6G51650	N	N	Absence in Both Datasets
10077	AlyrAL6G44460	N	N	Absence in Both Datasets
10078	AlyrAL6G44950	N	N	Absence in Both Datasets
10079	AlyrAL6G33820	N	N	Absence in Both Datasets
10080	AlyrAL6G37540	N	N	Absence in Both Datasets
10081	AlyrAL6G18580	N	N	Absence in Both Datasets
10082	AlyrAL6G48150	N	N	Absence in Both Datasets
10083	AlyrAL6G45520	N	N	Absence in Both Datasets
10084	AlyrAL6G39950	N	N	Absence in Both Datasets
10085	AlyrAL6G19420	N	N	Absence in Both Datasets
10086	AlyrAL6G18420	N	N	Absence in Both Datasets
10087	AlyrAL6G42150	N	N	Absence in Both Datasets
10088	AlyrAL6G32620	N	N	Absence in Both Datasets
10089	AlyrAL6G46410	N	N	Absence in Both Datasets
10090	AlyrAL6G42560	N	N	Absence in Both Datasets
10091	AlyrAL6G45400	N	N	Absence in Both Datasets
10092	AlyrAL6G36990	N	N	Absence in Both Datasets
10093	AlyrAL6G45310	N	N	Absence in Both Datasets
10094	AlyrAL6G14550	N	N	Absence in Both Datasets
10095	AlyrAL6G40290	N	N	Absence in Both Datasets
10096	AlyrAL6G26720	N	N	Absence in Both Datasets
10097	AlyrAL6G53220	N	N	Absence in Both Datasets
10098	AlyrAL6G40170	N	N	Absence in Both Datasets
10099	AlyrAL6G41590	N	N	Absence in Both Datasets
10100	AlyrAL6G11140	N	N	Absence in Both Datasets
10101	AlyrAL6G51670	N	N	Absence in Both Datasets
10102	AlyrAL6G51300	N	N	Absence in Both Datasets
10103	AlyrAL6G36740	N	N	Absence in Both Datasets
10104	AlyrAL6G43220	N	N	Absence in Both Datasets
10105	AlyrAL6G14320	N	N	Absence in Both Datasets
10106	AlyrAL6G39150	N	N	Absence in Both Datasets
10107	AlyrAL6G11070	N	N	Absence in Both Datasets
10108	AlyrAL6G19980	N	N	Absence in Both Datasets
10109	AlyrAL6G40980	N	N	Absence in Both Datasets
10110	AlyrAL6G52300	N	N	Absence in Both Datasets
10111	AlyrAL6G43530	N	N	Absence in Both Datasets
10112	AlyrAL6G14870	N	N	Absence in Both Datasets
10113	AlyrAL6G13090	N	N	Absence in Both Datasets
10114	AlyrAL6G36200	N	N	Absence in Both Datasets
10115	AlyrAL6G41560	N	N	Absence in Both Datasets
10116	AlyrAL6G41530	N	N	Absence in Both Datasets
10117	AlyrAL6G23420	N	N	Absence in Both Datasets
10118	AlyrAL6G29490	N	N	Absence in Both Datasets
10119	AlyrAL6G26840	N	N	Absence in Both Datasets
10120	AlyrAL6G43500	N	N	Absence in Both Datasets
10121	AlyrAL6G46370	N	N	Absence in Both Datasets
10122	AlyrAL6G36960	N	N	Absence in Both Datasets
10123	AlyrAL6G48850	N	N	Absence in Both Datasets
10124	AlyrAL6G42840	N	N	Absence in Both Datasets
10125	AlyrAL6G23650	N	N	Absence in Both Datasets
10126	AlyrAL6G14880	N	N	Absence in Both Datasets
10127	AlyrAL6G28050	N	N	Absence in Both Datasets
10128	AlyrAL6G35770	N	N	Absence in Both Datasets
10129	AlyrAL6G10470	N	N	Absence in Both Datasets
10130	AlyrAL6G14660	N	N	Absence in Both Datasets
10131	AlyrAL6G45330	N	N	Absence in Both Datasets
10132	AlyrAL6G15170	N	N	Absence in Both Datasets
10133	AlyrAL6G33740	N	N	Absence in Both Datasets
10134	AlyrAL6G47906	N	N	Absence in Both Datasets
10135	AlyrAL6G35270	N	N	Absence in Both Datasets
10136	AlyrAL6G46200	N	N	Absence in Both Datasets
10137	AlyrAL6G30740	N	N	Absence in Both Datasets
10138	AlyrAL6G45260	N	N	Absence in Both Datasets
10139	AlyrAL6G37000	N	N	Absence in Both Datasets
10140	AlyrAL6G46310	N	N	Absence in Both Datasets
10141	AlyrAL6G47710	N	N	Absence in Both Datasets
10142	AlyrAL6G33580	N	N	Absence in Both Datasets
10143	AlyrAL6G10790	N	N	Absence in Both Datasets
10144	AlyrAL6G16170	N	N	Absence in Both Datasets
10145	AlyrAL6G40860	N	N	Absence in Both Datasets
10146	AlyrAL6G52580	N	N	Absence in Both Datasets
10147	AlyrAL6G25750	N	N	Absence in Both Datasets
10148	AlyrAL6G18270	N	N	Absence in Both Datasets
10149	AlyrAL6G45230	N	N	Absence in Both Datasets
10150	AlyrAL6G33860	N	N	Absence in Both Datasets
10151	AlyrAL6G38750	N	N	Absence in Both Datasets
10152	AlyrAL734U10010	N	N	Absence in Both Datasets
10153	AlyrAL70U10070	N	N	Absence in Both Datasets
10154	AlyrAL70U10090	N	N	Absence in Both Datasets
10155	AlyrAL126U10030	N	N	Absence in Both Datasets
10156	AlyrAL181U10020	N	N	Absence in Both Datasets
10157	AlyrAL149U10010	N	N	Absence in Both Datasets
10158	AlyrAL77U10060	N	N	Absence in Both Datasets
10159	AlyrAL77U10070	N	N	Absence in Both Datasets
10160	AlyrAL307U10010	N	N	Absence in Both Datasets
10161	AlyrAL1G52100	N	N	Absence in Both Datasets
10162	AlyrAL1G53360	N	N	Absence in Both Datasets
10163	AlyrAL1G65820	N	N	Absence in Both Datasets
10164	AlyrAL1G10970	N	N	Absence in Both Datasets
10165	AlyrAL1G47420	N	N	Absence in Both Datasets
10166	AlyrAL1G29270	N	N	Absence in Both Datasets
10167	AlyrAL1G41110	N	N	Absence in Both Datasets
10168	AlyrAL1G53080	N	N	Absence in Both Datasets
10169	AlyrAL1G59300	N	N	Absence in Both Datasets
10170	AlyrAL1G51190	N	N	Absence in Both Datasets
10171	AlyrAL1G52090	N	N	Absence in Both Datasets
10172	AlyrAL1G43800	N	N	Absence in Both Datasets
10173	AlyrAL1G24820	N	N	Absence in Both Datasets
10174	AlyrAL1G38690	N	N	Absence in Both Datasets
10175	AlyrAL1G57260	N	N	Absence in Both Datasets
10176	AlyrAL1G61650	N	N	Absence in Both Datasets
10177	AlyrAL1G14540	N	N	Absence in Both Datasets
10178	AlyrAL1G56410	N	N	Absence in Both Datasets
10179	AlyrAL1G24410	N	N	Absence in Both Datasets
10180	AlyrAL1G25670	N	N	Absence in Both Datasets
10181	AlyrAL1G24020	N	N	Absence in Both Datasets
10182	AlyrAL1G44140	N	N	Absence in Both Datasets
10183	AlyrAL1G19840	N	N	Absence in Both Datasets
10184	AlyrAL1G38370	N	N	Absence in Both Datasets
10185	AlyrAL1G48500	N	N	Absence in Both Datasets
10186	AlyrAL1G23350	N	N	Absence in Both Datasets
10187	AlyrAL1G36890	N	N	Absence in Both Datasets
10188	AlyrAL1G65260	N	N	Absence in Both Datasets
10189	AlyrAL1G51160	N	N	Absence in Both Datasets
10190	AlyrAL1G49110	N	N	Absence in Both Datasets
10191	AlyrAL1G55460	N	N	Absence in Both Datasets
10192	AlyrAL1G47840	N	N	Absence in Both Datasets
10193	AlyrAL1G39490	N	N	Absence in Both Datasets
10194	AlyrAL1G21270	N	N	Absence in Both Datasets
10195	AlyrAL1G62250	N	N	Absence in Both Datasets
10196	AlyrAL1G22890	N	N	Absence in Both Datasets
10197	AlyrAL1G27250	N	N	Absence in Both Datasets
10198	AlyrAL1G22700	N	N	Absence in Both Datasets
10199	AlyrAL1G12310	N	N	Absence in Both Datasets
10200	AlyrAL1G47520	N	N	Absence in Both Datasets
10201	AlyrAL1G58022	N	N	Absence in Both Datasets
10202	AlyrAL1G60160	N	N	Absence in Both Datasets
10203	AlyrAL1G23020	N	N	Absence in Both Datasets
10204	AlyrAL1G64440	N	N	Absence in Both Datasets
10205	AlyrAL1G35930	N	N	Absence in Both Datasets
10206	AlyrAL1G26460	N	N	Absence in Both Datasets
10207	AlyrAL1G47240	N	N	Absence in Both Datasets
10208	AlyrAL1G25970	N	N	Absence in Both Datasets
10209	AlyrAL1G34600	N	N	Absence in Both Datasets
10210	AlyrAL1G22870	N	N	Absence in Both Datasets
10211	AlyrAL1G31180	N	N	Absence in Both Datasets
10212	AlyrAL1G55950	N	N	Absence in Both Datasets
10213	AlyrAL1G30730	N	N	Absence in Both Datasets
10214	AlyrAL1G23370	N	N	Absence in Both Datasets
10215	AlyrAL1G53770	N	N	Absence in Both Datasets
10216	AlyrAL1G52240	N	N	Absence in Both Datasets
10217	AlyrAL1G66610	N	N	Absence in Both Datasets
10218	AlyrAL1G64720	N	N	Absence in Both Datasets
10219	AlyrAL1G59060	N	N	Absence in Both Datasets
10220	AlyrAL1G10500	N	N	Absence in Both Datasets
10221	AlyrAL1G35910	N	N	Absence in Both Datasets
10222	AlyrAL1G30750	N	N	Absence in Both Datasets
10223	AlyrAL1G46190	N	N	Absence in Both Datasets
10224	AlyrAL1G43390	N	N	Absence in Both Datasets
10225	AlyrAL1G33560	N	N	Absence in Both Datasets
10226	AlyrAL1G39040	N	N	Absence in Both Datasets
10227	AlyrAL1G20620	N	N	Absence in Both Datasets
10228	AlyrAL1G23290	N	N	Absence in Both Datasets
10229	AlyrAL1G64710	N	N	Absence in Both Datasets
10230	AlyrAL1G52810	N	N	Absence in Both Datasets
10231	AlyrAL1G44880	N	N	Absence in Both Datasets
10232	AlyrAL1G16380	N	N	Absence in Both Datasets
10233	AlyrAL1G39520	N	N	Absence in Both Datasets
10234	AlyrAL1G52040	N	N	Absence in Both Datasets
10235	AlyrAL1G61150	N	N	Absence in Both Datasets
10236	AlyrAL1G27790	N	N	Absence in Both Datasets
10237	AlyrAL1G50440	N	N	Absence in Both Datasets
10238	AlyrAL1G44180	N	N	Absence in Both Datasets
10239	AlyrAL1G15480	N	N	Absence in Both Datasets
10240	AlyrAL1G45940	N	N	Absence in Both Datasets
10241	AlyrAL1G12050	N	N	Absence in Both Datasets
10242	AlyrAL1G21550	N	N	Absence in Both Datasets
10243	AlyrAL1G12640	N	N	Absence in Both Datasets
10244	AlyrAL1G23560	N	N	Absence in Both Datasets
10245	AlyrAL1G34630	N	N	Absence in Both Datasets
10246	AlyrAL1G38810	N	N	Absence in Both Datasets
10247	AlyrAL1G35694	N	N	Absence in Both Datasets
10248	AlyrAL1G12100	N	N	Absence in Both Datasets
10249	AlyrAL1G63170	N	N	Absence in Both Datasets
10250	AlyrAL1G58350	N	N	Absence in Both Datasets
10251	AlyrAL1G17790	N	N	Absence in Both Datasets
10252	AlyrAL1G13410	N	N	Absence in Both Datasets
10253	AlyrAL1G54390	N	N	Absence in Both Datasets
10254	AlyrAL1G47410	N	N	Absence in Both Datasets
10255	AlyrAL1G49140	N	N	Absence in Both Datasets
10256	AlyrAL1G48820	N	N	Absence in Both Datasets
10257	AlyrAL1G12320	N	N	Absence in Both Datasets
10258	AlyrAL1G44170	N	N	Absence in Both Datasets
10259	AlyrAL1G19870	N	N	Absence in Both Datasets
10260	AlyrAL1G52660	N	N	Absence in Both Datasets
10261	AlyrAL1G56920	N	N	Absence in Both Datasets
10262	AlyrAL1G24270	N	N	Absence in Both Datasets
10263	AlyrAL1G51400	N	N	Absence in Both Datasets
10264	AlyrAL1G51560	N	N	Absence in Both Datasets
10265	AlyrAL1G38230	N	N	Absence in Both Datasets
10266	AlyrAL1G65360	N	N	Absence in Both Datasets
10267	AlyrAL1G52930	N	N	Absence in Both Datasets
10268	AlyrAL1G54470	N	N	Absence in Both Datasets
10269	AlyrAL1G54890	N	N	Absence in Both Datasets
10270	AlyrAL1G48750	N	N	Absence in Both Datasets
10271	AlyrAL1G15410	N	N	Absence in Both Datasets
10272	AlyrAL1G40430	N	N	Absence in Both Datasets
10273	AlyrAL1G14340	N	N	Absence in Both Datasets
10274	AlyrAL1G66230	N	N	Absence in Both Datasets
10275	AlyrAL1G44110	N	N	Absence in Both Datasets
10276	AlyrAL1G32150	N	N	Absence in Both Datasets
10277	AlyrAL1G55820	N	N	Absence in Both Datasets
10278	AlyrAL1G35000	N	N	Absence in Both Datasets
10279	AlyrAL1G31640	N	N	Absence in Both Datasets
10280	AlyrAL1G50180	N	N	Absence in Both Datasets
10281	AlyrAL1G38220	N	N	Absence in Both Datasets
10282	AlyrAL1G65740	N	N	Absence in Both Datasets
10283	AlyrAL1G15170	N	N	Absence in Both Datasets
10284	AlyrAL1G15710	N	N	Absence in Both Datasets
10285	AlyrAL1G62220	N	N	Absence in Both Datasets
10286	AlyrAL1G67470	N	N	Absence in Both Datasets
10287	AlyrAL1G12420	N	N	Absence in Both Datasets
10288	AlyrAL1G64790	N	N	Absence in Both Datasets
10289	AlyrAL1G10150	N	N	Absence in Both Datasets
10290	AlyrAL1G37830	N	N	Absence in Both Datasets
10291	AlyrAL1G50080	N	N	Absence in Both Datasets
10292	AlyrAL1G65790	N	N	Absence in Both Datasets
10293	AlyrAL1G43280	N	N	Absence in Both Datasets
10294	AlyrAL1G50020	N	N	Absence in Both Datasets
10295	AlyrAL1G45100	N	N	Absence in Both Datasets
10296	AlyrAL1G59330	N	N	Absence in Both Datasets
10297	AlyrAL1G47070	N	N	Absence in Both Datasets
10298	AlyrAL1G49850	N	N	Absence in Both Datasets
10299	AlyrAL1G20772	N	N	Absence in Both Datasets
10300	AlyrAL1G41100	N	N	Absence in Both Datasets
10301	AlyrAL1G19530	N	N	Absence in Both Datasets
10302	AlyrAL1G54280	N	N	Absence in Both Datasets
10303	AlyrAL1G32010	N	N	Absence in Both Datasets
10304	AlyrAL1G18190	N	N	Absence in Both Datasets
10305	AlyrAL1G48320	N	N	Absence in Both Datasets
10306	AlyrAL1G63590	N	N	Absence in Both Datasets
10307	AlyrAL1G47550	N	N	Absence in Both Datasets
10308	AlyrAL1G20600	N	N	Absence in Both Datasets
10309	AlyrAL1G48740	N	N	Absence in Both Datasets
10310	AlyrAL1G49130	N	N	Absence in Both Datasets
10311	AlyrAL1G39640	N	N	Absence in Both Datasets
10312	AlyrAL1G57870	N	N	Absence in Both Datasets
10313	AlyrAL1G48970	N	N	Absence in Both Datasets
10314	AlyrAL1G49330	N	N	Absence in Both Datasets
10315	AlyrAL1G51720	N	N	Absence in Both Datasets
10316	AlyrAL1G31220	N	N	Absence in Both Datasets
10317	AlyrAL1G35250	N	N	Absence in Both Datasets
10318	AlyrAL1G51760	N	N	Absence in Both Datasets
10319	AlyrAL1G56840	N	N	Absence in Both Datasets
10320	AlyrAL1G25640	N	N	Absence in Both Datasets
10321	AlyrAL1G26910	N	N	Absence in Both Datasets
10322	AlyrAL1G67170	N	N	Absence in Both Datasets
10323	AlyrAL1G61180	N	N	Absence in Both Datasets
10324	AlyrAL1G44830	N	N	Absence in Both Datasets
10325	AlyrAL1G46960	N	N	Absence in Both Datasets
10326	AlyrAL1G64880	N	N	Absence in Both Datasets
10327	AlyrAL1G36900	N	N	Absence in Both Datasets
10328	AlyrAL1G11520	N	N	Absence in Both Datasets
10329	AlyrAL1G67390	N	N	Absence in Both Datasets
10330	AlyrAL1G60960	N	N	Absence in Both Datasets
10331	AlyrAL1G42340	N	N	Absence in Both Datasets
10332	AlyrAL1G48250	N	N	Absence in Both Datasets
10333	AlyrAL1G52540	N	N	Absence in Both Datasets
10334	AlyrAL1G26470	N	N	Absence in Both Datasets
10335	AlyrAL1G23490	N	N	Absence in Both Datasets
10336	AlyrAL1G13290	N	N	Absence in Both Datasets
10337	AlyrAL1G30440	N	N	Absence in Both Datasets
10338	AlyrAL1G52770	N	N	Absence in Both Datasets
10339	AlyrAL1G64810	N	N	Absence in Both Datasets
10340	AlyrAL1G24994	N	N	Absence in Both Datasets
10341	AlyrAL1G66600	N	N	Absence in Both Datasets
10342	AlyrAL1G61510	N	N	Absence in Both Datasets
10343	AlyrAL1G54660	N	N	Absence in Both Datasets
10344	AlyrAL1G39290	N	N	Absence in Both Datasets
10345	AlyrAL1G66200	N	N	Absence in Both Datasets
10346	AlyrAL1G57630	N	N	Absence in Both Datasets
10347	AlyrAL1G60830	N	N	Absence in Both Datasets
10348	AlyrAL1G35600	N	N	Absence in Both Datasets
10349	AlyrAL1G62280	N	N	Absence in Both Datasets
10350	AlyrAL1G61760	N	N	Absence in Both Datasets
10351	AlyrAL1G33620	N	N	Absence in Both Datasets
10352	AlyrAL1G53120	N	N	Absence in Both Datasets
10353	AlyrAL1G57100	N	N	Absence in Both Datasets
10354	AlyrAL1G25010	N	N	Absence in Both Datasets
10355	AlyrAL1G17780	N	N	Absence in Both Datasets
10356	AlyrAL1G62380	N	N	Absence in Both Datasets
10357	AlyrAL1G32540	N	N	Absence in Both Datasets
10358	AlyrAL1G42920	N	N	Absence in Both Datasets
10359	AlyrAL1G64760	N	N	Absence in Both Datasets
10360	AlyrAL1G16830	N	N	Absence in Both Datasets
10361	AlyrAL1G46360	N	N	Absence in Both Datasets
10362	AlyrAL1G43860	N	N	Absence in Both Datasets
10363	AlyrAL1G12630	N	N	Absence in Both Datasets
10364	AlyrAL1G17500	N	N	Absence in Both Datasets
10365	AlyrAL1G41960	N	N	Absence in Both Datasets
10366	AlyrAL1G32910	N	N	Absence in Both Datasets
10367	AlyrAL1G41080	N	N	Absence in Both Datasets
10368	AlyrAL1G26620	N	N	Absence in Both Datasets
10369	AlyrAL1G54450	N	N	Absence in Both Datasets
10370	AlyrAL1G60720	N	N	Absence in Both Datasets
10371	AlyrAL1G52000	N	N	Absence in Both Datasets
10372	AlyrAL1G14490	N	N	Absence in Both Datasets
10373	AlyrAL1G38380	N	N	Absence in Both Datasets
10374	AlyrAL1G37860	N	N	Absence in Both Datasets
10375	AlyrAL1G51460	N	N	Absence in Both Datasets
10376	AlyrAL1G10400	N	N	Absence in Both Datasets
10377	AlyrAL1G14040	N	N	Absence in Both Datasets
10378	AlyrAL1G56450	N	N	Absence in Both Datasets
10379	AlyrAL1G55240	N	N	Absence in Both Datasets
10380	AlyrAL1G40380	N	N	Absence in Both Datasets
10381	AlyrAL1G36730	N	N	Absence in Both Datasets
10382	AlyrAL1G56320	N	N	Absence in Both Datasets
10383	AlyrAL1G62010	N	N	Absence in Both Datasets
10384	AlyrAL1G52530	N	N	Absence in Both Datasets
10385	AlyrAL1G51100	N	N	Absence in Both Datasets
10386	AlyrAL1G50040	N	N	Absence in Both Datasets
10387	AlyrAL1G18050	N	N	Absence in Both Datasets
10388	AlyrAL1G34910	N	N	Absence in Both Datasets
10389	AlyrAL1G17060	N	N	Absence in Both Datasets
10390	AlyrAL1G28530	N	N	Absence in Both Datasets
10391	AlyrAL1G61770	N	N	Absence in Both Datasets
10392	AlyrAL1G60370	N	N	Absence in Both Datasets
10393	AlyrAL1G21860	N	N	Absence in Both Datasets
10394	AlyrAL1G46480	N	N	Absence in Both Datasets
10395	AlyrAL1G14050	N	N	Absence in Both Datasets
10396	AlyrAL1G44950	N	N	Absence in Both Datasets
10397	AlyrAL1G60750	N	N	Absence in Both Datasets
10398	AlyrAL1G38700	N	N	Absence in Both Datasets
10399	AlyrAL1G66500	N	N	Absence in Both Datasets
10400	AlyrAL322U10010	N	N	Absence in Both Datasets
10401	AlyrAL109U10020	N	N	Absence in Both Datasets
10402	AlyrAL27U10020	N	N	Absence in Both Datasets
10403	AlyrAL7G40250	N	N	Absence in Both Datasets
10404	AlyrAL7G14090	N	N	Absence in Both Datasets
10405	AlyrAL7G49570	N	N	Absence in Both Datasets
10406	AlyrAL7G17550	N	N	Absence in Both Datasets
10407	AlyrAL7G28800	N	N	Absence in Both Datasets
10408	AlyrAL7G20490	N	N	Absence in Both Datasets
10409	AlyrAL7G21860	N	N	Absence in Both Datasets
10410	AlyrAL7G19034	N	N	Absence in Both Datasets
10411	AlyrAL7G14390	N	N	Absence in Both Datasets
10412	AlyrAL7G44700	N	N	Absence in Both Datasets
10413	AlyrAL7G46240	N	N	Absence in Both Datasets
10414	AlyrAL7G17170	N	N	Absence in Both Datasets
10415	AlyrAL7G17560	N	N	Absence in Both Datasets
10416	AlyrAL7G40400	N	N	Absence in Both Datasets
10417	AlyrAL7G49780	N	N	Absence in Both Datasets
10418	AlyrAL7G49840	N	N	Absence in Both Datasets
10419	AlyrAL7G10040	N	N	Absence in Both Datasets
10420	AlyrAL7G43400	N	N	Absence in Both Datasets
10421	AlyrAL7G27350	N	N	Absence in Both Datasets
10422	AlyrAL7G14820	N	N	Absence in Both Datasets
10423	AlyrAL7G38240	N	N	Absence in Both Datasets
10424	AlyrAL7G39550	N	N	Absence in Both Datasets
10425	AlyrAL7G22060	N	N	Absence in Both Datasets
10426	AlyrAL7G14070	N	N	Absence in Both Datasets
10427	AlyrAL7G49350	N	N	Absence in Both Datasets
10428	AlyrAL7G34120	N	N	Absence in Both Datasets
10429	AlyrAL7G43890	N	N	Absence in Both Datasets
10430	AlyrAL7G32550	N	N	Absence in Both Datasets
10431	AlyrAL7G47304	N	N	Absence in Both Datasets
10432	AlyrAL7G45350	N	N	Absence in Both Datasets
10433	AlyrAL7G42160	N	N	Absence in Both Datasets
10434	AlyrAL7G15640	N	N	Absence in Both Datasets
10435	AlyrAL7G41140	N	N	Absence in Both Datasets
10436	AlyrAL7G20180	N	N	Absence in Both Datasets
10437	AlyrAL7G11170	N	N	Absence in Both Datasets
10438	AlyrAL7G37900	N	N	Absence in Both Datasets
10439	AlyrAL7G21970	N	N	Absence in Both Datasets
10440	AlyrAL7G35900	N	N	Absence in Both Datasets
10441	AlyrAL7G38920	N	N	Absence in Both Datasets
10442	AlyrAL7G43310	N	N	Absence in Both Datasets
10443	AlyrAL7G13010	N	N	Absence in Both Datasets
10444	AlyrAL7G39150	N	N	Absence in Both Datasets
10445	AlyrAL7G34840	N	N	Absence in Both Datasets
10446	AlyrAL7G21680	N	N	Absence in Both Datasets
10447	AlyrAL7G12490	N	N	Absence in Both Datasets
10448	AlyrAL7G31060	N	N	Absence in Both Datasets
10449	AlyrAL7G31680	N	N	Absence in Both Datasets
10450	AlyrAL7G44940	N	N	Absence in Both Datasets
10451	AlyrAL7G47940	N	N	Absence in Both Datasets
10452	AlyrAL7G38640	N	N	Absence in Both Datasets
10453	AlyrAL7G46020	N	N	Absence in Both Datasets
10454	AlyrAL7G44640	N	N	Absence in Both Datasets
10455	AlyrAL7G19080	N	N	Absence in Both Datasets
10456	AlyrAL7G11370	N	N	Absence in Both Datasets
10457	AlyrAL7G43410	N	N	Absence in Both Datasets
10458	AlyrAL7G48740	N	N	Absence in Both Datasets
10459	AlyrAL7G49730	N	N	Absence in Both Datasets
10460	AlyrAL7G35880	N	N	Absence in Both Datasets
10461	AlyrAL7G17760	N	N	Absence in Both Datasets
10462	AlyrAL7G41470	N	N	Absence in Both Datasets
10463	AlyrAL7G31200	N	N	Absence in Both Datasets
10464	AlyrAL7G44310	N	N	Absence in Both Datasets
10465	AlyrAL7G18790	N	N	Absence in Both Datasets
10466	AlyrAL7G13020	N	N	Absence in Both Datasets
10467	AlyrAL7G42620	N	N	Absence in Both Datasets
10468	AlyrAL7G27340	N	N	Absence in Both Datasets
10469	AlyrAL7G28610	N	N	Absence in Both Datasets
10470	AlyrAL7G13290	N	N	Absence in Both Datasets
10471	AlyrAL7G31140	N	N	Absence in Both Datasets
10472	AlyrAL7G27360	N	N	Absence in Both Datasets
10473	AlyrAL7G28490	N	N	Absence in Both Datasets
10474	AlyrAL7G17830	N	N	Absence in Both Datasets
10475	AlyrAL7G38140	N	N	Absence in Both Datasets
10476	AlyrAL7G19650	N	N	Absence in Both Datasets
10477	AlyrAL7G12780	N	N	Absence in Both Datasets
10478	AlyrAL7G14620	N	N	Absence in Both Datasets
10479	AlyrAL7G23340	N	N	Absence in Both Datasets
10480	AlyrAL7G48010	N	N	Absence in Both Datasets
10481	AlyrAL7G11430	N	N	Absence in Both Datasets
10482	AlyrAL7G39170	N	N	Absence in Both Datasets
10483	AlyrAL7G37990	N	N	Absence in Both Datasets
10484	AlyrAL7G22680	N	N	Absence in Both Datasets
10485	AlyrAL7G37680	N	N	Absence in Both Datasets
10486	AlyrAL7G45490	N	N	Absence in Both Datasets
10487	AlyrAL7G49764	N	N	Absence in Both Datasets
10488	AlyrAL7G52250	N	N	Absence in Both Datasets
10489	AlyrAL7G13280	N	N	Absence in Both Datasets
10490	AlyrAL7G41940	N	N	Absence in Both Datasets
10491	AlyrAL7G37130	N	N	Absence in Both Datasets
10492	AlyrAL7G46200	N	N	Absence in Both Datasets
10493	AlyrAL7G32720	N	N	Absence in Both Datasets
10494	AlyrAL7G48870	N	N	Absence in Both Datasets
10495	AlyrAL7G51850	N	N	Absence in Both Datasets
10496	AlyrAL7G43880	N	N	Absence in Both Datasets
10497	AlyrAL7G21210	N	N	Absence in Both Datasets
10498	AlyrAL7G33900	N	N	Absence in Both Datasets
10499	AlyrAL7G38330	N	N	Absence in Both Datasets
10500	AlyrAL7G36020	N	N	Absence in Both Datasets
10501	AlyrAL7G20730	N	N	Absence in Both Datasets
10502	AlyrAL7G43570	N	N	Absence in Both Datasets
10503	AlyrAL7G39820	N	N	Absence in Both Datasets
10504	AlyrAL7G35890	N	N	Absence in Both Datasets
10505	AlyrAL7G17690	N	N	Absence in Both Datasets
10506	AlyrAL7G44250	N	N	Absence in Both Datasets
10507	AlyrAL7G45570	N	N	Absence in Both Datasets
10508	AlyrAL7G38230	N	N	Absence in Both Datasets
10509	AlyrAL7G43330	N	N	Absence in Both Datasets
10510	AlyrAL7G14810	N	N	Absence in Both Datasets
10511	AlyrAL7G50460	N	N	Absence in Both Datasets
10512	AlyrAL7G48750	N	N	Absence in Both Datasets
10513	AlyrAL7G31170	N	N	Absence in Both Datasets
10514	AlyrAL7G41720	N	N	Absence in Both Datasets
10515	AlyrAL7G46930	N	N	Absence in Both Datasets
10516	AlyrAL7G36210	N	N	Absence in Both Datasets
10517	AlyrAL7G23590	N	N	Absence in Both Datasets
10518	AlyrAL7G36460	N	N	Absence in Both Datasets
10519	AlyrAL7G18590	N	N	Absence in Both Datasets
10520	AlyrAL7G43080	N	N	Absence in Both Datasets
10521	AlyrAL7G21240	N	N	Absence in Both Datasets
10522	AlyrAL7G20540	N	N	Absence in Both Datasets
10523	AlyrAL7G25130	N	N	Absence in Both Datasets
10524	AlyrAL7G23650	N	N	Absence in Both Datasets
10525	AlyrAL7G30240	N	N	Absence in Both Datasets
10526	AlyrAL7G50180	N	N	Absence in Both Datasets
10527	AlyrAL7G52600	N	N	Absence in Both Datasets
10528	AlyrAL7G13050	N	N	Absence in Both Datasets
10529	AlyrAL7G13260	N	N	Absence in Both Datasets
10530	AlyrAL7G14510	N	N	Absence in Both Datasets
10531	AlyrAL7G40390	N	N	Absence in Both Datasets
10532	AlyrAL7G28930	N	N	Absence in Both Datasets
10533	AlyrAL7G47350	N	N	Absence in Both Datasets
10534	AlyrAL7G40580	N	N	Absence in Both Datasets
10535	AlyrAL7G23860	N	N	Absence in Both Datasets
10536	AlyrAL7G25360	N	N	Absence in Both Datasets
10537	AlyrAL7G34750	N	N	Absence in Both Datasets
10538	AlyrAL7G24630	N	N	Absence in Both Datasets
10539	AlyrAL7G43480	N	N	Absence in Both Datasets
10540	AlyrAL7G27620	N	N	Absence in Both Datasets
10541	AlyrAL7G52970	N	N	Absence in Both Datasets
10542	AlyrAL7G17180	N	N	Absence in Both Datasets
10543	AlyrAL7G37240	N	N	Absence in Both Datasets
10544	AlyrAL7G14980	N	N	Absence in Both Datasets
10545	AlyrAL7G15920	N	N	Absence in Both Datasets
10546	AlyrAL7G44100	N	N	Absence in Both Datasets
10547	AlyrAL7G13190	N	N	Absence in Both Datasets
10548	AlyrAL7G14580	N	N	Absence in Both Datasets
10549	AlyrAL7G28130	N	N	Absence in Both Datasets
10550	AlyrAL7G48300	N	N	Absence in Both Datasets
10551	AlyrAL7G33590	N	N	Absence in Both Datasets
10552	AlyrAL7G50340	N	N	Absence in Both Datasets
10553	AlyrAL7G46790	N	N	Absence in Both Datasets
10554	AlyrAL7G48590	N	N	Absence in Both Datasets
10555	AlyrAL7G18560	N	N	Absence in Both Datasets
10556	AlyrAL7G19390	N	N	Absence in Both Datasets
10557	AlyrAL7G42030	N	N	Absence in Both Datasets
10558	AlyrAL7G26390	N	N	Absence in Both Datasets
10559	AlyrAL7G18260	N	N	Absence in Both Datasets
10560	AlyrAL7G48340	N	N	Absence in Both Datasets
10561	AlyrAL7G34570	N	N	Absence in Both Datasets
10562	AlyrAL7G40510	N	N	Absence in Both Datasets
10563	AlyrAL7G13620	N	N	Absence in Both Datasets
10564	AlyrAL7G27700	N	N	Absence in Both Datasets
10565	AlyrAL7G34000	N	N	Absence in Both Datasets
10566	AlyrAL7G14370	N	N	Absence in Both Datasets
10567	AlyrAL7G42650	N	N	Absence in Both Datasets
10568	AlyrAL7G52954	N	N	Absence in Both Datasets
10569	AlyrAL7G25760	N	N	Absence in Both Datasets
10570	AlyrAL7G45450	N	N	Absence in Both Datasets
10571	AlyrAL7G12660	N	N	Absence in Both Datasets
10572	AlyrAL7G43350	N	N	Absence in Both Datasets
10573	AlyrAL7G20070	N	N	Absence in Both Datasets
10574	AlyrAL7G14270	N	N	Absence in Both Datasets
10575	AlyrAL7G28940	N	N	Absence in Both Datasets
10576	AlyrAL7G43970	N	N	Absence in Both Datasets
10577	AlyrAL7G45290	N	N	Absence in Both Datasets
10578	AlyrAL7G23530	N	N	Absence in Both Datasets
10579	AlyrAL7G39830	N	N	Absence in Both Datasets
10580	AlyrAL7G12890	N	N	Absence in Both Datasets
10581	AlyrAL7G46460	N	N	Absence in Both Datasets
10582	AlyrAL7G33980	N	N	Absence in Both Datasets
10583	AlyrAL7G48770	N	N	Absence in Both Datasets
10584	AlyrAL7G44780	N	N	Absence in Both Datasets
10585	AlyrAL7G15980	N	N	Absence in Both Datasets
10586	AlyrAL7G48310	N	N	Absence in Both Datasets
10587	AlyrAL7G43670	N	N	Absence in Both Datasets
10588	AlyrAL7G40550	N	N	Absence in Both Datasets
10589	AlyrAL3G49060	N	N	Absence in Both Datasets
10590	AlyrAL3G44360	N	N	Absence in Both Datasets
10591	AlyrAL3G14280	N	N	Absence in Both Datasets
10592	AlyrAL3G39460	N	N	Absence in Both Datasets
10593	AlyrAL3G50470	N	N	Absence in Both Datasets
10594	AlyrAL3G17420	N	N	Absence in Both Datasets
10595	AlyrAL3G10780	N	N	Absence in Both Datasets
10596	AlyrAL3G52560	N	N	Absence in Both Datasets
10597	AlyrAL3G14370	N	N	Absence in Both Datasets
10598	AlyrAL3G44300	N	N	Absence in Both Datasets
10599	AlyrAL3G12130	N	N	Absence in Both Datasets
10600	AlyrAL3G19760	N	N	Absence in Both Datasets
10601	AlyrAL3G13390	N	N	Absence in Both Datasets
10602	AlyrAL3G43460	N	N	Absence in Both Datasets
10603	AlyrAL3G36450	N	N	Absence in Both Datasets
10604	AlyrAL3G30720	N	N	Absence in Both Datasets
10605	AlyrAL3G46220	N	N	Absence in Both Datasets
10606	AlyrAL3G34210	N	N	Absence in Both Datasets
10607	AlyrAL3G44620	N	N	Absence in Both Datasets
10608	AlyrAL3G21940	N	N	Absence in Both Datasets
10609	AlyrAL3G28300	N	N	Absence in Both Datasets
10610	AlyrAL3G38590	N	N	Absence in Both Datasets
10611	AlyrAL3G44590	N	N	Absence in Both Datasets
10612	AlyrAL3G39750	N	N	Absence in Both Datasets
10613	AlyrAL3G37300	N	N	Absence in Both Datasets
10614	AlyrAL3G38330	N	N	Absence in Both Datasets
10615	AlyrAL3G10410	N	N	Absence in Both Datasets
10616	AlyrAL3G42670	N	N	Absence in Both Datasets
10617	AlyrAL3G53210	N	N	Absence in Both Datasets
10618	AlyrAL3G44230	N	N	Absence in Both Datasets
10619	AlyrAL3G41680	N	N	Absence in Both Datasets
10620	AlyrAL3G17630	N	N	Absence in Both Datasets
10621	AlyrAL3G26650	N	N	Absence in Both Datasets
10622	AlyrAL3G52150	N	N	Absence in Both Datasets
10623	AlyrAL3G54470	N	N	Absence in Both Datasets
10624	AlyrAL3G34550	N	N	Absence in Both Datasets
10625	AlyrAL3G51720	N	N	Absence in Both Datasets
10626	AlyrAL3G52480	N	N	Absence in Both Datasets
10627	AlyrAL3G48040	N	N	Absence in Both Datasets
10628	AlyrAL3G40970	N	N	Absence in Both Datasets
10629	AlyrAL3G15800	N	N	Absence in Both Datasets
10630	AlyrAL3G48140	N	N	Absence in Both Datasets
10631	AlyrAL3G44510	N	N	Absence in Both Datasets
10632	AlyrAL3G51170	N	N	Absence in Both Datasets
10633	AlyrAL3G17440	N	N	Absence in Both Datasets
10634	AlyrAL3G12470	N	N	Absence in Both Datasets
10635	AlyrAL3G26220	N	N	Absence in Both Datasets
10636	AlyrAL3G27350	N	N	Absence in Both Datasets
10637	AlyrAL3G13640	N	N	Absence in Both Datasets
10638	AlyrAL3G45990	N	N	Absence in Both Datasets
10639	AlyrAL3G43420	N	N	Absence in Both Datasets
10640	AlyrAL3G19470	N	N	Absence in Both Datasets
10641	AlyrAL3G45100	N	N	Absence in Both Datasets
10642	AlyrAL3G45740	N	N	Absence in Both Datasets
10643	AlyrAL3G37600	N	N	Absence in Both Datasets
10644	AlyrAL3G44480	N	N	Absence in Both Datasets
10645	AlyrAL3G25900	N	N	Absence in Both Datasets
10646	AlyrAL3G49340	N	N	Absence in Both Datasets
10647	AlyrAL3G53300	N	N	Absence in Both Datasets
10648	AlyrAL3G20270	N	N	Absence in Both Datasets
10649	AlyrAL3G12060	N	N	Absence in Both Datasets
10650	AlyrAL3G52420	N	N	Absence in Both Datasets
10651	AlyrAL3G23150	N	N	Absence in Both Datasets
10652	AlyrAL3G52240	N	N	Absence in Both Datasets
10653	AlyrAL3G49150	N	N	Absence in Both Datasets
10654	AlyrAL3G36480	N	N	Absence in Both Datasets
10655	AlyrAL3G47580	N	N	Absence in Both Datasets
10656	AlyrAL3G46490	N	N	Absence in Both Datasets
10657	AlyrAL3G45310	N	N	Absence in Both Datasets
10658	AlyrAL3G15050	N	N	Absence in Both Datasets
10659	AlyrAL3G47930	N	N	Absence in Both Datasets
10660	AlyrAL3G23780	N	N	Absence in Both Datasets
10661	AlyrAL3G19440	N	N	Absence in Both Datasets
10662	AlyrAL3G12900	N	N	Absence in Both Datasets
10663	AlyrAL3G49440	N	N	Absence in Both Datasets
10664	AlyrAL3G44530	N	N	Absence in Both Datasets
10665	AlyrAL3G28060	N	N	Absence in Both Datasets
10666	AlyrAL3G38980	N	N	Absence in Both Datasets
10667	AlyrAL3G34910	N	N	Absence in Both Datasets
10668	AlyrAL3G49710	N	N	Absence in Both Datasets
10669	AlyrAL3G35950	N	N	Absence in Both Datasets
10670	AlyrAL3G34480	N	N	Absence in Both Datasets
10671	AlyrAL3G39920	N	N	Absence in Both Datasets
10672	AlyrAL3G44090	N	N	Absence in Both Datasets
10673	AlyrAL3G12250	N	N	Absence in Both Datasets
10674	AlyrAL3G31570	N	N	Absence in Both Datasets
10675	AlyrAL3G33280	N	N	Absence in Both Datasets
10676	AlyrAL3G31970	N	N	Absence in Both Datasets
10677	AlyrAL3G25600	N	N	Absence in Both Datasets
10678	AlyrAL3G24650	N	N	Absence in Both Datasets
10679	AlyrAL3G34980	N	N	Absence in Both Datasets
10680	AlyrAL3G51160	N	N	Absence in Both Datasets
10681	AlyrAL3G35210	N	N	Absence in Both Datasets
10682	AlyrAL3G43080	N	N	Absence in Both Datasets
10683	AlyrAL3G51850	N	N	Absence in Both Datasets
10684	AlyrAL3G31650	N	N	Absence in Both Datasets
10685	AlyrAL3G51860	N	N	Absence in Both Datasets
10686	AlyrAL3G40254	N	N	Absence in Both Datasets
10687	AlyrAL3G47690	N	N	Absence in Both Datasets
10688	AlyrAL3G52180	N	N	Absence in Both Datasets
10689	AlyrAL3G38800	N	N	Absence in Both Datasets
10690	AlyrAL3G44340	N	N	Absence in Both Datasets
10691	AlyrAL3G37590	N	N	Absence in Both Datasets
10692	AlyrAL3G44390	N	N	Absence in Both Datasets
10693	AlyrAL3G20030	N	N	Absence in Both Datasets
10694	AlyrAL3G12630	N	N	Absence in Both Datasets
10695	AlyrAL3G14110	N	N	Absence in Both Datasets
10696	AlyrAL3G28030	N	N	Absence in Both Datasets
10697	AlyrAL3G45970	N	N	Absence in Both Datasets
10698	AlyrAL3G18680	N	N	Absence in Both Datasets
10699	AlyrAL3G39480	N	N	Absence in Both Datasets
10700	AlyrAL3G54070	N	N	Absence in Both Datasets
10701	AlyrAL3G47710	N	N	Absence in Both Datasets
10702	AlyrAL3G13730	N	N	Absence in Both Datasets
10703	AlyrAL3G21980	N	N	Absence in Both Datasets
10704	AlyrAL3G46530	N	N	Absence in Both Datasets
10705	AlyrAL3G45210	N	N	Absence in Both Datasets
10706	AlyrAL3G26670	N	N	Absence in Both Datasets
10707	AlyrAL3G17580	N	N	Absence in Both Datasets
10708	AlyrAL3G16460	N	N	Absence in Both Datasets
10709	AlyrAL3G25260	N	N	Absence in Both Datasets
10710	AlyrAL3G15810	N	N	Absence in Both Datasets
10711	AlyrAL3G52020	N	N	Absence in Both Datasets
10712	AlyrAL3G48630	N	N	Absence in Both Datasets
10713	AlyrAL3G36370	N	N	Absence in Both Datasets
10714	AlyrAL3G38860	N	N	Absence in Both Datasets
10715	AlyrAL3G39930	N	N	Absence in Both Datasets
10716	AlyrAL3G36490	N	N	Absence in Both Datasets
10717	AlyrAL3G54280	N	N	Absence in Both Datasets
10718	AlyrAL3G38790	N	N	Absence in Both Datasets
10719	AlyrAL3G38400	N	N	Absence in Both Datasets
10720	AlyrAL3G36720	N	N	Absence in Both Datasets
10721	AlyrAL3G50420	N	N	Absence in Both Datasets
10722	AlyrAL3G13210	N	N	Absence in Both Datasets
10723	AlyrAL3G36320	N	N	Absence in Both Datasets
10724	AlyrAL3G52700	N	N	Absence in Both Datasets
10725	AlyrAL3G13250	N	N	Absence in Both Datasets
10726	AlyrAL3G25650	N	N	Absence in Both Datasets
10727	AlyrAL3G10830	N	N	Absence in Both Datasets
10728	AlyrAL3G44810	N	N	Absence in Both Datasets
10729	AlyrAL3G14490	N	N	Absence in Both Datasets
10730	AlyrAL3G46430	N	N	Absence in Both Datasets
10731	AlyrAL3G45040	N	N	Absence in Both Datasets
10732	AlyrAL3G48300	N	N	Absence in Both Datasets
10733	AlyrAL3G39250	N	N	Absence in Both Datasets
10734	AlyrAL3G33400	N	N	Absence in Both Datasets
10735	AlyrAL3G24770	N	N	Absence in Both Datasets
10736	AlyrAL3G43440	N	N	Absence in Both Datasets
10737	AlyrAL3G21420	N	N	Absence in Both Datasets
10738	AlyrAL3G10722	N	N	Absence in Both Datasets
10739	AlyrAL3G54210	N	N	Absence in Both Datasets
10740	AlyrAL3G31780	N	N	Absence in Both Datasets
10741	AlyrAL3G46270	N	N	Absence in Both Datasets
10742	AlyrAL3G44270	N	N	Absence in Both Datasets
10743	AlyrAL3G47540	N	N	Absence in Both Datasets
10744	AlyrAL3G46340	N	N	Absence in Both Datasets
10745	AlyrAL3G38490	N	N	Absence in Both Datasets
10746	AlyrAL3G54010	N	N	Absence in Both Datasets
10747	AlyrAL3G26750	N	N	Absence in Both Datasets
10748	AlyrAL3G44570	N	N	Absence in Both Datasets
10749	AlyrAL3G51330	N	N	Absence in Both Datasets
10750	AlyrAL3G43470	N	N	Absence in Both Datasets
10751	AlyrAL3G15670	N	N	Absence in Both Datasets
10752	AlyrAL3G29040	N	N	Absence in Both Datasets
10753	AlyrAL3G28780	N	N	Absence in Both Datasets
10754	AlyrAL3G38480	N	N	Absence in Both Datasets
10755	AlyrAL3G43700	N	N	Absence in Both Datasets
10756	AlyrAL3G29090	N	N	Absence in Both Datasets
10757	AlyrAL3G39320	N	N	Absence in Both Datasets
10758	AlyrAL3G47270	N	N	Absence in Both Datasets
10759	AlyrAL3G40000	N	N	Absence in Both Datasets
10760	AlyrAL3G47240	N	N	Absence in Both Datasets
10761	AlyrAL3G35230	N	N	Absence in Both Datasets
10762	AlyrAL3G43070	N	N	Absence in Both Datasets
10763	AlyrAL3G41040	N	N	Absence in Both Datasets
10764	AlyrAL3G42980	N	N	Absence in Both Datasets
10765	AlyrAL3G38600	N	N	Absence in Both Datasets
10766	AlyrAL3G18760	N	N	Absence in Both Datasets
10767	AlyrAL3G51910	N	N	Absence in Both Datasets
10768	AlyrAL3G35690	N	N	Absence in Both Datasets
10769	AlyrAL3G39600	N	N	Absence in Both Datasets
10770	AlyrAL3G48110	N	N	Absence in Both Datasets
10771	AlyrAL3G15560	N	N	Absence in Both Datasets
10772	AlyrAL3G25220	N	N	Absence in Both Datasets
10773	AlyrAL3G47100	N	N	Absence in Both Datasets
10774	AlyrAL3G13630	N	N	Absence in Both Datasets
10775	AlyrAL3G19130	N	N	Absence in Both Datasets
10776	AlyrAL3G44350	N	N	Absence in Both Datasets
10777	AlyrAL3G28580	N	N	Absence in Both Datasets
10778	AlyrAL3G53240	N	N	Absence in Both Datasets
10779	AlyrAL3G23690	N	N	Absence in Both Datasets
10780	AlyrAL3G42260	N	N	Absence in Both Datasets
10781	AlyrAL3G14770	N	N	Absence in Both Datasets
10782	AlyrAL3G38700	N	N	Absence in Both Datasets
10783	AlyrAL3G49620	N	N	Absence in Both Datasets
10784	AlyrAL3G43830	N	N	Absence in Both Datasets
10785	AlyrAL3G17130	N	N	Absence in Both Datasets
10786	AlyrAL3G24140	N	N	Absence in Both Datasets
10787	AlyrAL3G48230	N	N	Absence in Both Datasets
10788	AlyrAL3G34370	N	N	Absence in Both Datasets
10789	AlyrAL3G28130	N	N	Absence in Both Datasets
10790	AlyrAL3G11380	N	N	Absence in Both Datasets
10791	AlyrAL3G52650	N	N	Absence in Both Datasets
10792	AlyrAL3G11780	N	N	Absence in Both Datasets
10793	AlyrAL3G35590	N	N	Absence in Both Datasets
10794	AlyrAL3G18140	N	N	Absence in Both Datasets
10795	AlyrAL3G19630	N	N	Absence in Both Datasets
10796	AlyrAL3G48280	N	N	Absence in Both Datasets
10797	AlyrAL3G21110	N	N	Absence in Both Datasets
10798	AlyrAL3G44240	N	N	Absence in Both Datasets
10799	AlyrAL3G15420	N	N	Absence in Both Datasets
10800	AlyrAL3G17860	N	N	Absence in Both Datasets
10801	AlyrAL3G46000	N	N	Absence in Both Datasets
10802	AlyrAL3G48420	N	N	Absence in Both Datasets
10803	AlyrAL3G46240	N	N	Absence in Both Datasets
10804	AlyrAL3G21740	N	N	Absence in Both Datasets
10805	AlyrAL3G13840	N	N	Absence in Both Datasets
10806	AlyrAL3G46840	N	N	Absence in Both Datasets
10807	AlyrAL3G23700	N	N	Absence in Both Datasets
10808	AlyrAL3G52670	N	N	Absence in Both Datasets
10809	AlyrAL3G32060	N	N	Absence in Both Datasets
10810	AlyrAL3G37290	N	N	Absence in Both Datasets
10811	AlyrAL655U10010	N	N	Absence in Both Datasets
10812	AlyrAL2G33870	N	N	Absence in Both Datasets
10813	AlyrAL2G24740	N	N	Absence in Both Datasets
10814	AlyrAL2G10590	N	N	Absence in Both Datasets
10815	AlyrAL2G17090	N	N	Absence in Both Datasets
10816	AlyrAL2G32120	N	N	Absence in Both Datasets
10817	AlyrAL2G39820	N	N	Absence in Both Datasets
10818	AlyrAL2G23830	N	N	Absence in Both Datasets
10819	AlyrAL2G22770	N	N	Absence in Both Datasets
10820	AlyrAL2G18300	N	N	Absence in Both Datasets
10821	AlyrAL2G20910	N	N	Absence in Both Datasets
10822	AlyrAL2G19690	N	N	Absence in Both Datasets
10823	AlyrAL2G14710	N	N	Absence in Both Datasets
10824	AlyrAL2G15710	N	N	Absence in Both Datasets
10825	AlyrAL2G20040	N	N	Absence in Both Datasets
10826	AlyrAL2G39830	N	N	Absence in Both Datasets
10827	AlyrAL2G21440	N	N	Absence in Both Datasets
10828	AlyrAL2G16080	N	N	Absence in Both Datasets
10829	AlyrAL2G25470	N	N	Absence in Both Datasets
10830	AlyrAL2G29490	N	N	Absence in Both Datasets
10831	AlyrAL2G32270	N	N	Absence in Both Datasets
10832	AlyrAL2G19140	N	N	Absence in Both Datasets
10833	AlyrAL2G37040	N	N	Absence in Both Datasets
10834	AlyrAL2G39270	N	N	Absence in Both Datasets
10835	AlyrAL2G30822	N	N	Absence in Both Datasets
10836	AlyrAL2G18970	N	N	Absence in Both Datasets
10837	AlyrAL2G35460	N	N	Absence in Both Datasets
10838	AlyrAL2G21960	N	N	Absence in Both Datasets
10839	AlyrAL2G27870	N	N	Absence in Both Datasets
10840	AlyrAL2G16050	N	N	Absence in Both Datasets
10841	AlyrAL2G41000	N	N	Absence in Both Datasets
10842	AlyrAL2G18320	N	N	Absence in Both Datasets
10843	AlyrAL2G13360	N	N	Absence in Both Datasets
10844	AlyrAL2G25880	N	N	Absence in Both Datasets
10845	AlyrAL2G34320	N	N	Absence in Both Datasets
10846	AlyrAL2G39810	N	N	Absence in Both Datasets
10847	AlyrAL2G22320	N	N	Absence in Both Datasets
10848	AlyrAL2G20120	N	N	Absence in Both Datasets
10849	AlyrAL2G33050	N	N	Absence in Both Datasets
10850	AlyrAL2G22190	N	N	Absence in Both Datasets
10851	AlyrAL2G12100	N	N	Absence in Both Datasets
10852	AlyrAL2G29750	N	N	Absence in Both Datasets
10853	AlyrAL2G14850	N	N	Absence in Both Datasets
10854	AlyrAL2G37160	N	N	Absence in Both Datasets
10855	AlyrAL2G22890	N	N	Absence in Both Datasets
10856	AlyrAL2G33170	N	N	Absence in Both Datasets
10857	AlyrAL2G23400	N	N	Absence in Both Datasets
10858	AlyrAL2G22900	N	N	Absence in Both Datasets
10859	AlyrAL2G17400	N	N	Absence in Both Datasets
10860	AlyrAL2G29470	N	N	Absence in Both Datasets
10861	AlyrAL2G41780	N	N	Absence in Both Datasets
10862	AlyrAL2G35070	N	N	Absence in Both Datasets
10863	AlyrAL2G25620	N	N	Absence in Both Datasets
10864	AlyrAL2G27980	N	N	Absence in Both Datasets
10865	AlyrAL2G20140	N	N	Absence in Both Datasets
10866	AlyrAL2G11520	N	N	Absence in Both Datasets
10867	AlyrAL2G16530	N	N	Absence in Both Datasets
10868	AlyrAL2G34300	N	N	Absence in Both Datasets
10869	AlyrAL2G15060	N	N	Absence in Both Datasets
10870	AlyrAL2G37480	N	N	Absence in Both Datasets
10871	AlyrAL2G19650	N	N	Absence in Both Datasets
10872	AlyrAL2G14300	N	N	Absence in Both Datasets
10873	AlyrAL2G32702	N	N	Absence in Both Datasets
10874	AlyrAL2G16070	N	N	Absence in Both Datasets
10875	AlyrAL2G19750	N	N	Absence in Both Datasets
10876	AlyrAL2G26180	N	N	Absence in Both Datasets
10877	AlyrAL2G13570	N	N	Absence in Both Datasets
10878	AlyrAL2G35140	N	N	Absence in Both Datasets
10879	AlyrAL2G19250	N	N	Absence in Both Datasets
10880	AlyrAL2G27410	N	N	Absence in Both Datasets
10881	AlyrAL2G22920	N	N	Absence in Both Datasets
10882	AlyrAL2G12240	N	N	Absence in Both Datasets
10883	AlyrAL2G19350	N	N	Absence in Both Datasets
10884	AlyrAL2G12800	N	N	Absence in Both Datasets
10885	AlyrAL2G12120	N	N	Absence in Both Datasets
10886	AlyrAL2G24790	N	N	Absence in Both Datasets
10887	AlyrAL2G34530	N	N	Absence in Both Datasets
10888	AlyrAL2G16890	N	N	Absence in Both Datasets
10889	AlyrAL2G13200	N	N	Absence in Both Datasets
10890	AlyrAL2G35230	N	N	Absence in Both Datasets
10891	AlyrAL2G12930	N	N	Absence in Both Datasets
10892	AlyrAL2G25076	N	N	Absence in Both Datasets
10893	AlyrAL2G24770	N	N	Absence in Both Datasets
10894	AlyrAL2G22360	N	N	Absence in Both Datasets
10895	AlyrAL2G30220	N	N	Absence in Both Datasets
10896	AlyrAL2G25630	N	N	Absence in Both Datasets
10897	AlyrAL2G21050	N	N	Absence in Both Datasets
10898	AlyrAL2G25010	N	N	Absence in Both Datasets
10899	AlyrAL2G12770	N	N	Absence in Both Datasets
10900	AlyrAL2G41020	N	N	Absence in Both Datasets
10901	AlyrAL2G15320	N	N	Absence in Both Datasets
10902	AlyrAL2G17790	N	N	Absence in Both Datasets
10903	AlyrAL2G21830	N	N	Absence in Both Datasets
10904	AlyrAL2G30630	N	N	Absence in Both Datasets
10905	AlyrAL2G36820	N	N	Absence in Both Datasets
10906	AlyrAL2G33130	N	N	Absence in Both Datasets
10907	AlyrAL2G10600	N	N	Absence in Both Datasets
10908	AlyrAL2G21930	N	N	Absence in Both Datasets
10909	AlyrAL2G40120	N	N	Absence in Both Datasets
10910	AlyrAL2G25650	N	N	Absence in Both Datasets
10911	AlyrAL2G24550	N	N	Absence in Both Datasets
10912	AlyrAL2G24820	N	N	Absence in Both Datasets
10913	AlyrAL2G19280	N	N	Absence in Both Datasets
10914	AlyrAL2G18150	N	N	Absence in Both Datasets
10915	AlyrAL2G39570	N	N	Absence in Both Datasets
10916	AlyrAL2G35320	N	N	Absence in Both Datasets
10917	AlyrAL2G37030	N	N	Absence in Both Datasets
10918	AlyrAL2G39940	N	N	Absence in Both Datasets
10919	AlyrAL2G22940	N	N	Absence in Both Datasets
10920	AlyrAL2G19080	N	N	Absence in Both Datasets
10921	AlyrAL2G25000	N	N	Absence in Both Datasets
10922	AlyrAL2G22780	N	N	Absence in Both Datasets
10923	AlyrAL2G17320	N	N	Absence in Both Datasets
10924	AlyrAL2G38500	N	N	Absence in Both Datasets
10925	AlyrAL2G34920	N	N	Absence in Both Datasets
10926	AlyrAL2G20860	N	N	Absence in Both Datasets
10927	AlyrAL2G23060	N	N	Absence in Both Datasets
10928	AlyrAL2G38110	N	N	Absence in Both Datasets
10929	AlyrAL2G17700	N	N	Absence in Both Datasets
10930	AlyrAL2G16900	N	N	Absence in Both Datasets
10931	AlyrAL2G29760	N	N	Absence in Both Datasets
10932	AlyrAL2G20190	N	N	Absence in Both Datasets
10933	AlyrAL2G11420	N	N	Absence in Both Datasets
10934	AlyrAL2G25710	N	N	Absence in Both Datasets
10935	AlyrAL2G35420	N	N	Absence in Both Datasets
10936	AlyrAL2G40160	N	N	Absence in Both Datasets
10937	AlyrAL2G28730	N	N	Absence in Both Datasets
10938	AlyrAL2G38130	N	N	Absence in Both Datasets
10939	AlyrAL2G19760	N	N	Absence in Both Datasets
10940	AlyrAL2G16850	N	N	Absence in Both Datasets
10941	AlyrAL2G36680	N	N	Absence in Both Datasets
10942	AlyrAL2G17310	N	N	Absence in Both Datasets
10943	AlyrAL2G24880	N	N	Absence in Both Datasets
10944	AlyrAL2G16770	N	N	Absence in Both Datasets
10945	AlyrAL2G29690	N	N	Absence in Both Datasets
10946	AlyrAL2G20060	N	N	Absence in Both Datasets
10947	AlyrAL2G27360	N	N	Absence in Both Datasets
10948	AlyrAL2G21400	N	N	Absence in Both Datasets
10949	AlyrAL2G16700	N	N	Absence in Both Datasets
10950	AlyrAL2G19010	N	N	Absence in Both Datasets
10951	AlyrAL2G39180	N	N	Absence in Both Datasets
10952	AlyrAL2G39800	N	N	Absence in Both Datasets
10953	AlyrAL2G21680	N	N	Absence in Both Datasets
10954	AlyrAL2G17220	N	N	Absence in Both Datasets
10955	AlyrAL2G16060	N	N	Absence in Both Datasets
10956	AlyrAL2G23420	N	N	Absence in Both Datasets
10957	AlyrAL2G40370	N	N	Absence in Both Datasets
10958	AlyrAL2G20990	N	N	Absence in Both Datasets
10959	AlyrAL2G14610	N	N	Absence in Both Datasets
10960	AlyrAL2G24440	N	N	Absence in Both Datasets
10961	AlyrAL2G23050	N	N	Absence in Both Datasets
10962	AlyrAL2G27380	N	N	Absence in Both Datasets
10963	AlyrAL2G21850	N	N	Absence in Both Datasets
10964	AlyrAL2G19070	N	N	Absence in Both Datasets
10965	AlyrAL2G10330	N	N	Absence in Both Datasets
10966	AlyrAL2G18030	N	N	Absence in Both Datasets
10967	AlyrAL2G24220	N	N	Absence in Both Datasets
10968	AlyrAL2G21030	N	N	Absence in Both Datasets
10969	AlyrAL2G13940	N	N	Absence in Both Datasets
10970	AlyrAL2G12070	N	N	Absence in Both Datasets
10971	AlyrAL595U10020	N	N	Absence in Both Datasets
10972	AlyrAL439U10012	N	N	Absence in Both Datasets
10973	AlyrAL80U10100	N	N	Absence in Both Datasets
10974	AlyrAL86U10010	N	N	Absence in Both Datasets
10975	AlyrAL86U10020	N	N	Absence in Both Datasets
10976	AlyrAL86U10030	N	N	Absence in Both Datasets
10977	AlyrAL680U10010	N	N	Absence in Both Datasets
10978	AlyrAL682U10020	N	N	Absence in Both Datasets
10979	AlyrAL1017U10010	N	N	Absence in Both Datasets
10980	AlyrAL36U10010	N	N	Absence in Both Datasets
10981	AlyrAL34U10070	N	N	Absence in Both Datasets
10982	AlyrAL305U10010	N	N	Absence in Both Datasets
10983	AlyrAL206U10030	N	N	Absence in Both Datasets
10984	AlyrAL206U10020	N	N	Absence in Both Datasets
10985	AlyrAL376U10010	N	N	Absence in Both Datasets
10986	AlyrAL823U10020	N	N	Absence in Both Datasets
10987	AlyrAL594U10010	N	N	Absence in Both Datasets
10988	AlyrAL721U10010	N	N	Absence in Both Datasets
10989	AlyrAL721U10030	N	N	Absence in Both Datasets
10990	AlyrAL8G41340	N	N	Absence in Both Datasets
10991	AlyrAL8G37770	N	N	Absence in Both Datasets
10992	AlyrAL8G15200	N	N	Absence in Both Datasets
10993	AlyrAL8G18900	N	N	Absence in Both Datasets
10994	AlyrAL8G15220	N	N	Absence in Both Datasets
10995	AlyrAL8G21680	N	N	Absence in Both Datasets
10996	AlyrAL8G36710	N	N	Absence in Both Datasets
10997	AlyrAL8G27320	N	N	Absence in Both Datasets
10998	AlyrAL8G33660	N	N	Absence in Both Datasets
10999	AlyrAL8G41970	N	N	Absence in Both Datasets
11000	AlyrAL8G19510	N	N	Absence in Both Datasets
11001	AlyrAL8G17640	N	N	Absence in Both Datasets
11002	AlyrAL8G13330	N	N	Absence in Both Datasets
11003	AlyrAL8G13380	N	N	Absence in Both Datasets
11004	AlyrAL8G29570	N	N	Absence in Both Datasets
11005	AlyrAL8G22060	N	N	Absence in Both Datasets
11006	AlyrAL8G17070	N	N	Absence in Both Datasets
11007	AlyrAL8G27390	N	N	Absence in Both Datasets
11008	AlyrAL8G35410	N	N	Absence in Both Datasets
11009	AlyrAL8G25700	N	N	Absence in Both Datasets
11010	AlyrAL8G13550	N	N	Absence in Both Datasets
11011	AlyrAL8G24110	N	N	Absence in Both Datasets
11012	AlyrAL8G12150	N	N	Absence in Both Datasets
11013	AlyrAL8G23310	N	N	Absence in Both Datasets
11014	AlyrAL8G35520	N	N	Absence in Both Datasets
11015	AlyrAL8G17630	N	N	Absence in Both Datasets
11016	AlyrAL8G10050	N	N	Absence in Both Datasets
11017	AlyrAL8G16500	N	N	Absence in Both Datasets
11018	AlyrAL8G24210	N	N	Absence in Both Datasets
11019	AlyrAL8G25310	N	N	Absence in Both Datasets
11020	AlyrAL8G18700	N	N	Absence in Both Datasets
11021	AlyrAL8G23190	N	N	Absence in Both Datasets
11022	AlyrAL8G28410	N	N	Absence in Both Datasets
11023	AlyrAL8G14920	N	N	Absence in Both Datasets
11024	AlyrAL8G15420	N	N	Absence in Both Datasets
11025	AlyrAL8G26840	N	N	Absence in Both Datasets
11026	AlyrAL8G24760	N	N	Absence in Both Datasets
11027	AlyrAL8G11680	N	N	Absence in Both Datasets
11028	AlyrAL8G25270	N	N	Absence in Both Datasets
11029	AlyrAL8G18630	N	N	Absence in Both Datasets
11030	AlyrAL8G22820	N	N	Absence in Both Datasets
11031	AlyrAL8G43370	N	N	Absence in Both Datasets
11032	AlyrAL8G19030	N	N	Absence in Both Datasets
11033	AlyrAL8G18610	N	N	Absence in Both Datasets
11034	AlyrAL8G33740	N	N	Absence in Both Datasets
11035	AlyrAL8G15240	N	N	Absence in Both Datasets
11036	AlyrAL8G17220	N	N	Absence in Both Datasets
11037	AlyrAL8G42260	N	N	Absence in Both Datasets
11038	AlyrAL8G42700	N	N	Absence in Both Datasets
11039	AlyrAL8G38280	N	N	Absence in Both Datasets
11040	AlyrAL8G43174	N	N	Absence in Both Datasets
11041	AlyrAL8G10120	N	N	Absence in Both Datasets
11042	AlyrAL8G31260	N	N	Absence in Both Datasets
11043	AlyrAL8G25610	N	N	Absence in Both Datasets
11044	AlyrAL8G29320	N	N	Absence in Both Datasets
11045	AlyrAL8G17510	N	N	Absence in Both Datasets
11046	AlyrAL8G44600	N	N	Absence in Both Datasets
11047	AlyrAL8G18190	N	N	Absence in Both Datasets
11048	AlyrAL8G10890	N	N	Absence in Both Datasets
11049	AlyrAL8G22590	N	N	Absence in Both Datasets
11050	AlyrAL8G39580	N	N	Absence in Both Datasets
11051	AlyrAL8G10900	N	N	Absence in Both Datasets
11052	AlyrAL8G29550	N	N	Absence in Both Datasets
11053	AlyrAL8G10090	N	N	Absence in Both Datasets
11054	AlyrAL8G24150	N	N	Absence in Both Datasets
11055	AlyrAL8G19540	N	N	Absence in Both Datasets
11056	AlyrAL8G40590	N	N	Absence in Both Datasets
11057	AlyrAL8G28450	N	N	Absence in Both Datasets
11058	AlyrAL8G11030	N	N	Absence in Both Datasets
11059	AlyrAL8G36190	N	N	Absence in Both Datasets
11060	AlyrAL8G18740	N	N	Absence in Both Datasets
11061	AlyrAL8G19970	N	N	Absence in Both Datasets
11062	AlyrAL8G11210	N	N	Absence in Both Datasets
11063	AlyrAL8G13170	N	N	Absence in Both Datasets
11064	AlyrAL8G43300	N	N	Absence in Both Datasets
11065	AlyrAL8G14680	N	N	Absence in Both Datasets
11066	AlyrAL8G23500	N	N	Absence in Both Datasets
11067	AlyrAL8G11010	N	N	Absence in Both Datasets
11068	AlyrAL8G29450	N	N	Absence in Both Datasets
11069	AlyrAL8G18720	N	N	Absence in Both Datasets
11070	AlyrAL8G23390	N	N	Absence in Both Datasets
11071	AlyrAL8G25960	N	N	Absence in Both Datasets
11072	AlyrAL8G12280	N	N	Absence in Both Datasets
11073	AlyrAL8G19050	N	N	Absence in Both Datasets
11074	AlyrAL8G23280	N	N	Absence in Both Datasets
11075	AlyrAL8G24610	N	N	Absence in Both Datasets
11076	AlyrAL8G27560	N	N	Absence in Both Datasets
11077	AlyrAL8G17890	N	N	Absence in Both Datasets
11078	AlyrAL8G11160	N	N	Absence in Both Datasets
11079	AlyrAL8G33550	N	N	Absence in Both Datasets
11080	AlyrAL8G16950	N	N	Absence in Both Datasets
11081	AlyrAL8G17110	N	N	Absence in Both Datasets
11082	AlyrAL8G35180	N	N	Absence in Both Datasets
11083	AlyrAL8G23440	N	N	Absence in Both Datasets
11084	AlyrAL8G43650	N	N	Absence in Both Datasets
11085	AlyrAL8G21890	N	N	Absence in Both Datasets
11086	AlyrAL8G30370	N	N	Absence in Both Datasets
11087	AlyrAL8G10760	N	N	Absence in Both Datasets
11088	AlyrAL8G28760	N	N	Absence in Both Datasets
11089	AlyrAL8G42120	N	N	Absence in Both Datasets
11090	AlyrAL8G20630	N	N	Absence in Both Datasets
11091	AlyrAL8G16800	N	N	Absence in Both Datasets
11092	AlyrAL8G31360	N	N	Absence in Both Datasets
11093	AlyrAL8G11460	N	N	Absence in Both Datasets
11094	AlyrAL8G36570	N	N	Absence in Both Datasets
11095	AlyrAL8G39260	N	N	Absence in Both Datasets
11096	AlyrAL8G15210	N	N	Absence in Both Datasets
11097	AlyrAL8G31710	N	N	Absence in Both Datasets
11098	AlyrAL8G15190	N	N	Absence in Both Datasets
11099	AlyrAL8G15130	N	N	Absence in Both Datasets
11100	AlyrAL8G11190	N	N	Absence in Both Datasets
11101	AlyrAL8G19454	N	N	Absence in Both Datasets
11102	AlyrAL8G39280	N	N	Absence in Both Datasets
11103	AlyrAL8G32050	N	N	Absence in Both Datasets
11104	AlyrAL8G31190	N	N	Absence in Both Datasets
11105	AlyrAL8G42390	N	N	Absence in Both Datasets
11106	AlyrAL8G24350	N	N	Absence in Both Datasets
11107	AlyrAL8G23150	N	N	Absence in Both Datasets
11108	AlyrAL8G25900	N	N	Absence in Both Datasets
11109	AlyrAL8G33490	N	N	Absence in Both Datasets
11110	AlyrAL8G22120	N	N	Absence in Both Datasets
11111	AlyrAL8G18410	N	N	Absence in Both Datasets
11112	AlyrAL8G19940	N	N	Absence in Both Datasets
11113	AlyrAL8G16890	N	N	Absence in Both Datasets
11114	AlyrAL8G20090	N	N	Absence in Both Datasets
11115	AlyrAL8G27890	N	N	Absence in Both Datasets
11116	AlyrAL8G10080	N	N	Absence in Both Datasets
11117	AlyrAL8G25070	N	N	Absence in Both Datasets
11118	AlyrAL8G21240	N	N	Absence in Both Datasets
11119	AlyrAL8G21170	N	N	Absence in Both Datasets
11120	AlyrAL8G26000	N	N	Absence in Both Datasets
11121	AlyrAL8G33600	N	N	Absence in Both Datasets
11122	AlyrAL8G12900	N	N	Absence in Both Datasets
11123	AlyrAL8G22580	N	N	Absence in Both Datasets
11124	AlyrAL8G13210	N	N	Absence in Both Datasets
11125	AlyrAL8G29980	N	N	Absence in Both Datasets
11126	AlyrAL8G29880	N	N	Absence in Both Datasets
11127	AlyrAL8G25060	N	N	Absence in Both Datasets
11128	AlyrAL8G10570	N	N	Absence in Both Datasets
11129	AlyrAL8G33580	N	N	Absence in Both Datasets
11130	AlyrAL8G18010	N	N	Absence in Both Datasets
11131	AlyrAL8G13300	N	N	Absence in Both Datasets
11132	AlyrAL8G20670	N	N	Absence in Both Datasets
11133	AlyrAL8G14660	N	N	Absence in Both Datasets
11134	AlyrAL8G16260	N	N	Absence in Both Datasets
11135	AlyrAL8G19680	N	N	Absence in Both Datasets
11136	AlyrAL8G33560	N	N	Absence in Both Datasets
11137	AlyrAL8G29930	N	N	Absence in Both Datasets
11138	AlyrAL8G36000	N	N	Absence in Both Datasets
11139	AlyrAL8G19310	N	N	Absence in Both Datasets
11140	AlyrAL8G16810	N	N	Absence in Both Datasets
11141	AlyrAL8G19590	N	N	Absence in Both Datasets
11142	AlyrAL8G40420	N	N	Absence in Both Datasets
11143	AlyrAL8G21030	N	N	Absence in Both Datasets
11144	AlyrAL52U10070	N	N	Absence in Both Datasets
11145	AlyrAL100U10020	N	N	Absence in Both Datasets
11146	AlyrAL450U10030	N	N	Absence in Both Datasets
11147	AlyrAL450U10020	N	N	Absence in Both Datasets
11148	Bostr.27895s0117	N	N	Absence in Both Datasets
11149	Bostr.27895s0111	N	N	Absence in Both Datasets
11150	Bostr.27895s0109	N	N	Absence in Both Datasets
11151	Bostr.27895s0021	N	N	Absence in Both Datasets
11152	Bostr.27895s0009	N	N	Absence in Both Datasets
11153	Bostr.27895s0152	N	N	Absence in Both Datasets
11154	Bostr.27895s0091	N	N	Absence in Both Datasets
11155	Bostr.27895s0065	N	N	Absence in Both Datasets
11156	Bostr.27895s0011	N	N	Absence in Both Datasets
11157	Bostr.27895s0110	N	N	Absence in Both Datasets
11158	Bostr.27895s0100	N	N	Absence in Both Datasets
11159	Bostr.27895s0031	N	N	Absence in Both Datasets
11160	Bostr.25496s0001	N	N	Absence in Both Datasets
11161	Bostr.23794s0754	N	N	Absence in Both Datasets
11162	Bostr.23794s0048	N	N	Absence in Both Datasets
11163	Bostr.23794s0851	N	N	Absence in Both Datasets
11164	Bostr.23794s0521	N	N	Absence in Both Datasets
11165	Bostr.23794s0293	N	N	Absence in Both Datasets
11166	Bostr.23794s0522	N	N	Absence in Both Datasets
11167	Bostr.23794s0410	N	N	Absence in Both Datasets
11168	Bostr.23794s0857	N	N	Absence in Both Datasets
11169	Bostr.23794s0291	N	N	Absence in Both Datasets
11170	Bostr.23794s0660	N	N	Absence in Both Datasets
11171	Bostr.23794s0505	N	N	Absence in Both Datasets
11172	Bostr.23794s0863	N	N	Absence in Both Datasets
11173	Bostr.23794s0295	N	N	Absence in Both Datasets
11174	Bostr.23794s0730	N	N	Absence in Both Datasets
11175	Bostr.23794s0683	N	N	Absence in Both Datasets
11176	Bostr.23794s0105	N	N	Absence in Both Datasets
11177	Bostr.23794s0677	N	N	Absence in Both Datasets
11178	Bostr.23794s0340	N	N	Absence in Both Datasets
11179	Bostr.23794s0396	N	N	Absence in Both Datasets
11180	Bostr.23794s0234	N	N	Absence in Both Datasets
11181	Bostr.23794s0581	N	N	Absence in Both Datasets
11182	Bostr.23794s0822	N	N	Absence in Both Datasets
11183	Bostr.23794s0772	N	N	Absence in Both Datasets
11184	Bostr.13175s0071	N	N	Absence in Both Datasets
11185	Bostr.13175s0057	N	N	Absence in Both Datasets
11186	Bostr.9017s0007	N	N	Absence in Both Datasets
11187	Bostr.9017s0020	N	N	Absence in Both Datasets
11188	Bostr.9017s0011	N	N	Absence in Both Datasets
11189	Bostr.29044s0048	N	N	Absence in Both Datasets
11190	Bostr.29044s0037	N	N	Absence in Both Datasets
11191	Bostr.29044s0003	N	N	Absence in Both Datasets
11192	Bostr.29044s0115	N	N	Absence in Both Datasets
11193	Bostr.29044s0073	N	N	Absence in Both Datasets
11194	Bostr.29044s0077	N	N	Absence in Both Datasets
11195	Bostr.3640s0001	N	N	Absence in Both Datasets
11196	Bostr.3640s0137	N	N	Absence in Both Datasets
11197	Bostr.3640s0112	N	N	Absence in Both Datasets
11198	Bostr.10089s0011	N	N	Absence in Both Datasets
11199	Bostr.10089s0023	N	N	Absence in Both Datasets
11200	Bostr.0682s0001	N	N	Absence in Both Datasets
11201	Bostr.12659s0291	N	N	Absence in Both Datasets
11202	Bostr.12659s0088	N	N	Absence in Both Datasets
11203	Bostr.12659s0371	N	N	Absence in Both Datasets
11204	Bostr.12659s0051	N	N	Absence in Both Datasets
11205	Bostr.12659s0093	N	N	Absence in Both Datasets
11206	Bostr.12659s0001	N	N	Absence in Both Datasets
11207	Bostr.12659s0217	N	N	Absence in Both Datasets
11208	Bostr.12659s0192	N	N	Absence in Both Datasets
11209	Bostr.12659s0136	N	N	Absence in Both Datasets
11210	Bostr.12659s0090	N	N	Absence in Both Datasets
11211	Bostr.12659s0372	N	N	Absence in Both Datasets
11212	Bostr.12659s0148	N	N	Absence in Both Datasets
11213	Bostr.12659s0375	N	N	Absence in Both Datasets
11214	Bostr.26833s0889	N	N	Absence in Both Datasets
11215	Bostr.26833s0621	N	N	Absence in Both Datasets
11216	Bostr.26833s0832	N	N	Absence in Both Datasets
11217	Bostr.26833s0096	N	N	Absence in Both Datasets
11218	Bostr.26833s0185	N	N	Absence in Both Datasets
11219	Bostr.26833s0874	N	N	Absence in Both Datasets
11220	Bostr.26833s0752	N	N	Absence in Both Datasets
11221	Bostr.26833s0383	N	N	Absence in Both Datasets
11222	Bostr.26833s0015	N	N	Absence in Both Datasets
11223	Bostr.26833s0673	N	N	Absence in Both Datasets
11224	Bostr.26833s0290	N	N	Absence in Both Datasets
11225	Bostr.26833s0287	N	N	Absence in Both Datasets
11226	Bostr.26833s0527	N	N	Absence in Both Datasets
11227	Bostr.26833s0971	N	N	Absence in Both Datasets
11228	Bostr.26833s0532	N	N	Absence in Both Datasets
11229	Bostr.26833s0005	N	N	Absence in Both Datasets
11230	Bostr.26833s0390	N	N	Absence in Both Datasets
11231	Bostr.13128s0001	N	N	Absence in Both Datasets
11232	Bostr.22598s0003	N	N	Absence in Both Datasets
11233	Bostr.22598s0001	N	N	Absence in Both Datasets
11234	Bostr.22598s0002	N	N	Absence in Both Datasets
11235	Bostr.7528s0001	N	N	Absence in Both Datasets
11236	Bostr.15089s0001	N	N	Absence in Both Datasets
11237	Bostr.0720s0001	N	N	Absence in Both Datasets
11238	Bostr.19046s0100	N	N	Absence in Both Datasets
11239	Bostr.19046s0047	N	N	Absence in Both Datasets
11240	Bostr.19046s0004	N	N	Absence in Both Datasets
11241	Bostr.19046s0097	N	N	Absence in Both Datasets
11242	Bostr.6885s0001	N	N	Absence in Both Datasets
11243	Bostr.19412s0001	N	N	Absence in Both Datasets
11244	Bostr.22157s0153	N	N	Absence in Both Datasets
11245	Bostr.22157s0106	N	N	Absence in Both Datasets
11246	Bostr.22157s0092	N	N	Absence in Both Datasets
11247	Bostr.22157s0140	N	N	Absence in Both Datasets
11248	Bostr.22157s0090	N	N	Absence in Both Datasets
11249	Bostr.22157s0099	N	N	Absence in Both Datasets
11250	Bostr.22157s0053	N	N	Absence in Both Datasets
11251	Bostr.22157s0048	N	N	Absence in Both Datasets
11252	Bostr.3279s0006	N	N	Absence in Both Datasets
11253	Bostr.3279s0039	N	N	Absence in Both Datasets
11254	Bostr.26527s0333	N	N	Absence in Both Datasets
11255	Bostr.26527s0296	N	N	Absence in Both Datasets
11256	Bostr.26527s0157	N	N	Absence in Both Datasets
11257	Bostr.26527s0468	N	N	Absence in Both Datasets
11258	Bostr.26527s0002	N	N	Absence in Both Datasets
11259	Bostr.26527s0228	N	N	Absence in Both Datasets
11260	Bostr.26527s0031	N	N	Absence in Both Datasets
11261	Bostr.26527s0408	N	N	Absence in Both Datasets
11262	Bostr.1460s0203	N	N	Absence in Both Datasets
11263	Bostr.1460s0139	N	N	Absence in Both Datasets
11264	Bostr.1460s0212	N	N	Absence in Both Datasets
11265	Bostr.1460s0001	N	N	Absence in Both Datasets
11266	Bostr.12474s0002	N	N	Absence in Both Datasets
11267	Bostr.0837s0001	N	N	Absence in Both Datasets
11268	Bostr.13553s0004	N	N	Absence in Both Datasets
11269	Bostr.8169s0024	N	N	Absence in Both Datasets
11270	Bostr.8169s0025	N	N	Absence in Both Datasets
11271	Bostr.8169s0011	N	N	Absence in Both Datasets
11272	Bostr.8169s0023	N	N	Absence in Both Datasets
11273	Bostr.29514s0060	N	N	Absence in Both Datasets
11274	Bostr.29514s0017	N	N	Absence in Both Datasets
11275	Bostr.21132s0004	N	N	Absence in Both Datasets
11276	Bostr.21132s0006	N	N	Absence in Both Datasets
11277	Bostr.25453s0001	N	N	Absence in Both Datasets
11278	Bostr.25453s0002	N	N	Absence in Both Datasets
11279	Bostr.1040s0005	N	N	Absence in Both Datasets
11280	Bostr.1040s0015	N	N	Absence in Both Datasets
11281	Bostr.1040s0020	N	N	Absence in Both Datasets
11282	Bostr.1040s0068	N	N	Absence in Both Datasets
11283	Bostr.1040s0021	N	N	Absence in Both Datasets
11284	Bostr.3359s0082	N	N	Absence in Both Datasets
11285	Bostr.3359s0017	N	N	Absence in Both Datasets
11286	Bostr.3359s0103	N	N	Absence in Both Datasets
11287	Bostr.3359s0007	N	N	Absence in Both Datasets
11288	Bostr.3359s0131	N	N	Absence in Both Datasets
11289	Bostr.3359s0091	N	N	Absence in Both Datasets
11290	Bostr.3359s0055	N	N	Absence in Both Datasets
11291	Bostr.3359s0167	N	N	Absence in Both Datasets
11292	Bostr.11813s0001	N	N	Absence in Both Datasets
11293	Bostr.26417s0001	N	N	Absence in Both Datasets
11294	Bostr.13307s0001	N	N	Absence in Both Datasets
11295	Bostr.3148s0080	N	N	Absence in Both Datasets
11296	Bostr.3148s0084	N	N	Absence in Both Datasets
11297	Bostr.3148s0184	N	N	Absence in Both Datasets
11298	Bostr.3148s0105	N	N	Absence in Both Datasets
11299	Bostr.3148s0230	N	N	Absence in Both Datasets
11300	Bostr.3148s0012	N	N	Absence in Both Datasets
11301	Bostr.3148s0132	N	N	Absence in Both Datasets
11302	Bostr.3148s0241	N	N	Absence in Both Datasets
11303	Bostr.3148s0073	N	N	Absence in Both Datasets
11304	Bostr.3148s0139	N	N	Absence in Both Datasets
11305	Bostr.29246s0012	N	N	Absence in Both Datasets
11306	Bostr.2902s0025	N	N	Absence in Both Datasets
11307	Bostr.2902s0121	N	N	Absence in Both Datasets
11308	Bostr.2902s0079	N	N	Absence in Both Datasets
11309	Bostr.2902s0240	N	N	Absence in Both Datasets
11310	Bostr.2902s0310	N	N	Absence in Both Datasets
11311	Bostr.2902s0214	N	N	Absence in Both Datasets
11312	Bostr.2902s0321	N	N	Absence in Both Datasets
11313	Bostr.29964s0002	N	N	Absence in Both Datasets
11314	Bostr.15516s0001	N	N	Absence in Both Datasets
11315	Bostr.5342s0002	N	N	Absence in Both Datasets
11316	Bostr.5342s0003	N	N	Absence in Both Datasets
11317	Bostr.0124s0061	N	N	Absence in Both Datasets
11318	Bostr.0124s0156	N	N	Absence in Both Datasets
11319	Bostr.0124s0010	N	N	Absence in Both Datasets
11320	Bostr.0124s0155	N	N	Absence in Both Datasets
11321	Bostr.0124s0164	N	N	Absence in Both Datasets
11322	Bostr.0124s0198	N	N	Absence in Both Datasets
11323	Bostr.0124s0021	N	N	Absence in Both Datasets
11324	Bostr.0124s0024	N	N	Absence in Both Datasets
11325	Bostr.10273s0297	N	N	Absence in Both Datasets
11326	Bostr.10273s0374	N	N	Absence in Both Datasets
11327	Bostr.10273s0251	N	N	Absence in Both Datasets
11328	Bostr.10273s0105	N	N	Absence in Both Datasets
11329	Bostr.10273s0092	N	N	Absence in Both Datasets
11330	Bostr.10273s0187	N	N	Absence in Both Datasets
11331	Bostr.10273s0366	N	N	Absence in Both Datasets
11332	Bostr.10273s0283	N	N	Absence in Both Datasets
11333	Bostr.10273s0306	N	N	Absence in Both Datasets
11334	Bostr.10273s0347	N	N	Absence in Both Datasets
11335	Bostr.13722s0002	N	N	Absence in Both Datasets
11336	Bostr.15374s0004	N	N	Absence in Both Datasets
11337	Bostr.3979s0001	N	N	Absence in Both Datasets
11338	Bostr.9081s0005	N	N	Absence in Both Datasets
11339	Bostr.7554s0001	N	N	Absence in Both Datasets
11340	Bostr.2199s0038	N	N	Absence in Both Datasets
11341	Bostr.2199s0047	N	N	Absence in Both Datasets
11342	Bostr.2199s0040	N	N	Absence in Both Datasets
11343	Bostr.2199s0019	N	N	Absence in Both Datasets
11344	Bostr.6922s0001	N	N	Absence in Both Datasets
11345	Bostr.2401s0001	N	N	Absence in Both Datasets
11346	Bostr.1025s0001	N	N	Absence in Both Datasets
11347	Bostr.11352s0002	N	N	Absence in Both Datasets
11348	Bostr.17775s0021	N	N	Absence in Both Datasets
11349	Bostr.17775s0028	N	N	Absence in Both Datasets
11350	Bostr.17775s0023	N	N	Absence in Both Datasets
11351	Bostr.28794s0038	N	N	Absence in Both Datasets
11352	Bostr.28794s0014	N	N	Absence in Both Datasets
11353	Bostr.28794s0012	N	N	Absence in Both Datasets
11354	Bostr.7867s0409	N	N	Absence in Both Datasets
11355	Bostr.7867s0912	N	N	Absence in Both Datasets
11356	Bostr.7867s0515	N	N	Absence in Both Datasets
11357	Bostr.7867s0652	N	N	Absence in Both Datasets
11358	Bostr.7867s0759	N	N	Absence in Both Datasets
11359	Bostr.7867s0188	N	N	Absence in Both Datasets
11360	Bostr.7867s0015	N	N	Absence in Both Datasets
11361	Bostr.7867s0384	N	N	Absence in Both Datasets
11362	Bostr.7867s1243	N	N	Absence in Both Datasets
11363	Bostr.7867s0160	N	N	Absence in Both Datasets
11364	Bostr.7867s0199	N	N	Absence in Both Datasets
11365	Bostr.7867s0375	N	N	Absence in Both Datasets
11366	Bostr.7867s0754	N	N	Absence in Both Datasets
11367	Bostr.7867s0756	N	N	Absence in Both Datasets
11368	Bostr.7867s0207	N	N	Absence in Both Datasets
11369	Bostr.7867s0342	N	N	Absence in Both Datasets
11370	Bostr.7867s1531	N	N	Absence in Both Datasets
11371	Bostr.7867s0721	N	N	Absence in Both Datasets
11372	Bostr.7867s0897	N	N	Absence in Both Datasets
11373	Bostr.7867s0208	N	N	Absence in Both Datasets
11374	Bostr.7867s0819	N	N	Absence in Both Datasets
11375	Bostr.7867s1134	N	N	Absence in Both Datasets
11376	Bostr.7867s1239	N	N	Absence in Both Datasets
11377	Bostr.7867s0097	N	N	Absence in Both Datasets
11378	Bostr.7867s1376	N	N	Absence in Both Datasets
11379	Bostr.7867s0502	N	N	Absence in Both Datasets
11380	Bostr.7867s1155	N	N	Absence in Both Datasets
11381	Bostr.7867s0958	N	N	Absence in Both Datasets
11382	Bostr.7867s0339	N	N	Absence in Both Datasets
11383	Bostr.7867s1613	N	N	Absence in Both Datasets
11384	Bostr.7867s0997	N	N	Absence in Both Datasets
11385	Bostr.7867s1352	N	N	Absence in Both Datasets
11386	Bostr.7867s0517	N	N	Absence in Both Datasets
11387	Bostr.7867s1418	N	N	Absence in Both Datasets
11388	Bostr.7867s0112	N	N	Absence in Both Datasets
11389	Bostr.7867s0615	N	N	Absence in Both Datasets
11390	Bostr.24399s0071	N	N	Absence in Both Datasets
11391	Bostr.24399s0075	N	N	Absence in Both Datasets
11392	Bostr.24399s0044	N	N	Absence in Both Datasets
11393	Bostr.30141s0001	N	N	Absence in Both Datasets
11394	Bostr.21942s0001	N	N	Absence in Both Datasets
11395	Bostr.21554s0016	N	N	Absence in Both Datasets
11396	Bostr.2128s0097	N	N	Absence in Both Datasets
11397	Bostr.2128s0127	N	N	Absence in Both Datasets
11398	Bostr.2128s0049	N	N	Absence in Both Datasets
11399	Bostr.2128s0145	N	N	Absence in Both Datasets
11400	Bostr.8435s0001	N	N	Absence in Both Datasets
11401	Bostr.29808s0001	N	N	Absence in Both Datasets
11402	Bostr.22592s0001	N	N	Absence in Both Datasets
11403	Bostr.3053s0008	N	N	Absence in Both Datasets
11404	Bostr.3053s0019	N	N	Absence in Both Datasets
11405	Bostr.3053s0013	N	N	Absence in Both Datasets
11406	Bostr.25570s0014	N	N	Absence in Both Datasets
11407	Bostr.22109s0001	N	N	Absence in Both Datasets
11408	Bostr.4318s0001	N	N	Absence in Both Datasets
11409	Bostr.28883s0001	N	N	Absence in Both Datasets
11410	Bostr.4129s0001	N	N	Absence in Both Datasets
11411	Bostr.10064s0020	N	N	Absence in Both Datasets
11412	Bostr.22252s0224	N	N	Absence in Both Datasets
11413	Bostr.22252s0297	N	N	Absence in Both Datasets
11414	Bostr.22252s0051	N	N	Absence in Both Datasets
11415	Bostr.22252s0169	N	N	Absence in Both Datasets
11416	Bostr.22252s0276	N	N	Absence in Both Datasets
11417	Bostr.1845s0001	N	N	Absence in Both Datasets
11418	Bostr.7128s0522	N	N	Absence in Both Datasets
11419	Bostr.7128s0174	N	N	Absence in Both Datasets
11420	Bostr.7128s0636	N	N	Absence in Both Datasets
11421	Bostr.7128s0630	N	N	Absence in Both Datasets
11422	Bostr.7128s0490	N	N	Absence in Both Datasets
11423	Bostr.7128s0297	N	N	Absence in Both Datasets
11424	Bostr.7128s0401	N	N	Absence in Both Datasets
11425	Bostr.7128s0179	N	N	Absence in Both Datasets
11426	Bostr.7128s0081	N	N	Absence in Both Datasets
11427	Bostr.7128s0412	N	N	Absence in Both Datasets
11428	Bostr.7128s0203	N	N	Absence in Both Datasets
11429	Bostr.19424s0003	N	N	Absence in Both Datasets
11430	Bostr.19424s0933	N	N	Absence in Both Datasets
11431	Bostr.19424s0683	N	N	Absence in Both Datasets
11432	Bostr.19424s0568	N	N	Absence in Both Datasets
11433	Bostr.19424s0983	N	N	Absence in Both Datasets
11434	Bostr.19424s0252	N	N	Absence in Both Datasets
11435	Bostr.19424s0780	N	N	Absence in Both Datasets
11436	Bostr.19424s0287	N	N	Absence in Both Datasets
11437	Bostr.19424s0208	N	N	Absence in Both Datasets
11438	Bostr.19424s0590	N	N	Absence in Both Datasets
11439	Bostr.19424s0500	N	N	Absence in Both Datasets
11440	Bostr.19424s0142	N	N	Absence in Both Datasets
11441	Bostr.19424s0950	N	N	Absence in Both Datasets
11442	Bostr.19424s0617	N	N	Absence in Both Datasets
11443	Bostr.19424s0588	N	N	Absence in Both Datasets
11444	Bostr.19424s0618	N	N	Absence in Both Datasets
11445	Bostr.19424s0340	N	N	Absence in Both Datasets
11446	Bostr.19424s0783	N	N	Absence in Both Datasets
11447	Bostr.19424s1117	N	N	Absence in Both Datasets
11448	Bostr.19424s0649	N	N	Absence in Both Datasets
11449	Bostr.19424s0775	N	N	Absence in Both Datasets
11450	Bostr.19424s0233	N	N	Absence in Both Datasets
11451	Bostr.19424s0305	N	N	Absence in Both Datasets
11452	Bostr.19424s0148	N	N	Absence in Both Datasets
11453	Bostr.19424s0272	N	N	Absence in Both Datasets
11454	Bostr.19424s0626	N	N	Absence in Both Datasets
11455	Bostr.19424s1151	N	N	Absence in Both Datasets
11456	Bostr.19424s0175	N	N	Absence in Both Datasets
11457	Bostr.19424s1006	N	N	Absence in Both Datasets
11458	Bostr.19424s0937	N	N	Absence in Both Datasets
11459	Bostr.19424s0309	N	N	Absence in Both Datasets
11460	Bostr.19424s1153	N	N	Absence in Both Datasets
11461	Bostr.19424s0647	N	N	Absence in Both Datasets
11462	Bostr.19424s0186	N	N	Absence in Both Datasets
11463	Bostr.19424s0957	N	N	Absence in Both Datasets
11464	Bostr.19424s0464	N	N	Absence in Both Datasets
11465	Bostr.23496s0001	N	N	Absence in Both Datasets
11466	Bostr.15697s0392	N	N	Absence in Both Datasets
11467	Bostr.15697s0068	N	N	Absence in Both Datasets
11468	Bostr.15697s0191	N	N	Absence in Both Datasets
11469	Bostr.15697s0356	N	N	Absence in Both Datasets
11470	Bostr.15697s0113	N	N	Absence in Both Datasets
11471	Bostr.15697s0442	N	N	Absence in Both Datasets
11472	Bostr.15697s0041	N	N	Absence in Both Datasets
11473	Bostr.15697s0040	N	N	Absence in Both Datasets
11474	Bostr.15697s0242	N	N	Absence in Both Datasets
11475	Bostr.5512s0001	N	N	Absence in Both Datasets
11476	Bostr.4766s0001	N	N	Absence in Both Datasets
11477	Bostr.22970s0001	N	N	Absence in Both Datasets
11478	Bostr.28714s0001	N	N	Absence in Both Datasets
11479	Bostr.6769s0003	N	N	Absence in Both Datasets
11480	Bostr.21515s0001	N	N	Absence in Both Datasets
11481	Bostr.29590s0001	N	N	Absence in Both Datasets
11482	Bostr.14477s0001	N	N	Absence in Both Datasets
11483	Bostr.23140s0001	N	N	Absence in Both Datasets
11484	Bostr.2983s0197	N	N	Absence in Both Datasets
11485	Bostr.2983s0147	N	N	Absence in Both Datasets
11486	Bostr.2983s0077	N	N	Absence in Both Datasets
11487	Bostr.2983s0145	N	N	Absence in Both Datasets
11488	Bostr.3877s0014	N	N	Absence in Both Datasets
11489	Bostr.3877s0024	N	N	Absence in Both Datasets
11490	Bostr.3877s0059	N	N	Absence in Both Datasets
11491	Bostr.3877s0007	N	N	Absence in Both Datasets
11492	Bostr.3877s0046	N	N	Absence in Both Datasets
11493	Bostr.3877s0026	N	N	Absence in Both Datasets
11494	Bostr.7365s0051	N	N	Absence in Both Datasets
11495	Bostr.7365s0002	N	N	Absence in Both Datasets
11496	Bostr.7365s0010	N	N	Absence in Both Datasets
11497	Bostr.7365s0042	N	N	Absence in Both Datasets
11498	Bostr.30720s0001	N	N	Absence in Both Datasets
11499	Bostr.0755s0001	N	N	Absence in Both Datasets
11500	Bostr.12589s0001	N	N	Absence in Both Datasets
11501	Bostr.25375s0026	N	N	Absence in Both Datasets
11502	Bostr.25375s0013	N	N	Absence in Both Datasets
11503	Bostr.25375s0005	N	N	Absence in Both Datasets
11504	Bostr.20012s0002	N	N	Absence in Both Datasets
11505	Bostr.9638s0027	N	N	Absence in Both Datasets
11506	Bostr.9638s0073	N	N	Absence in Both Datasets
11507	Bostr.9638s0092	N	N	Absence in Both Datasets
11508	Bostr.9638s0005	N	N	Absence in Both Datasets
11509	Bostr.9638s0087	N	N	Absence in Both Datasets
11510	Bostr.9638s0004	N	N	Absence in Both Datasets
11511	Bostr.9638s0013	N	N	Absence in Both Datasets
11512	Bostr.6192s0003	N	N	Absence in Both Datasets
11513	Bostr.6192s0015	N	N	Absence in Both Datasets
11514	Bostr.6192s0006	N	N	Absence in Both Datasets
11515	Bostr.6192s0008	N	N	Absence in Both Datasets
11516	Bostr.0556s0418	N	N	Absence in Both Datasets
11517	Bostr.0556s0663	N	N	Absence in Both Datasets
11518	Bostr.0556s0561	N	N	Absence in Both Datasets
11519	Bostr.0556s0347	N	N	Absence in Both Datasets
11520	Bostr.0556s0192	N	N	Absence in Both Datasets
11521	Bostr.0556s0679	N	N	Absence in Both Datasets
11522	Bostr.0556s0155	N	N	Absence in Both Datasets
11523	Bostr.0556s0625	N	N	Absence in Both Datasets
11524	Bostr.0556s0283	N	N	Absence in Both Datasets
11525	Bostr.0556s0445	N	N	Absence in Both Datasets
11526	Bostr.0556s0703	N	N	Absence in Both Datasets
11527	Bostr.0556s0057	N	N	Absence in Both Datasets
11528	Bostr.0556s0267	N	N	Absence in Both Datasets
11529	Bostr.0556s0556	N	N	Absence in Both Datasets
11530	Bostr.3750s0001	N	N	Absence in Both Datasets
11531	Bostr.12396s0001	N	N	Absence in Both Datasets
11532	Bostr.13083s0010	N	N	Absence in Both Datasets
11533	Bostr.12302s0114	N	N	Absence in Both Datasets
11534	Bostr.12302s0011	N	N	Absence in Both Datasets
11535	Bostr.12302s0116	N	N	Absence in Both Datasets
11536	Bostr.12302s0068	N	N	Absence in Both Datasets
11537	Bostr.12302s0017	N	N	Absence in Both Datasets
11538	Bostr.12302s0132	N	N	Absence in Both Datasets
11539	Bostr.12722s0006	N	N	Absence in Both Datasets
11540	Bostr.12722s0011	N	N	Absence in Both Datasets
11541	Bostr.12722s0031	N	N	Absence in Both Datasets
11542	Bostr.12722s0022	N	N	Absence in Both Datasets
11543	Bostr.6128s0004	N	N	Absence in Both Datasets
11544	Bostr.6128s0007	N	N	Absence in Both Datasets
11545	Bostr.14452s0005	N	N	Absence in Both Datasets
11546	Bostr.14452s0001	N	N	Absence in Both Datasets
11547	Bostr.10998s0001	N	N	Absence in Both Datasets
11548	Bostr.12468s0003	N	N	Absence in Both Datasets
11549	Bostr.12468s0002	N	N	Absence in Both Datasets
11550	Bostr.0597s0121	N	N	Absence in Both Datasets
11551	Bostr.0597s0105	N	N	Absence in Both Datasets
11552	Bostr.0597s0039	N	N	Absence in Both Datasets
11553	Bostr.0597s0035	N	N	Absence in Both Datasets
11554	Bostr.0597s0109	N	N	Absence in Both Datasets
11555	Bostr.0597s0090	N	N	Absence in Both Datasets
11556	Bostr.0597s0160	N	N	Absence in Both Datasets
11557	Bostr.0597s0178	N	N	Absence in Both Datasets
11558	Bostr.14881s0001	N	N	Absence in Both Datasets
11559	Bostr.14881s0007	N	N	Absence in Both Datasets
11560	Bostr.12290s0003	N	N	Absence in Both Datasets
11561	Bostr.11903s0006	N	N	Absence in Both Datasets
11562	Bostr.11903s0007	N	N	Absence in Both Datasets
11563	Bostr.30275s0356	N	N	Absence in Both Datasets
11564	Bostr.30275s0148	N	N	Absence in Both Datasets
11565	Bostr.30275s0303	N	N	Absence in Both Datasets
11566	Bostr.30275s0409	N	N	Absence in Both Datasets
11567	Bostr.30275s0449	N	N	Absence in Both Datasets
11568	Bostr.30275s0168	N	N	Absence in Both Datasets
11569	Bostr.30275s0302	N	N	Absence in Both Datasets
11570	Bostr.2618s0042	N	N	Absence in Both Datasets
11571	Bostr.2618s0007	N	N	Absence in Both Datasets
11572	Bostr.6251s0026	N	N	Absence in Both Datasets
11573	Bostr.6251s0046	N	N	Absence in Both Datasets
11574	Bostr.6251s0150	N	N	Absence in Both Datasets
11575	Bostr.6251s0011	N	N	Absence in Both Datasets
11576	Bostr.15774s0322	N	N	Absence in Both Datasets
11577	Bostr.15774s0021	N	N	Absence in Both Datasets
11578	Bostr.15774s0284	N	N	Absence in Both Datasets
11579	Bostr.15774s0106	N	N	Absence in Both Datasets
11580	Bostr.15774s0316	N	N	Absence in Both Datasets
11581	Bostr.15774s0115	N	N	Absence in Both Datasets
11582	Bostr.15774s0008	N	N	Absence in Both Datasets
11583	Bostr.15774s0179	N	N	Absence in Both Datasets
11584	Bostr.3127s0001	N	N	Absence in Both Datasets
11585	Bostr.5022s0139	N	N	Absence in Both Datasets
11586	Bostr.5022s0088	N	N	Absence in Both Datasets
11587	Bostr.5022s0137	N	N	Absence in Both Datasets
11588	Bostr.5022s0157	N	N	Absence in Both Datasets
11589	Bostr.5022s0135	N	N	Absence in Both Datasets
11590	Bostr.5022s0134	N	N	Absence in Both Datasets
11591	Bostr.5022s0004	N	N	Absence in Both Datasets
11592	Bostr.5022s0161	N	N	Absence in Both Datasets
11593	Bostr.5022s0062	N	N	Absence in Both Datasets
11594	Bostr.5022s0150	N	N	Absence in Both Datasets
11595	Bostr.11774s0005	N	N	Absence in Both Datasets
11596	Bostr.15860s0002	N	N	Absence in Both Datasets
11597	Bostr.14866s0002	N	N	Absence in Both Datasets
11598	Bostr.16620s0001	N	N	Absence in Both Datasets
11599	Bostr.20910s0003	N	N	Absence in Both Datasets
11600	Bostr.20910s0007	N	N	Absence in Both Datasets
11601	Bostr.20910s0016	N	N	Absence in Both Datasets
11602	Bostr.24095s0001	N	N	Absence in Both Datasets
11603	Bostr.2570s0111	N	N	Absence in Both Datasets
11604	Bostr.2570s0285	N	N	Absence in Both Datasets
11605	Bostr.2570s0276	N	N	Absence in Both Datasets
11606	Bostr.2570s0096	N	N	Absence in Both Datasets
11607	Bostr.2570s0286	N	N	Absence in Both Datasets
11608	Bostr.2570s0329	N	N	Absence in Both Datasets
11609	Bostr.12599s0001	N	N	Absence in Both Datasets
11610	Bostr.18473s0176	N	N	Absence in Both Datasets
11611	Bostr.18473s0360	N	N	Absence in Both Datasets
11612	Bostr.18473s0252	N	N	Absence in Both Datasets
11613	Bostr.18473s0027	N	N	Absence in Both Datasets
11614	Bostr.18473s0044	N	N	Absence in Both Datasets
11615	Bostr.18473s0201	N	N	Absence in Both Datasets
11616	Bostr.18473s0134	N	N	Absence in Both Datasets
11617	Bostr.18473s0080	N	N	Absence in Both Datasets
11618	Bostr.18473s0051	N	N	Absence in Both Datasets
11619	Bostr.18473s0147	N	N	Absence in Both Datasets
11620	Bostr.18473s0354	N	N	Absence in Both Datasets
11621	Bostr.18473s0191	N	N	Absence in Both Datasets
11622	Bostr.13825s0001	N	N	Absence in Both Datasets
[truncated: 13,765 more rows]
[truncated: 1 more columns]
